# Supplementary material for: Systems analysis of avascular necrosis of femoral head using integrative data analysis and literature mining delineates pathways associated with disease
Source: Sci Rep. 2020 Oct 22;10:18099. doi: 10.1038/s41598-020-75197-0 (PMC7581770; doi:10.1038/s41598-020-75197-0)
Supplement: Supplementary file 5 — Supplementary Information 5. [file 41598_2020_75197_MOESM5_ESM.xlsx]

## Sheet: Title
		Supplementary Data S5 - Osteoclastogenesis transcriptomics analyses
													Sheet Title	Description
													1. GSE74847	Differential gene expression analysis using GEO2R of data GSE74847
													2. KEGG	Pathway annotation analysis using KEGG Pathways
													3. Reactome	Pathway annotation analysis using Reactome Pathways
													4. WikiPathways	Pathway annotation analysis using WikiPathways

## Sheet: GSE74847
ID	adj.P.Val	P.Value	t	B	logFC	ID	ENTREZ_GENE_ID	Description	C1	C2	C3	R1	R2	R3
100008567_at	0.392	0.166	-1.55	-6.67013	-0.116	100008567_at	100008567	predicted gene 14964	3.42948	3.45193	3.33028	3.20981	3.34917	3.30343
100009600_at	0.454	0.216	1.36	-6.90961	0.179	100009600_at	100009600	zinc finger, GATA-like protein 1	2.69564	3.12392	2.72442	3.12734	2.91627	3.03728
100009609_at	0.541	0.297	-1.13	-7.18255	-0.212	100009609_at	100009609	vomeronasal 2, receptor 65	1.2073	1.77834	1.07069	1.04395	1.29913	1.07863
100009614_at	0.893	0.781	-0.289	-7.80384	-0.0538	100009614_at	100009614	predicted gene 10024	2.517	3.04451	2.29517	2.66302	2.47173	2.56058
100009664_at	0.626	0.388	-0.923	-7.39214	-0.11	100009664_at	100009664	RIKEN cDNA F630206G17 gene	2.522	2.63514	2.58693	2.42122	2.71531	2.27815
100012_at	0.971	0.938	0.0806	-7.84774	0.0151	100012_at	100012	oogenesin 3	1.75353	1.92811	1.20974	1.70477	1.74988	1.48214
100017_at	0.000741	2.33e-05	-10.1	2.92154	-0.784	100017_at	100017	low density lipoprotein receptor adaptor protein 1	7.29861	7.47359	7.4506	6.66323	6.63254	6.57413
100019_at	0.192	0.0517	2.35	-5.52957	0.188	100019_at	100019	midasin homolog (yeast)	8.0058	8.09226	8.18291	8.29131	8.20476	8.34951
100033459_at	0.494	0.251	1.25	-7.04227	0.24	100033459_at	100033459	pyrin domain containing 3	1.09844	1.22905	0.981153	1.11702	1.11764	1.79298
100034251_at	0.139	0.0316	-2.7	-5.02068	-0.288	100034251_at	100034251	WAP four-disulfide core domain 17	4.49075	4.59968	4.2688	4.05118	4.1947	4.24907
100034729_at	0.653	0.418	-0.861	-7.44855	-0.241	100034729_at	100034729	predicted gene 15114	2.13277	1.00926	1.20833	1.3571	1.20833	1.06197
100034739_at	0.321	0.119	-1.78	-6.35806	-0.272	100034739_at	100034739	predicted gene, 17762	2.92108	2.56366	2.88636	2.38293	2.80299	2.36837
100034748_at	0.884	0.765	-0.312	-7.79629	-0.0577	100034748_at	100034748	RIKEN cDNA A930017K11 gene	2.79221	2.96019	2.89406	2.40285	3.16044	2.90998
100036518_at	0.309	0.111	-1.83	-6.29455	-0.344	100036518_at	100036518	vomeronasal 1 receptor 223	1.9727	2.06785	1.3289	1.43356	1.45175	1.45175
100036520_at	0.714	0.498	0.715	-7.56914	0.0773	100036520_at	100036520	predicted gene 14318	2.84668	2.58725	2.88384	2.95927	2.86671	2.72364
100036521_at	0.547	0.302	-1.12	-7.19656	-0.156	100036521_at	100036521	predicted gene 16039	5.40727	5.44362	5.00909	5.21267	4.95809	5.22113
100036523_at	0.599	0.358	-0.985	-7.33218	-0.148	100036523_at	100036523	predicted gene, 16982	4.94431	4.75229	5.11378	4.53643	5.03777	4.79296
100036537_at	0.733	0.525	-0.67	-7.60251	-0.0651	100036537_at	100036537	predicted gene 11149	2.33549	2.41741	2.62444	2.48676	2.33499	2.36021
100036768_at	0.421	0.189	-1.46	-6.79068	-0.17	100036768_at	100036768	predicted gene 11696	4.5432	4.48587	4.66569	4.17696	4.57927	4.42901
100037258_at	0.0253	0.00282	-4.55	-2.41682	-0.289	100037258_at	100037258	DnaJ (Hsp40) homolog, subfamily C, member 3	9.72517	9.70337	9.73197	9.45472	9.39702	9.44163
100037260_at	0.85	0.705	-0.395	-7.76325	-0.0847	100037260_at	100037260	RIKEN cDNA 9430060I03 gene	2.56282	2.59365	3.26053	2.79468	2.44575	2.92232
100037262_at	0.54	0.295	-1.13	-7.17788	-0.155	100037262_at	100037262	predicted gene 12359	4.55902	4.30079	4.62396	4.39686	4.09841	4.52233
100037278_at	0.177	0.0461	-2.43	-5.41232	-0.238	100037278_at	100037278	family with sequence similarity 129, member C	4.605	4.6165	4.6972	4.45082	4.53523	4.21862
100037282_at	0.509	0.266	-1.21	-7.09159	-0.218	100037282_at	100037282	radial spoke 3B homolog (Chlamydomonas)	4.01126	4.5225	4.17679	4.21545	4.14284	3.69786
100037396_at	0.671	0.442	-0.816	-7.48817	-0.106	100037396_at	100037396	RIKEN cDNA D030047H15 gene	3.47455	3.40467	3.24743	3.21341	3.52337	3.07199
100038347_at	0.923	0.839	0.212	-7.82589	0.0291	100038347_at	100038347	family with sequence similarity 174, member B	3.61623	3.71032	3.62691	3.36625	3.85808	3.81638
100038349_at	0.248	0.0778	-2.07	-5.94328	-0.181	100038349_at	100038349	predicted gene 10862	2.33642	2.49468	2.38074	2.35352	2.15512	2.15998
100038353_at	0.335	0.128	1.73	-6.42617	0.306	100038353_at	100038353	predicted gene 10532	2.79812	2.43473	2.88078	2.80916	3.34124	2.88078
100038356_at	0.266	0.0868	-2	-6.05099	-0.2	100038356_at	100038356	predicted gene 15612	3.63504	3.67371	3.95471	3.57339	3.51305	3.57664
100038357_at	0.242	0.0751	-2.1	-5.90756	-0.196	100038357_at	100038357	predicted gene 10856	2.55545	2.46842	2.72543	2.48961	2.3432	2.32939
100038358_at	0.218	0.063	-2.22	-5.73206	-0.204	100038358_at	100038358	predicted gene 10857	2.72469	2.65971	2.86931	2.67376	2.47273	2.49638
100038359_at	0.461	0.222	1.34	-6.93361	0.149	100038359_at	100038359	predicted gene 10685	1.91291	1.73262	2.00579	1.99863	2.20088	1.89804
100038361_at	0.66	0.43	0.839	-7.46791	0.118	100038361_at	100038361	predicted gene 10723	1.8132	2.27731	2.15192	2.32969	2.02675	2.24038
100038363_at	0.142	0.0329	-2.67	-5.06352	-0.45	100038363_at	100038363	RIKEN cDNA F630028O10 gene	2.82377	3.20489	3.02569	2.87399	2.55491	2.27496
100038371_at	0.0556	0.0084	-3.66	-3.60858	-0.354	100038371_at	100038371	zinc finger protein 389	3.09728	3.1016	2.89994	2.68543	2.79779	2.55299
100038374_at	0.978	0.952	-0.0625	-7.84922	-0.00987	100038374_at	100038374	predicted gene 10714	2.88829	3.39707	2.81995	3.09203	2.92115	3.06253
100038376_at	0.776	0.586	0.571	-7.66895	0.0733	100038376_at	100038376	predicted gene 10876	2.22911	2.27539	2.44679	2.65047	2.23309	2.28755
100038378_at	0.986	0.969	0.0401	-7.85053	0.00273	100038378_at	100038378	predicted gene 10433	3.18585	3.18376	3.18357	3.25487	3.12578	3.18073
100038380_at	0.86	0.723	-0.369	-7.77432	-0.044	100038380_at	100038380	predicted gene 10837	3.58159	3.72437	3.38703	3.56561	3.64976	3.34552
100038381_at	0.606	0.366	0.968	-7.34919	0.195	100038381_at	100038381	predicted gene 10647	2.10734	2.50993	1.7725	2.19319	2.58679	2.19424
100038382_at	0.537	0.292	-1.14	-7.1683	-0.194	100038382_at	100038382	predicted gene 10648	2.49363	3.13759	2.61289	2.66969	2.49193	2.50199
100038383_at	0.309	0.112	-1.83	-6.29698	-0.201	100038383_at	100038383	predicted gene 10650	1.90193	2.17687	1.98701	1.68423	1.98196	1.79661
100038384_at	0.577	0.333	1.04	-7.27612	0.147	100038384_at	100038384	predicted gene 10610	2.12551	1.77397	1.63454	2.08227	1.83664	2.05524
100038388_at	0.652	0.418	0.863	-7.44712	0.0584	100038388_at	100038388	predicted gene 10614	2.19332	2.10504	2.16323	2.26179	2.19553	2.17949
100038391_at	0.705	0.487	0.734	-7.5545	0.0534	100038391_at	100038391	predicted gene 10287	2.24038	2.21575	2.20537	2.37216	2.2289	2.22076
100038392_at	0.726	0.516	0.685	-7.59202	0.0881	100038392_at	100038392	predicted gene 10785	3.79523	4.16398	4.07896	4.10692	3.9307	4.2649
100038394_at	0.0624	0.00986	-3.54	-3.78208	-0.253	100038394_at	100038394	predicted gene 10512	2.41247	2.3159	2.4448	2.10495	2.11809	2.19053
100038395_at	0.913	0.817	0.24	-7.81862	0.0313	100038395_at	100038395	RIKEN cDNA 1700061E17 gene	2.65193	2.62293	2.40277	2.79008	2.62953	2.35202
100038398_at	0.995	0.987	-0.0167	-7.8513	-0.00203	100038398_at	100038398	predicted gene 10567	2.34244	2.38852	1.98981	2.13492	2.30139	2.27837
100038399_at	0.6	0.359	0.984	-7.3336	0.104	100038399_at	100038399	predicted gene 10579	2.09851	2.22879	2.16679	2.24567	2.46124	2.09872
100038410_at	0.638	0.402	-0.894	-7.41868	-0.156	100038410_at	100038410	predicted gene 10536	1.76916	2.3772	2.09853	1.7902	1.82419	2.16381
100038411_at	0.148	0.035	-2.62	-5.12918	-0.323	100038411_at	100038411	predicted gene 15998	2.40635	2.36568	2.46118	2.22483	1.8144	2.2235
100038412_at	0.502	0.26	1.23	-7.07113	0.11	100038412_at	100038412	predicted gene 10574	3.13013	2.8505	2.94088	3.0586	3.07468	3.11742
100038413_at	0.114	0.0235	-2.9	-4.71088	-0.276	100038413_at	100038413	RIKEN cDNA D130050E23 gene	2.63196	2.5167	2.723	2.20247	2.40951	2.43171
100038414_at	0.953	0.9	0.13	-7.84174	0.0175	100038414_at	100038414	predicted gene 10735	2.13106	2.53458	2.30022	2.36688	2.50138	2.15004
100038416_at	0.622	0.384	-0.931	-7.38445	-0.0986	100038416_at	100038416	predicted gene 10643	3.33908	3.56394	3.70006	3.42985	3.50627	3.37128
100038417_at	0.221	0.0646	2.2	-5.75706	0.163	100038417_at	100038417	serine peptidase inhibitor, Kazal type 13	1.12913	0.965591	1.03365	1.25211	1.19769	1.16795
100038419_at	0.786	0.601	0.548	-7.68341	0.0622	100038419_at	100038419	RIKEN cDNA gene, E330027M22Rik	2.4274	2.50235	2.38394	2.71956	2.47231	2.30839
100038420_at	0.584	0.341	1.02	-7.29336	0.112	100038420_at	100038420	predicted gene 10624	2.18461	2.04105	1.98641	2.178	2.00873	2.36071
100038421_at	0.494	0.251	-1.26	-7.0401	-0.104	100038421_at	100038421	predicted gene 10733	1.52098	1.49593	1.69732	1.49741	1.5054	1.39978
100038424_at	0.548	0.304	-1.11	-7.20131	-0.126	100038424_at	100038424	predicted gene 10604	1.5423	1.9207	1.76015	1.66732	1.49753	1.67961
100038425_at	0.0902	0.0168	3.15	-4.35385	0.263	100038425_at	100038425	NA	5.89948	5.74256	5.67222	5.99229	6.01816	6.09408
100038429_at	0.303	0.108	-1.85	-6.26577	-0.307	100038429_at	100038429	predicted gene 10505	2.97985	3.64127	3.23549	2.98061	3.07754	2.87882
100038431_at	0.699	0.479	0.749	-7.54272	0.0973	100038431_at	100038431	predicted gene 10568	1.70582	1.73329	2.02203	1.75477	1.87211	2.12606
100038433_at	0.376	0.153	-1.61	-6.59978	-0.271	100038433_at	100038433	RIKEN cDNA 9130213A22 gene	2.50699	3.11851	2.80169	2.65151	2.6328	2.33038
100038436_at	0.86	0.723	-0.369	-7.77424	-0.0866	100038436_at	100038436	predicted gene 10503	3.15008	3.81831	3.31744	2.90803	3.56781	3.55015
100038439_at	0.932	0.856	-0.188	-7.83128	-0.016	100038439_at	100038439	predicted gene 10556	1.52171	1.55579	1.73511	1.54602	1.55314	1.66538
100038440_at	0.571	0.327	-1.06	-7.26086	-0.114	100038440_at	100038440	predicted gene 16508	2.60413	2.86708	2.81483	2.49249	2.67478	2.77685
100038452_at	0.845	0.695	0.409	-7.75696	0.0617	100038452_at	100038452	predicted gene 13372	2.72064	2.86911	2.50428	2.5725	3.04619	2.66052
100038453_at	0.0418	0.00563	-3.98	-3.17264	-0.434	100038453_at	100038453	predicted gene 12522	4.20508	4.33476	4.17279	4.00494	3.64345	3.7637
100038454_at	0.962	0.919	0.105	-7.84511	0.0132	100038454_at	100038454	predicted gene 13939	1.63717	1.48862	1.40715	1.73645	1.53577	1.30043
100038460_at	0.686	0.462	-0.779	-7.51865	-0.126	100038460_at	100038460	predicted gene 10677	4.0694	3.72563	3.478	3.44385	3.71169	3.73881
100038464_at	0.365	0.146	1.64	-6.55262	0.17	100038464_at	100038464	predicted gene 15441	3.96564	3.94193	3.91165	4.31161	4.07472	3.94357
100038467_at	0.386	0.161	-1.57	-6.64274	-0.0998	100038467_at	100038467	RIKEN cDNA A630072L19 gene	3.86245	3.8651	3.89451	3.74733	3.80104	3.77438
100038468_at	0.419	0.187	-1.47	-6.78214	-0.158	100038468_at	100038468	predicted gene 10684	2.1258	2.30979	2.14041	2.1331	1.8352	2.1331
100038470_at	0.707	0.49	-0.729	-7.55823	-0.106	100038470_at	100038470	predicted gene 10808	1.43876	1.85575	1.88882	1.80331	1.54982	1.51314
100038478_at	0.0893	0.0166	-3.15	-4.34187	-0.267	100038478_at	100038478	predicted gene 10616	2.96744	2.97909	3.08782	2.64383	2.72463	2.86587
100038479_at	0.315	0.116	-1.8	-6.33212	-0.238	100038479_at	100038479	predicted gene 10787	2.94797	2.81463	2.94506	2.74515	2.38132	2.86735
100038481_at	0.401	0.172	-1.52	-6.70664	-0.29	100038481_at	100038481	predicted gene 10510	2.74906	2.62781	2.6159	2.03871	2.81689	2.26763
100038486_at	0.533	0.289	-1.15	-7.16004	-0.159	100038486_at	100038486	predicted gene 10742	2.50863	2.95042	2.55387	2.46175	2.66885	2.40535
100038487_at	0.623	0.385	-0.928	-7.38752	-0.147	100038487_at	100038487	predicted gene 10629	1.96782	2.33392	1.98976	1.9978	1.66965	2.18204
100038489_at	0.221	0.0646	-2.2	-5.75632	-0.166	100038489_at	100038489	predicted gene 10664	2.33052	2.374	2.50362	2.23197	2.27642	2.20218
100038493_at	0.684	0.46	-0.783	-7.51523	-0.126	100038493_at	100038493	predicted gene 13582	3.09824	2.95259	3.00586	3.04456	2.51669	3.11742
100038494_at	0.262	0.0851	-2.01	-6.03162	-0.383	100038494_at	100038494	predicted gene 10782	3.15275	3.56718	3.64501	3.42898	2.87726	2.90867
100038496_at	0.863	0.728	0.362	-7.77697	0.034	100038496_at	100038496	predicted gene 10655	3.83536	3.62916	3.53662	3.70063	3.65524	3.74729
100038498_at	0.416	0.184	1.48	-6.76822	0.226	100038498_at	100038498	predicted gene 10447	2.63466	2.12402	2.68174	2.74785	2.73898	2.63065
100038504_at	0.378	0.155	1.6	-6.61156	0.157	100038504_at	100038504	predicted gene 10369	3.21931	3.32285	3.01356	3.26278	3.35736	3.40797
100038506_at	0.776	0.586	-0.571	-7.6691	-0.0796	100038506_at	100038506	predicted gene 10873	3.07448	3.54433	3.14213	3.25918	3.03166	3.23125
100038508_at	0.254	0.081	-2.05	-5.98305	-0.233	100038508_at	100038508	predicted gene 10797	2.49611	2.12521	2.3643	2.21442	2.00495	2.06646
100038509_at	0.566	0.323	1.07	-7.24991	0.203	100038509_at	100038509	predicted gene 10544	3.08087	2.69699	3.388	3.03315	3.28204	3.45904
100038513_at	0.287	0.0986	-1.91	-6.17674	-0.469	100038513_at	100038513	predicted gene 14149	1.56469	2.30662	2.26315	1.33284	1.43251	1.96289
100038514_at	0.813	0.643	0.484	-7.71954	0.0756	100038514_at	100038514	predicted gene 11837	1.39336	1.6886	1.37706	1.56202	1.83506	1.28884
100038516_at	0.999	0.997	-0.00348	-7.85145	-0.00058	100038516_at	100038516	predicted gene 10640	2.77996	3.37642	3.08273	2.86906	3.16649	3.20182
100038522_at	0.0065	0.00044	6.32	-0.355968	0.506	100038522_at	100038522	predicted gene 10485	4.30708	4.10808	4.30362	4.73304	4.74067	4.76169
100038525_at	0.796	0.618	0.522	-7.69862	0.0664	100038525_at	100038525	predicted gene 10804	1.49903	1.55622	1.38278	1.74829	1.28712	1.60185
100038526_at	0.0866	0.0158	-3.19	-4.28962	-0.309	100038526_at	100038526	predicted gene 10560	2.28182	2.27425	2.21949	2.11724	1.94434	1.78649
100038528_at	0.918	0.825	-0.229	-7.82151	-0.0236	100038528_at	100038528	predicted gene 10851	2.6144	2.79251	2.80166	2.83813	2.75837	2.54126
100038529_at	0.561	0.318	-1.08	-7.23696	-0.145	100038529_at	100038529	predicted gene 10765	1.79855	1.43478	1.88066	1.70506	1.50899	1.46596
100038532_at	0.908	0.808	-0.253	-7.81492	-0.0196	100038532_at	100038532	predicted gene 10822	2.49047	2.63118	2.62526	2.61888	2.58265	2.48669
100038537_at	0.396	0.168	-1.54	-6.6838	-0.194	100038537_at	100038537	predicted gene 16503	2.09721	2.52195	2.29041	2.09863	2.24227	1.98536
100038538_at	0.638	0.402	0.893	-7.41934	0.0908	100038538_at	100038538	predicted gene 10767	3.65465	3.86009	3.65465	3.68316	3.95955	3.79913
100038541_at	0.0174	0.0017	-4.99	-1.85803	-0.62	100038541_at	100038541	predicted gene 10554	4.61512	4.27926	4.41443	3.66524	3.7733	4.009
100038545_at	0.955	0.904	-0.125	-7.84246	-0.00951	100038545_at	100038545	predicted gene 10745	1.24207	1.27213	1.2101	1.31477	1.12892	1.25207
100038546_at	0.827	0.666	-0.451	-7.7365	-0.0588	100038546_at	100038546	predicted gene 10743	2.30282	2.46855	2.05444	2.21039	2.06523	2.37377
100038547_at	0.397	0.169	1.54	-6.68896	0.18	100038547_at	100038547	predicted gene 10815	2.55819	2.32377	2.38645	2.77773	2.62826	2.4022
100038548_at	0.493	0.25	1.26	-7.03827	0.184	100038548_at	100038548	predicted gene 10521	1.05319	1.62206	1.39263	1.43452	1.60586	1.58031
100038551_at	0.328	0.123	-1.76	-6.3944	-0.175	100038551_at	100038551	predicted gene 10757	2.71595	2.44604	2.52802	2.28725	2.50405	2.37468
100038554_at	0.659	0.429	-0.841	-7.4661	-0.124	100038554_at	100038554	predicted gene 15348	2.25327	2.54108	2.54031	2.45919	2.02939	2.47452
100038555_at	0.984	0.963	-0.0485	-7.85011	-0.00426	100038555_at	100038555	predicted gene 10578	2.25775	2.25665	2.50044	2.33262	2.34827	2.32118
100038556_at	0.614	0.375	-0.948	-7.36804	-0.0758	100038556_at	100038556	predicted gene 10445	2.40642	2.39449	2.41468	2.32112	2.44767	2.21928
100038558_at	0.988	0.972	0.0368	-7.85068	0.00358	100038558_at	100038558	predicted gene 10752	2.80838	2.70321	2.88827	2.96719	2.73314	2.71027
100038560_at	0.653	0.42	0.859	-7.45062	0.107	100038560_at	100038560	predicted gene 10687	2.13579	1.72201	2.14576	2.14399	2.058	2.12379
100038561_at	0.965	0.925	-0.098	-7.84596	-0.00827	100038561_at	100038561	RIKEN cDNA B230104I21 gene	2.70791	2.75551	2.58601	2.64769	2.78188	2.59505
100038563_at	0.735	0.529	-0.664	-7.60695	-0.0529	100038563_at	100038563	predicted gene 10295	1.33037	1.40389	1.44998	1.28773	1.45344	1.28428
100038566_at	0.462	0.222	1.34	-6.93472	0.0986	100038566_at	100038566	predicted gene 10658	2.68251	2.77417	2.71429	2.74333	2.8963	2.82723
100038569_at	0.747	0.547	-0.634	-7.62802	-0.0578	100038569_at	100038569	predicted gene 10558	2.19259	2.49062	2.37849	2.31073	2.30031	2.2774
100038570_at	0.529	0.284	-1.16	-7.14589	-0.16	100038570_at	100038570	predicted gene 11744	4.21615	4.31079	3.91605	4.06524	4.1233	3.77443
100038571_at	0.302	0.107	-1.85	-6.25972	-0.29	100038571_at	100038571	predicted gene 12863	2.62755	3.23894	2.92058	2.76583	2.58237	2.56959
100038573_at	0.233	0.0708	2.14	-5.84891	0.292	100038573_at	100038573	predicted gene 10864	2.12222	1.8578	2.31808	2.47887	2.47808	2.2178
100038574_at	0.531	0.286	-1.16	-7.15218	-0.147	100038574_at	100038574	predicted gene 10415	1.66654	1.85661	1.98641	1.80795	1.4676	1.79348
100038575_at	0.222	0.0649	-2.2	-5.76067	-0.292	100038575_at	100038575	predicted gene 10635	2.50723	2.51674	2.45505	2.48479	1.96326	2.15513
100038577_at	0.828	0.667	-0.45	-7.73739	-0.0451	100038577_at	100038577	predicted gene 10790	2.06447	2.29751	2.0697	1.96368	2.14576	2.18708
100038582_at	0.628	0.39	-0.917	-7.39713	-0.117	100038582_at	100038582	predicted gene 10824	2.06407	1.78946	2.08107	1.70306	2.07417	1.80685
100038584_at	0.85	0.705	0.395	-7.76299	0.0544	100038584_at	100038584	predicted gene 14812	2.59468	2.06969	2.25735	2.29235	2.45069	2.34188
100038587_at	0.0873	0.016	-3.18	-4.30339	-0.269	100038587_at	100038587	predicted gene 10278	3.18858	2.98583	2.95259	2.80378	2.76454	2.75183
100038589_at	0.693	0.472	0.762	-7.53259	0.0753	100038589_at	100038589	predicted gene 10744	2.60016	2.68658	2.64057	2.61539	2.62492	2.91295
100038590_at	0.0371	0.00474	-4.12	-2.98547	-0.373	100038590_at	100038590	predicted gene 10535	3.64844	3.54018	3.80107	3.28283	3.36653	3.22136
100038591_at	0.278	0.0931	-1.95	-6.12037	-0.179	100038591_at	100038591	RIKEN cDNA F420014N23 gene	5.02173	4.9069	5.1154	4.9655	4.76314	4.77764
100038595_at	0.53	0.286	1.16	-7.15168	0.231	100038595_at	100038595	predicted gene 16287	2.42128	2.153	2.97968	2.83898	2.66935	2.73993
100038596_at	0.0439	0.00601	-3.92	-3.24525	-0.279	100038596_at	100038596	predicted gene 10435	3.03232	3.06196	3.02139	2.84285	2.69316	2.74407
100038599_at	0.753	0.554	0.622	-7.63577	0.0898	100038599_at	100038599	predicted gene 10710	2.2718	2.78599	2.46367	2.64499	2.70618	2.43972
100038600_at	0.928	0.851	0.196	-7.82958	0.0267	100038600_at	100038600	predicted gene 11529	3.43689	2.98798	2.98361	3.24023	3.06822	3.18005
100038602_at	0.551	0.306	1.11	-7.20815	0.0875	100038602_at	100038602	predicted gene 10865	4.86897	4.97325	4.88119	4.92384	5.10498	4.95717
100038605_at	0.133	0.0297	2.74	-4.95769	0.403	100038605_at	100038605	RIKEN cDNA E030047D23 gene	2.63263	2.86303	2.62499	3.41884	2.91987	2.9905
100038606_at	0.747	0.546	-0.635	-7.62687	-0.105	100038606_at	100038606	predicted gene 10829	2.3723	2.09999	2.72219	2.46259	2.22652	2.19166
100038607_at	0.412	0.181	-1.49	-6.75307	-0.163	100038607_at	100038607	predicted gene 10636	1.69885	2.02332	1.9233	1.58719	1.75523	1.815
100038608_at	0.699	0.479	0.748	-7.54329	0.0577	100038608_at	100038608	predicted gene 10389	3.0144	3.05402	3.01687	3.14708	2.96842	3.14292
100038610_at	0.908	0.808	-0.252	-7.81513	-0.0253	100038610_at	100038610	predicted gene 10747	3.5567	3.52731	3.26094	3.42266	3.49525	3.35123
100038614_at	0.346	0.134	1.7	-6.47108	0.309	100038614_at	100038614	predicted gene 10791	2.7442	2.64678	2.76972	2.96558	3.43837	2.68419
100038617_at	0.691	0.469	0.766	-7.52896	0.128	100038617_at	100038617	predicted gene 10466	2.76324	3.42605	3.11574	3.18936	3.36191	3.13843
100038618_at	0.893	0.781	-0.289	-7.8039	-0.0268	100038618_at	100038618	predicted gene 10847	1.99678	2.28376	2.12871	2.14439	2.14642	2.03799
100038621_at	0.557	0.313	1.09	-7.22413	0.18	100038621_at	100038621	predicted gene 10839	2.83522	2.91063	2.8008	3.18623	2.63727	3.26229
100038623_at	0.559	0.316	-1.08	-7.23287	-0.084	100038623_at	100038623	predicted gene 10823	1.76517	1.8044	1.68832	1.76382	1.58868	1.65324
100038625_at	0.463	0.223	-1.34	-6.93898	-0.19	100038625_at	100038625	predicted gene 10846	1.94329	2.43826	2.27716	2.11217	2.10899	1.86694
100038627_at	0.27	0.0891	-1.98	-6.07766	-0.178	100038627_at	100038627	RIKEN cDNA F630042J09 gene	3.10686	3.22963	3.12423	2.99613	3.09593	2.83336
100038628_at	0.503	0.261	-1.22	-7.07543	-0.144	100038628_at	100038628	predicted gene 10768	1.90719	2.02842	2.21815	1.73118	1.93971	2.05149
100038629_at	0.0143	0.00131	5.24	-1.56646	0.952	100038629_at	100038629	predicted gene 10463	3.9522	3.39018	4.09716	4.69361	4.88095	4.7212
100038636_at	0.707	0.49	-0.73	-7.5579	-0.0906	100038636_at	100038636	RIKEN cDNA B230344G16 gene	2.99754	2.96452	3.12137	2.81377	3.20166	2.79608
100038638_at	0.404	0.174	1.52	-6.71826	0.146	100038638_at	100038638	predicted gene 10474	1.82702	1.86639	1.76524	1.79535	1.9905	2.11087
100038644_at	0.854	0.712	0.384	-7.76781	0.0315	100038644_at	100038644	predicted gene 10667	2.11373	1.94147	1.96288	2.11028	1.95552	2.04682
100038647_at	0.246	0.0772	2.08	-5.93483	0.318	100038647_at	100038647	predicted gene 10572	3.28176	2.81971	3.10071	3.50899	3.51074	3.13762
100038648_at	0.852	0.709	-0.389	-7.76568	-0.0963	100038648_at	100038648	predicted gene 10465	1.42812	1.44655	2.36923	1.5795	1.69709	1.67846
100038649_at	0.489	0.247	1.27	-7.02766	0.136	100038649_at	100038649	predicted gene 10690	2.42161	2.70859	2.48344	2.5986	2.60083	2.82074
100038651_at	0.955	0.903	-0.127	-7.84226	-0.016	100038651_at	100038651	RIKEN cDNA D130062J21 gene	2.25274	2.53224	2.63555	2.54667	2.28268	2.54312
100038652_at	0.703	0.484	-0.74	-7.55025	-0.0926	100038652_at	100038652	predicted gene 10688	1.5228	1.74766	1.78387	1.38175	1.78387	1.61086
100038653_at	0.403	0.174	-1.52	-6.71417	-0.185	100038653_at	100038653	predicted gene 10538	3.65373	3.57743	3.59962	3.56345	3.15468	3.55744
100038657_at	0.5	0.257	-1.24	-7.06114	-0.2	100038657_at	100038657	RIKEN cDNA 7420461P10 gene	2.69197	3.31547	2.81457	2.79002	2.77382	2.6579
100038659_at	0.893	0.781	0.29	-7.80368	0.0366	100038659_at	100038659	predicted gene 10872	2.60369	2.61953	2.22602	2.39172	2.56771	2.59966
100038662_at	0.719	0.505	-0.703	-7.57845	-0.05	100038662_at	100038662	RIKEN cDNA D130046C19 gene	1.68734	1.60257	1.71585	1.68044	1.5906	1.58476
100038666_at	0.702	0.483	-0.742	-7.54823	-0.156	100038666_at	100038666	predicted gene 12298	2.46129	2.91418	2.52151	2.90547	2.17134	2.35185
100038667_at	0.874	0.748	-0.335	-7.78767	-0.0396	100038667_at	100038667	predicted gene 14105	2.49373	2.54925	2.82607	2.54927	2.73891	2.46221
100038668_at	0.808	0.638	-0.493	-7.7148	-0.0855	100038668_at	100038668	predicted gene 12526	2.91342	2.79507	2.97821	2.94045	3.08113	2.40859
100038671_at	0.774	0.583	0.576	-7.66608	0.0739	100038671_at	100038671	predicted gene 10860	1.74681	2.02154	1.85734	1.73382	2.16069	1.95281
100038674_at	0.306	0.11	-1.84	-6.28258	-0.167	100038674_at	100038674	predicted gene 10764	1.66156	1.88302	1.64684	1.52792	1.64684	1.51562
100038683_at	0.304	0.109	-1.85	-6.27045	-0.166	100038683_at	100038683	predicted gene 10775	4.03256	3.77474	3.87415	3.79	3.64861	3.7434
100038688_at	0.301	0.107	-1.86	-6.25418	-0.292	100038688_at	100038688	predicted gene 10724	2.41195	2.26221	2.17168	2.18136	1.64042	2.1488
100038689_at	0.943	0.879	0.158	-7.8372	0.0159	100038689_at	100038689	predicted gene 10421	1.63827	1.95589	1.69578	1.71607	1.78599	1.83554
100038691_at	0.893	0.781	-0.289	-7.80392	-0.0383	100038691_at	100038691	predicted gene 10344	2.17301	2.04722	2.49354	2.31443	2.05727	2.22732
100038693_at	0.776	0.587	0.57	-7.67004	0.0823	100038693_at	100038693	Tmem51 antisense RNA 1	3.94136	3.54644	4.03294	3.88136	4.08178	3.80455
100038695_at	0.997	0.993	0.00873	-7.85141	0.00103	100038695_at	100038695	predicted gene 10555	1.78774	1.61622	1.8573	1.84006	1.53461	1.8897
100038696_at	0.581	0.337	1.03	-7.28448	0.0848	100038696_at	100038696	predicted gene 10866	3.12229	3.06242	2.92481	3.18445	3.04851	3.13082
100038697_at	0.425	0.192	-1.45	-6.80663	-0.163	100038697_at	100038697	predicted gene 10912	2.40596	2.7814	2.46135	2.30862	2.43046	2.41981
100038699_at	0.271	0.0897	-1.98	-6.08376	-0.195	100038699_at	100038699	predicted gene 10754	1.93186	2.20365	1.97455	1.80254	1.94849	1.77537
100038700_at	0.928	0.85	-0.197	-7.82939	-0.0276	100038700_at	100038700	predicted gene 14488	1.8309	2.15931	1.93841	2.11482	2.04549	1.68556
100038706_at	0.805	0.632	-0.501	-7.71019	-0.0456	100038706_at	100038706	predicted gene 10637	1.57226	1.79385	1.6061	1.68705	1.63995	1.50837
100038707_at	0.165	0.0414	-2.51	-5.30246	-0.284	100038707_at	100038707	predicted gene 10388	2.97432	3.25586	2.8492	2.80037	2.72074	2.70761
100038708_at	0.521	0.278	1.18	-7.12704	0.078	100038708_at	100038708	predicted gene 10855	1.90869	1.94009	2.00546	2.03786	2.04382	2.00651
100038709_at	0.111	0.0225	-2.93	-4.66529	-0.303	100038709_at	100038709	predicted gene 10789	2.73172	2.8458	2.58969	2.55624	2.41799	2.2836
100038711_at	0.911	0.813	0.245	-7.81714	0.0405	100038711_at	100038711	predicted gene 10309	3.60952	3.02825	3.57526	3.31339	3.48384	3.53741
100038712_at	0.498	0.255	-1.24	-7.05313	-0.161	100038712_at	100038712	predicted gene 10516	2.7778	2.80523	2.59384	2.32655	2.57817	2.78796
100038713_at	0.0173	0.00168	5.01	-1.84233	0.524	100038713_at	100038713	predicted gene 10432	1.91485	1.73062	1.77711	2.34496	2.15988	2.48986
100038714_at	0.902	0.795	0.27	-7.81004	0.036	100038714_at	100038714	predicted gene 15401	2.42743	2.06608	2.37317	2.20429	2.23404	2.53641
100038717_at	0.682	0.457	-0.788	-7.51098	-0.109	100038717_at	100038717	predicted gene 10826	2.74266	3.12175	2.59683	2.65223	2.68544	2.7953
100038718_at	0.939	0.871	-0.168	-7.83531	-0.0258	100038718_at	100038718	predicted gene 10494	2.01026	2.35459	1.96212	1.9068	2.35035	1.99235
100038722_at	0.344	0.133	-1.7	-6.46674	-0.122	100038722_at	100038722	predicted gene 10305	1.66458	1.77932	1.79187	1.66319	1.57596	1.62944
100038724_at	0.995	0.987	0.0169	-7.85129	0.00211	100038724_at	100038724	predicted gene 10304	1.32065	1.50958	1.69557	1.38284	1.46214	1.68715
100038725_at	0.821	0.658	-0.463	-7.73049	-0.0664	100038725_at	100038725	centrosomal protein 85-like	1.70271	2.02005	2.12225	1.70575	1.85019	2.08993
100038728_at	0.585	0.342	1.02	-7.29638	0.104	100038728_at	100038728	predicted gene 10373	1.29119	1.46688	1.37526	1.2999	1.59974	1.54457
100038730_at	0.863	0.728	0.363	-7.77679	0.0493	100038730_at	100038730	predicted gene 10387	3.8932	4.06966	3.92994	3.96594	4.29174	3.78315
100038732_at	0.555	0.311	-1.1	-7.2192	-0.0953	100038732_at	100038732	predicted gene 11681	3.60698	3.38007	3.47284	3.37113	3.47829	3.32452
100038734_at	0.64	0.404	-0.889	-7.42384	-0.199	100038734_at	100038734	predicted gene 10845	1.79049	2.62001	2.32962	2.08569	1.78916	2.26963
100038735_at	0.00344	0.000187	-7.28	0.599398	-0.724	100038735_at	100038735	predicted gene 10384	4.01041	3.73204	3.89276	3.15977	3.25846	3.04395
100038739_at	0.944	0.881	-0.155	-7.83776	-0.0158	100038739_at	100038739	predicted gene 10615	4.12849	4.03952	4.09588	4.24584	4.07946	3.89131
100038743_at	0.559	0.316	-1.08	-7.23322	-0.213	100038743_at	100038743	predicted gene 13629	2.99046	2.71923	2.68508	2.238	2.5122	3.00512
100038746_at	0.0118	0.000997	5.49	-1.26589	0.423	100038746_at	100038746	predicted gene 1976	6.1694	6.22174	6.26195	6.53424	6.68123	6.70669
100038752_at	0.0382	0.00494	-4.08	-3.03163	-1.05	100038752_at	100038752	predicted gene 10825	5.6111	4.93258	5.2038	3.82325	4.06131	4.69958
100038854_at	0.848	0.701	-0.4	-7.76097	-0.066	100038854_at	100038854	cDNA sequence BC1179090	2.26888	2.6092	2.78095	2.23135	2.66655	2.56328
100038859_at	0.386	0.161	-1.57	-6.64343	-0.317	100038859_at	100038859	olfactory receptor 55	1.40008	2.02891	1.40341	1.56579	1.20259	1.11183
100038860_at	0.989	0.975	0.0321	-7.85087	0.00627	100038860_at	100038860	olfactory receptor 239	1.436	2.17703	1.77623	1.94397	1.58078	1.88332
100038862_at	0.231	0.0695	-2.15	-5.83038	-0.181	100038862_at	100038862	butyrophilin-like 1	2.89918	2.82104	2.87276	2.62041	2.60273	2.82534
100038882_at	0.0687	0.0113	-3.44	-3.9317	-0.386	100038882_at	100038882	ISG15 ubiquitin-like modifier	3.94157	3.8587	4.01907	3.71237	3.33448	3.61514
100038909_at	0.965	0.924	0.0986	-7.84589	0.0358	100038909_at	100038909	predicted gene 14548	2.40557	3.0042	1.83304	1.86544	2.98061	2.50428
100038912_at	0.836	0.678	-0.433	-7.74552	-0.0334	100038912_at	100038912	carcinoembryonic antigen-related cell adhesion molecule pseudogene 1	3.33548	3.41347	3.46754	3.46409	3.33894	3.31322
100038914_at	0.312	0.113	1.82	-6.31254	0.262	100038914_at	100038914	predicted gene 16387	1.05122	1.18023	1.43054	1.56236	1.2303	1.65651
100038927_at	0.779	0.59	0.565	-7.67279	0.208	100038927_at	100038927	predicted gene 15284	4.63166	4.35455	4.5574	3.81273	5.35764	4.99739
100038937_at	0.445	0.208	-1.39	-6.87677	-0.243	100038937_at	100038937	predicted gene, 20790	1.10861	1.70714	1.08625	1.17379	1.04878	0.950653
100038941_at	0.419	0.187	-1.47	-6.78143	-0.397	100038941_at	100038941	vomeronasal 2, receptor 121	1.68255	2.7395	1.77332	1.75656	1.5429	1.70461
100038967_at	0.777	0.588	0.569	-7.6706	0.0866	100038967_at	100038967	predicted gene 1988	0.841825	1.20814	1.04073	0.827859	1.31423	1.20833
100038982_at	0.765	0.573	0.593	-7.65543	0.131	100038982_at	100038982	REX1, RNA exonuclease 1 homolog pseudogene	3.65316	2.95259	3.81264	3.44154	3.64345	3.72668
100038999_at	0.744	0.541	0.643	-7.62179	0.0464	100038999_at	100038999	predicted gene 13552	9.2151	9.15425	9.23693	9.32098	9.24798	9.17637
100039019_at	0.907	0.805	-0.256	-7.81405	-0.044	100039019_at	100039019	major urinary protein, pseudogene 12	0.723605	0.687287	1.20833	1.07783	0.69847	0.711037
100039042_at	0.723	0.512	-0.692	-7.58623	-0.0833	100039042_at	100039042	predicted gene 2016	1.75828	1.58159	1.41716	1.68626	1.40373	1.41716
100039043_at	0.99	0.976	0.0307	-7.85092	0.00392	100039043_at	100039043	FUN14 domain containing 2 pseudogene	2.49724	2.4475	2.16053	2.5728	2.24512	2.29912
100039044_at	0.75	0.551	-0.627	-7.63298	-0.0881	100039044_at	100039044	predicted gene 11783	1.05333	1.04568	1.4931	1.25178	1.01085	1.06526
100039045_at	0.795	0.617	0.523	-7.69778	0.149	100039045_at	100039045	predicted gene 10471	1.13607	1.28875	1.39975	1.05254	1.08734	2.13021
100039054_at	0.282	0.0953	-1.93	-6.14387	-0.518	100039054_at	100039054	major urinary protein 12	2.01255	1.83604	2.70752	2.02429	1.68737	1.29064
100039055_at	0.558	0.315	-1.09	-7.22924	-0.192	100039055_at	100039055	predicted gene 16404	1.40133	2.06867	1.50738	1.41232	1.59007	1.40007
100039062_at	0.856	0.715	-0.381	-7.76938	-0.0577	100039062_at	100039062	nuclear assembly factor 1 homolog pseudogene	2.07647	1.68915	1.53274	1.62007	1.87019	1.635
100039076_at	0.648	0.414	-0.87	-7.44064	-0.14	100039076_at	100039076	eukaryotic translation initiation factor 1A-like 2 pseudogene	1.06795	1.69755	1.47197	1.17598	1.38011	1.26252
100039086_at	0.867	0.736	0.351	-7.78165	0.0408	100039086_at	100039086	predicted gene 15032	2.09381	1.94045	1.68721	1.93808	2.03995	1.86595
100039089_at	0.968	0.932	-0.0886	-7.84697	-0.00909	100039089_at	100039089	major urinary protein 13	1.09203	1.43547	1.35265	1.2338	1.29037	1.3287
100039100_at	0.685	0.46	0.782	-7.51586	0.152	100039100_at	100039100	predicted gene 2046	3.86386	3.85334	3.72876	4.3769	3.55575	3.97011
100039123_at	0.153	0.0366	-2.59	-5.175	-0.312	100039123_at	100039123	predicted gene 14295	6.78112	6.48187	6.41549	6.36362	6.10814	6.27013
100039138_at	0.863	0.729	-0.361	-7.77754	-0.0551	100039138_at	100039138	predicted gene 2061	3.24904	2.72447	3.05155	3.14923	2.83136	2.87922
100039139_at	0.7	0.48	-0.746	-7.54509	-0.136	100039139_at	100039139	coiled-coil domain containing 152	1.46683	2.03792	1.53986	1.37427	1.45208	1.81005
100039151_at	0.882	0.76	0.318	-7.79393	0.0549	100039151_at	100039151	predicted gene 2069	4.84056	5.03189	5.23515	4.7386	5.29866	5.23515
100039162_at	0.675	0.448	-0.804	-7.49792	-0.153	100039162_at	100039162	predicted pseudogene 2075	1.95694	1.26283	1.53548	1.4652	1.6205	1.2116
100039176_at	0.795	0.617	0.524	-7.69737	0.0938	100039176_at	100039176	predicted gene 13580	1.92024	2.34209	1.81331	1.83375	2.18993	2.33327
100039179_at	0.423	0.191	-1.45	-6.799	-0.225	100039179_at	100039179	predicted gene 2085	2.28507	2.80523	2.67015	2.54149	2.34917	2.19562
100039210_at	0.574	0.33	-1.05	-7.26674	-0.0939	100039210_at	100039210	predicted gene 2102	4.98516	5.24699	5.1482	4.98693	5.1044	5.00725
100039211_at	0.955	0.905	0.124	-7.84261	0.0158	100039211_at	100039211	predicted gene 10649	3.38846	3.16753	3.30797	3.51111	3.33432	3.06586
100039222_at	0.684	0.459	-0.785	-7.51366	-0.0561	100039222_at	100039222	predicted gene 2109	3.74725	3.65523	3.62604	3.56187	3.65839	3.63983
100039239_at	0.0586	0.00904	-3.61	-3.68782	-0.317	100039239_at	100039239	predicted gene 2115	4.16219	4.03884	3.98812	3.75398	3.85131	3.63363
100039269_at	0.853	0.711	-0.387	-7.76663	-0.0656	100039269_at	100039269	predicted gene 2128	1.71357	1.85266	2.02062	2.14814	1.51565	1.72631
100039307_at	0.932	0.856	0.188	-7.83124	0.0252	100039307_at	100039307	predicted gene 2149	2.43899	2.11989	2.13633	2.03793	2.30578	2.42699
100039315_at	0.509	0.266	1.21	-7.0917	0.215	100039315_at	100039315	predicted gene 10436	1.42563	1.83309	1.16616	1.8821	1.5577	1.63038
100039319_at	0.099	0.0191	-3.05	-4.4917	-0.456	100039319_at	100039319	predicted pseudogene 14920	3.92006	3.49364	3.97416	3.15924	3.45717	3.40417
100039348_at	0.0407	0.00544	4	-3.13546	0.317	100039348_at	100039348	glucosamine-6-phosphate deaminase 1 pseudogene	2.889	2.949	2.872	3.12222	3.20854	3.32934
100039350_at	0.708	0.49	-0.729	-7.55856	-0.209	100039350_at	100039350	predicted gene 16500	3.15806	3.38257	4.20209	3.67774	3.04608	3.39118
100039353_at	0.809	0.638	-0.492	-7.71538	-0.0566	100039353_at	100039353	ribosomal protein L34 pseudogene	2.19301	2.34235	2.34232	2.0602	2.19127	2.45646
100039419_at	0.303	0.108	-1.85	-6.26667	-0.175	100039419_at	100039419	predicted pseudogene 2223	5.02715	4.82342	4.83994	4.73695	4.59959	4.8297
100039436_at	0.753	0.554	0.623	-7.63565	0.0866	100039436_at	100039436	melanoma antigen family B, 16, pseudogene 1	2.80467	2.68703	2.88576	3.08437	2.58173	2.97124
100039446_at	0.945	0.883	0.153	-7.83816	0.0249	100039446_at	100039446	predicted gene 2240	1.37868	1.55267	1.40893	1.85064	1.2567	1.3077
100039478_at	0.376	0.153	1.61	-6.59914	0.235	100039478_at	100039478	predicted gene 11810	5.86393	5.32267	5.78884	5.83863	5.96667	5.87621
100039495_at	0.134	0.0298	-2.74	-4.95992	-0.38	100039495_at	100039495	predicted gene 15706	3.71824	3.86923	3.83932	3.1334	3.66029	3.49403
100039521_at	0.893	0.781	0.289	-7.80401	0.0215	100039521_at	100039521	predicted gene 2287	2.78562	2.65858	2.82269	2.73612	2.78437	2.81091
100039532_at	0.904	0.799	-0.265	-7.81138	-0.0262	100039532_at	100039532	predicted gene 10029	5.70282	5.53719	5.86578	5.60945	5.71098	5.70683
100039551_at	0.234	0.0714	-2.13	-5.85671	-0.259	100039551_at	100039551	TGFB-induced factor homeobox 2-like, X-linked 2	1.07625	1.3873	1.38208	0.920762	1.20129	0.947727
100039571_at	0.227	0.0674	2.17	-5.80004	0.717	100039571_at	100039571	ribosomal protein L23A pseudogene	7.31451	7.01901	6.54297	8.08184	6.95995	7.98608
100039589_at	0.441	0.205	-1.4	-6.86208	-0.151	100039589_at	100039589	predicted gene 2329	1.07626	1.34169	1.20516	1.07513	0.899206	1.19552
100039596_at	0.67	0.442	-0.816	-7.48745	-0.0548	100039596_at	100039596	transcription factor 24	3.77089	3.75154	3.8302	3.72744	3.68792	3.77297
100039636_at	0.000279	6.05e-06	12.5	4.41234	1.1	100039636_at	100039636	ATPase, H+ transporting, lysosomal V0 subunit C, pseudogene 2	9.87147	9.74688	9.97347	11.0407	10.9734	10.8714
100039641_at	0.637	0.401	-0.895	-7.41753	-0.193	100039641_at	100039641	RIKEN cDNA E330012B07 gene	1.74106	2.35236	1.75025	1.53831	2.10993	1.61552
100039655_at	0.702	0.483	0.742	-7.54835	0.232	100039655_at	100039655	isopentenyl-diphosphate delta isomerase 2 pseudogene	2.81446	2.43284	3.68638	2.91862	3.41792	3.29299
100039659_at	0.73	0.522	-0.675	-7.59886	-0.149	100039659_at	100039659	predicted gene, 20810	4.8549	5.11066	4.80566	4.5697	4.46051	5.29256
100039672_at	0.957	0.909	0.119	-7.84337	0.0123	100039672_at	100039672	microseminoprotein, prostate associated	3.86341	4.21229	3.99643	3.98454	4.01652	4.10794
100039673_at	0.556	0.312	1.09	-7.22152	0.177	100039673_at	100039673	predicted gene 2366	2.33168	2.39048	2.66787	2.53293	2.42259	2.96495
100039675_at	0.449	0.211	1.38	-6.89058	0.269	100039675_at	100039675	predicted gene, 20811	0.849718	0.662709	1.02286	0.742509	1.10233	1.4981
100039681_at	0.157	0.0381	-2.56	-5.2171	-0.318	100039681_at	100039681	zinc finger, CW type with PWWP domain 2	2.32086	2.61578	2.44218	1.92085	2.27482	2.22952
100039684_at	0.403	0.174	-1.52	-6.71747	-0.152	100039684_at	100039684	RIKEN cDNA 5031434O11 gene	2.90537	2.60288	2.65353	2.5336	2.65387	2.51898
100039691_at	0.285	0.0974	1.92	-6.16457	0.154	100039691_at	100039691	predicted gene 2373	3.43597	3.52483	3.55583	3.5908	3.7715	3.61666
100039706_at	0.747	0.546	-0.634	-7.62758	-0.0811	100039706_at	100039706	zinc finger protein 936 pseudogene	2.17304	2.47916	2.00608	2.04598	2.19863	2.17024
100039707_at	0.125	0.0271	2.8	-4.86031	0.289	100039707_at	100039707	predicted gene 2382	7.23736	7.36353	7.21273	7.72702	7.56081	7.39157
100039719_at	0.531	0.287	1.16	-7.15293	0.168	100039719_at	100039719	predicted gene 2386	3.97009	4.24101	3.90573	4.47112	4.00694	4.14294
100039724_at	0.543	0.298	-1.13	-7.18568	-0.133	100039724_at	100039724	predicted gene 16509	1.66293	1.60809	1.38551	1.2575	1.60078	1.40069
100039727_at	0.362	0.144	-1.65	-6.54027	-0.195	100039727_at	100039727	RIKEN cDNA 1700049E15 gene	3.4205	3.29879	3.4646	3.30588	3.33645	2.95724
100039731_at	0.879	0.755	0.325	-7.79154	0.0249	100039731_at	100039731	predicted pseudogene 10051	11.2924	11.1746	11.1777	11.2463	11.3148	11.1584
100039739_at	0.276	0.0924	1.96	-6.11271	0.22	100039739_at	100039739	RIKEN cDNA A430060F13 gene	1.33528	1.55242	1.2505	1.73679	1.61379	1.44806
100039746_at	0.803	0.629	0.505	-7.70811	0.0507	100039746_at	100039746	predicted gene 2401	2.28587	2.48207	2.58385	2.46433	2.43009	2.60945
100039748_at	0.577	0.333	1.04	-7.27461	0.0775	100039748_at	100039748	ribosomal protein L15 pseudogene	7.21617	7.29429	7.21745	7.2732	7.27218	7.41499
100039753_at	0.523	0.279	1.17	-7.13208	0.149	100039753_at	100039753	predicted gene, 20815	1.12469	1.38026	0.898495	1.26386	1.35812	1.22804
100039757_at	0.787	0.602	-0.546	-7.68423	-0.167	100039757_at	100039757	predicted gene 10153	3.71291	4.52537	4.55828	4.47997	3.55978	4.25531
100039763_at	0.493	0.25	-1.26	-7.03715	-0.197	100039763_at	100039763	predicted gene 2411	2.09786	1.74526	2.16053	2.00992	1.85621	1.54743
100039768_at	0.871	0.743	-0.342	-7.78516	-0.0411	100039768_at	100039768	RIKEN cDNA 1700024F20 gene	3.1819	3.26038	3.27893	2.93933	3.29748	3.36118
100039781_at	0.0184	0.00183	-4.93	-1.94145	-0.33	100039781_at	100039781	histidine rich carboxyl terminus 1	4.40049	4.48008	4.45745	4.15911	4.1135	4.07506
100039790_at	0.978	0.951	-0.0641	-7.84911	-0.00618	100039790_at	100039790	T cell receptor beta, variable 3	1.29626	1.50918	1.39784	1.25183	1.50396	1.42894
100039794_at	0.44	0.204	1.4	-6.86005	0.454	100039794_at	100039794	predicted gene 2427	2.71822	1.8562	2.99664	3.10778	2.52593	3.30051
100039795_at	0.145	0.0339	-2.65	-5.09554	-0.551	100039795_at	100039795	immunoglobulin-like domain containing receptor 2	3.67515	3.21463	3.6036	3.28528	2.54407	3.01248
100039801_at	0.7	0.481	-0.746	-7.54521	-0.21	100039801_at	100039801	claudin 24	1.52004	1.66414	2.58425	1.84128	1.85133	1.4449
100039805_at	0.491	0.248	-1.26	-7.0308	-0.157	100039805_at	100039805	DNA segment, Chr 5, ERATO Doi 605, expressed	4.0741	4.1211	3.68297	3.76282	3.81257	3.83281
100039826_at	0.238	0.0732	-2.12	-5.88196	-0.539	100039826_at	100039826	predicted gene 2444	1.58848	2.55372	2.12818	1.23189	1.75897	1.662
100039864_at	0.416	0.185	1.48	-6.77035	0.13	100039864_at	100039864	small nucleolar RNA host gene 12	6.41674	6.26776	6.45174	6.50178	6.40851	6.61741
100039895_at	0.985	0.966	-0.0441	-7.85034	-0.00688	100039895_at	100039895	predicted gene 2479	2.8827	2.78656	2.95967	3.0979	2.51383	2.99654
100039897_at	0.356	0.14	-1.67	-6.51585	-0.361	100039897_at	100039897	predicted gene 2481	4.1511	3.60877	3.86317	3.54433	3.11635	3.87959
100039899_at	0.0481	0.00684	3.82	-3.38509	0.291	100039899_at	100039899	predicted gene 2483	2.27539	2.08821	2.16053	2.47788	2.4272	2.49135
100039901_at	0.654	0.421	-0.856	-7.45271	-0.123	100039901_at	100039901	RIKEN cDNA 2810407A14 gene	2.75735	3.0664	2.543	2.60469	2.81453	2.57861
100039913_at	0.856	0.716	0.379	-7.76994	0.0341	100039913_at	100039913	reproductive homeobox 2B	7.00561	7.07148	6.92147	6.94414	7.17877	6.97787
100039954_at	0.715	0.5	0.713	-7.57106	0.076	100039954_at	100039954	predicted gene 2516	1.72198	1.87689	1.53898	1.86947	1.67651	1.81988
100039957_at	0.245	0.0767	2.08	-5.92832	0.324	100039957_at	100039957	interferon induced transmembrane protein 2 pseudogene	4.07505	3.80205	4.33479	4.57768	4.39496	4.21219
100039968_at	0.00172	7.49e-05	8.44	1.61826	0.716	100039968_at	100039968	predicted gene 12942	4.27159	4.2442	4.44965	5.03348	4.97033	5.1097
100040000_at	0.642	0.406	-0.885	-7.42691	-0.131	100040000_at	100040000	predicted gene 2545	3.20448	2.74839	3.13274	3.04549	2.69899	2.94884
100040018_at	0.413	0.182	-1.49	-6.75643	-0.177	100040018_at	100040018	predicted pseudogene 9835	3.11742	3.34189	3.26838	2.88146	3.27772	3.03792
100040020_at	0.643	0.408	-0.882	-7.42961	-0.176	100040020_at	100040020	predicted gene 15143	1.11736	1.7283	1.07257	0.962614	1.38495	1.04206
100040044_at	0.802	0.627	-0.509	-7.70576	-0.0599	100040044_at	100040044	predicted gene 2568	2.67597	2.98088	2.54147	2.6966	2.6492	2.67282
100040049_at	0.461	0.222	1.34	-6.93316	0.157	100040049_at	100040049	RIKEN cDNA 1810010D01 gene	3.56064	3.84547	3.45811	3.73677	3.89029	3.7073
100040054_at	0.718	0.503	-0.706	-7.57583	-0.143	100040054_at	100040054	predicted gene, 20824	0.756486	1.60185	1.09232	0.948781	1.11883	0.95367
100040110_at	0.174	0.0449	2.45	-5.38482	0.214	100040110_at	100040110	predicted gene 12739	1.8436	1.85909	1.76692	2.17233	2.02625	1.91262
100040123_at	0.227	0.0678	2.17	-5.80602	0.422	100040123_at	100040123	predicted gene 2614	9.48965	9.25963	9.13648	9.86323	9.28899	9.99819
100040135_at	0.934	0.86	-0.183	-7.83235	-0.0616	100040135_at	100040135	predicted gene 2619	4.46716	3.25252	4.02384	3.61457	3.59833	4.34591
100040196_at	0.423	0.19	1.45	-6.79624	0.544	100040196_at	100040196	predicted gene, 20830	2.58189	2.67758	1.85291	2.44977	3.72137	2.5728
100040201_at	0.0577	0.00885	-3.62	-3.66473	-0.541	100040201_at	100040201	predicted gene 10229	1.60407	2.03173	1.65108	1.42775	1.2052	1.03241
100040208_at	0.576	0.332	-1.04	-7.27229	-0.187	100040208_at	100040208	predicted gene 2663	1.65996	2.23404	1.75968	1.71341	1.91257	1.46818
100040213_at	0.967	0.929	-0.093	-7.84651	-0.0489	100040213_at	100040213	predicted gene 2666	2.97353	1.70941	3.35716	2.54249	3.47983	1.871
100040214_at	0.0236	0.00256	4.63	-2.31108	0.605	100040214_at	100040214	predicted gene 10228	1.48949	1.60185	1.58659	2.44045	2.11016	1.9427
100040220_at	0.543	0.299	-1.12	-7.18707	-0.138	100040220_at	100040220	eukaryotic translation initiation factor 2, subunit 2 (beta) pseudogene	8.50481	8.28018	8.60988	8.29872	8.17117	8.51032
100040233_at	0.782	0.596	0.556	-7.67814	0.0395	100040233_at	100040233	predicted gene 10334	4.84056	4.72085	4.6922	4.8002	4.78931	4.78266
100040248_at	0.806	0.634	0.499	-7.71171	0.0831	100040248_at	100040248	predicted gene 11563	1.34102	1.90635	1.67184	1.51634	1.7261	1.9261
100040249_at	0.538	0.294	1.14	-7.17353	0.183	100040249_at	100040249	keratin associated protein 6-3	3.89056	3.63714	4.08624	4.13956	4.2498	3.77346
100040263_at	0.932	0.856	0.189	-7.8311	0.0248	100040263_at	100040263	predicted gene, 20834	2.13587	2.60184	2.26185	2.2454	2.38494	2.44351
100040268_at	0.931	0.855	-0.189	-7.83101	-0.0393	100040268_at	100040268	olfactory receptor 157	1.85917	2.6443	2.14177	2.40513	2.00218	2.12004
100040276_at	0.253	0.0802	2.05	-5.97327	0.372	100040276_at	100040276	predicted gene 11595	1.55402	1.43297	1.14853	1.63999	1.49616	2.11664
100040293_at	0.722	0.511	-0.694	-7.58509	-0.0699	100040293_at	100040293	family with sequence similarity 188, member B2	2.18391	2.20485	2.2652	2.22503	2.27121	1.94817
100040294_at	0.772	0.581	-0.579	-7.66394	-0.0575	100040294_at	100040294	predicted gene 2694	2.50222	2.64968	2.30887	2.41058	2.40097	2.47666
100040297_at	0.065	0.0104	3.5	-3.84445	0.29	100040297_at	100040297	predicted gene 2695	4.73566	4.58927	4.54725	4.82664	4.947	4.96817
100040299_at	0.752	0.553	-0.624	-7.6347	-0.137	100040299_at	100040299	predicted gene 2696	4.16572	3.54433	3.95902	4.05024	3.35578	3.85126
100040320_at	0.313	0.114	1.81	-6.31816	0.227	100040320_at	100040320	predicted gene 2710	2.73665	2.31895	2.69372	2.73315	2.78932	2.90746
100040322_at	0.704	0.485	-0.738	-7.55187	-0.0747	100040322_at	100040322	RIKEN cDNA 3830408C21 gene	2.36635	2.02218	2.25627	2.08857	2.16422	2.16802
100040339_at	0.295	0.103	-1.88	-6.21896	-0.16	100040339_at	100040339	predicted gene 2721	2.61076	2.83254	2.61865	2.56023	2.47969	2.54102
100040377_at	0.29	0.1	-1.9	-6.19119	-0.175	100040377_at	100040377	NA	4.40699	4.19409	4.46918	4.22328	4.12126	4.20135
100040382_at	0.938	0.869	0.172	-7.8346	0.0147	100040382_at	100040382	predicted gene 2745	3.60473	3.54433	3.61558	3.47859	3.59389	3.7364
100040392_at	0.814	0.646	-0.48	-7.72181	-0.0808	100040392_at	100040392	predicted gene 2749	3.77455	3.26151	3.63873	3.74793	3.3527	3.33166
100040421_at	0.694	0.473	-0.759	-7.53491	-0.137	100040421_at	100040421	predicted gene 2762	3.06609	3.42974	3.70666	3.44102	3.31812	3.03234
100040447_at	0.992	0.98	-0.0256	-7.85108	-0.00313	100040447_at	100040447	RIKEN cDNA 1700036A12 gene	3.3771	2.96294	3.16814	3.26867	3.1954	3.03471
100040462_at	4.37e-05	4.47e-07	-18.5	7.23887	-1.71	100040462_at	100040462	myeloid nuclear differentiation antigen like	5.58444	5.60755	5.51054	3.87646	4.00056	3.70749
100040465_at	0.0389	0.00509	-4.06	-3.06412	-0.519	100040465_at	100040465	predicted gene 2788	4.74653	5.07135	5.17126	4.359	4.60187	4.47217
100040467_at	0.518	0.274	-1.19	-7.11662	-0.431	100040467_at	100040467	predicted gene 2790	3.25221	1.67793	2.33905	1.82	1.99722	2.15867
100040482_at	0.553	0.309	-1.1	-7.21398	-0.109	100040482_at	100040482	predicted gene 2799	6.15755	5.90816	5.97322	5.79581	5.88416	6.03137
100040494_at	0.882	0.761	-0.317	-7.79435	-0.0331	100040494_at	100040494	predicted gene 2804	2.05011	1.89774	2.24598	2.05011	1.94751	2.09685
100040500_at	0.573	0.329	1.05	-7.266	0.198	100040500_at	100040500	predicted gene 2808	6.52552	5.79945	6.42413	6.4577	6.53275	6.35344
100040525_at	0.511	0.268	-1.21	-7.09633	-0.295	100040525_at	100040525	transmembrane protein 181C, pseudogene	4.25021	4.33001	4.16116	4.15502	3.3534	4.34895
100040529_at	0.344	0.133	-1.7	-6.46659	-0.203	100040529_at	100040529	predicted gene 2824	3.55673	3.99092	3.89206	3.58723	3.65257	3.59052
100040533_at	0.815	0.647	0.48	-7.72198	0.139	100040533_at	100040533	predicted gene 2825	2.48677	3.0548	1.82533	2.74538	2.64474	2.39428
100040543_at	0.0229	0.00246	4.66	-2.26677	0.639	100040543_at	100040543	predicted gene 2830	3.34751	2.99366	3.19987	3.7364	3.66195	4.06091
100040557_at	0.99	0.978	0.0292	-7.85097	0.00412	100040557_at	100040557	predicted gene 12408	3.19156	2.97746	3.45136	3.16599	3.07559	3.39117
100040567_at	0.499	0.256	-1.24	-7.05752	-0.226	100040567_at	100040567	predicted gene 12409	1.74884	2.12457	1.9162	1.92176	1.31332	1.87654
100040572_at	0.926	0.845	-0.204	-7.82777	-0.033	100040572_at	100040572	predicted gene 2848	4.3459	4.77026	4.17029	4.31848	4.31157	4.55738
100040591_at	0.0566	0.00862	-3.64	-3.63627	-0.257	100040591_at	100040591	potassium inwardly-rectifying channel, subfamily J, member 13	2.71941	2.81732	2.73699	2.53585	2.43717	2.53109
100040599_at	0.691	0.47	-0.764	-7.53071	-0.116	100040599_at	100040599	predicted gene 15319	1.24112	0.879588	1.4132	1.07542	1.20833	0.903338
100040606_at	0.903	0.798	0.266	-7.81108	0.0464	100040606_at	100040606	predicted gene 2863	5.05885	4.91138	4.91653	4.80649	5.42276	4.79663
100040608_at	0.217	0.0625	-2.22	-5.72314	-0.157	100040608_at	100040608	Fanconi anemia, complementation group F	5.96507	6.00522	5.89321	5.79381	5.74556	5.85214
100040617_at	0.945	0.884	-0.152	-7.83831	-0.0196	100040617_at	100040617	predicted gene 12603	1.56207	1.42376	1.07197	1.30878	1.30812	1.38219
100040654_at	0.76	0.566	0.603	-7.64859	0.104	100040654_at	100040654	predicted gene 2885	2.65104	2.98622	2.30589	2.73788	2.62658	2.89153
100040657_at	0.798	0.621	0.518	-7.701	0.0827	100040657_at	100040657	predicted gene 2888	2.95817	2.69807	2.67064	2.65781	3.1949	2.72237
100040667_at	0.417	0.186	1.47	-6.77436	0.293	100040667_at	100040667	predicted gene 2895	2.78918	2.45598	2.34688	2.64072	2.59127	3.2382
100040671_at	0.893	0.78	-0.291	-7.80329	-0.0567	100040671_at	100040671	predicted gene 2897	3.97172	4.21525	4.10219	3.86075	4.49793	3.76032
100040711_at	0.0114	0.000946	5.54	-1.20815	0.858	100040711_at	100040711	predicted gene 2921	2.22993	1.8431	2.27392	3.19832	2.95526	2.76671
100040724_at	0.714	0.498	-0.715	-7.56912	-0.0725	100040724_at	100040724	miRNA containing gene	3.83902	4.18386	4.03226	3.95593	3.99615	3.88565
100040732_at	0.933	0.859	-0.185	-7.832	-0.0895	100040732_at	100040732	predicted gene 2933	1.66186	3.35177	1.76981	1.56553	2.58174	2.36778
100040736_at	0.00536	0.000337	-6.61	-0.058347	-0.635	100040736_at	100040736	RIKEN cDNA 9130206I24 gene	5.04924	4.99937	5.15973	4.56867	4.28122	4.45379
100040766_at	0.457	0.218	-1.36	-6.91848	-0.132	100040766_at	100040766	maestro heat-like repeat family member 2A	3.17776	3.00919	3.04789	2.9995	2.78345	3.05704
100040771_at	0.953	0.899	-0.132	-7.84154	-0.0341	100040771_at	100040771	predicted gene 2959	1.40842	2.31591	1.69793	2.07602	1.82325	1.42057
100040781_at	0.573	0.329	1.05	-7.26619	0.116	100040781_at	100040781	predicted gene 2964	1.65696	1.36051	1.36051	1.53586	1.70594	1.48391
100040792_at	0.21	0.0597	-2.26	-5.67667	-0.272	100040792_at	100040792	predicted gene 11627	2.5339	2.60757	2.92313	2.41258	2.30927	2.52774
100040843_at	0.867	0.736	-0.351	-7.78141	-0.0567	100040843_at	100040843	cytochrome P450, family 4, subfamily a, polypeptide 32	1.56442	1.45962	0.94097	1.21161	1.30112	1.28219
100040851_at	0.435	0.2	1.42	-6.84186	0.122	100040851_at	100040851	predicted gene 9767	3.72464	3.85519	3.63153	3.89262	3.77202	3.91349
100040882_at	0.601	0.36	-0.981	-7.33631	-0.119	100040882_at	100040882	RIKEN cDNA 1700017G19 gene	2.29618	2.65498	2.30522	2.27284	2.19913	2.42804
100040899_at	0.467	0.227	-1.33	-6.95429	-0.204	100040899_at	100040899	predicted gene 15142	2.22576	2.75497	2.55485	2.21683	2.5067	2.20063
100040926_at	0.621	0.382	-0.934	-7.38159	-0.101	100040926_at	100040926	predicted gene 3045	2.83582	2.72732	3.06083	2.89814	2.70496	2.71698
100040929_at	0.643	0.408	-0.882	-7.42973	-0.12	100040929_at	100040929	predicted gene 10362	5.5401	5.59037	5.38214	5.10256	5.45663	5.59231
100040937_at	0.177	0.0458	-2.44	-5.40706	-0.429	100040937_at	100040937	predicted gene 16390	2.3879	2.89348	2.81084	2.03348	2.22934	2.54154
100040972_at	0.785	0.599	0.551	-7.68113	0.0837	100040972_at	100040972	transcription elongation factor A (SII)-like 7	1.25348	1.62101	1.68116	1.36262	1.76353	1.68069
100040997_at	0.484	0.242	-1.28	-7.00914	-0.227	100040997_at	100040997	predicted gene 15340	2.83325	3.51452	2.91727	2.90769	2.87957	2.79598
100040999_at	0.406	0.176	1.51	-6.72569	0.296	100040999_at	100040999	RuvB-like protein 1 pseudogene	4.66296	4.15136	4.85537	4.75685	5.09617	4.70553
100041019_at	0.411	0.181	-1.49	-6.74986	-0.199	100041019_at	100041019	predicted gene 3099	1.13274	1.18023	1.58468	1.1782	0.990853	1.13274
100041032_at	0.527	0.282	-1.17	-7.1406	-0.21	100041032_at	100041032	predicted gene 3106	1.05126	1.61125	1.02126	0.801646	1.09753	1.15426
100041062_at	0.328	0.123	-1.76	-6.39166	-0.314	100041062_at	100041062	predicted gene 13286	4.8859	4.44436	5.15571	4.37412	4.58878	4.58048
100041077_at	0.78	0.593	0.561	-7.67516	0.0978	100041077_at	100041077	predicted gene 13102	1.27602	1.40824	1.5747	1.69401	1.72948	1.12899
100041085_at	0.0872	0.016	3.18	-4.30173	0.641	100041085_at	100041085	RIKEN cDNA G630090E17 gene	2.05464	1.62026	2.35784	2.43754	2.63159	2.88512
100041089_at	0.459	0.219	-1.35	-6.92305	-0.143	100041089_at	100041089	predicted gene 3134	2.59647	2.42004	2.59182	2.30865	2.28508	2.58465
100041096_at	0.461	0.221	-1.35	-6.93149	-0.216	100041096_at	100041096	IQ motif containing F6	2.67357	2.99643	3.34468	2.79221	2.78096	2.79221
100041107_at	0.66	0.43	-0.839	-7.46768	-0.137	100041107_at	100041107	predicted gene 3142	1.37964	1.51473	1.28892	1.21295	0.960804	1.59924
100041108_at	0.908	0.808	0.252	-7.81523	0.0246	100041108_at	100041108	predicted gene 3143	2.46652	2.18875	2.17495	2.34257	2.25173	2.30972
100041120_at	0.149	0.0352	2.62	-5.13374	0.282	100041120_at	100041120	guanine nucleotide binding protein (G protein), gamma 5 pseudogene	7.90154	7.6402	7.5272	7.98905	7.9122	8.0131
100041121_at	0.706	0.488	-0.733	-7.55555	-0.069	100041121_at	100041121	predicted pseudogene 10144	3.68538	3.64036	3.67527	3.61262	3.74922	3.43209
100041146_at	0.433	0.198	-1.43	-6.83106	-0.332	100041146_at	100041146	predicted gene 15448	2.26427	2.96153	2.16331	2.42894	1.94094	2.02339
100041184_at	0.533	0.288	-1.15	-7.15804	-0.246	100041184_at	100041184	predicted gene 3187	1.37338	1.71261	0.959376	0.797562	1.22318	1.28782
100041187_at	0.203	0.0567	-2.29	-5.62456	-0.596	100041187_at	100041187	olfactory receptor 596	2.46244	3.21448	2.16264	2.21407	1.98504	1.85111
100041194_at	7.25e-05	9.17e-07	16.6	6.47052	2.34	100041194_at	100041194	AHNAK nucleoprotein 2	3.51417	3.44945	3.27406	5.97593	5.81687	5.46924
100041224_at	0.657	0.424	0.85	-7.45838	0.137	100041224_at	100041224	predicted gene 3213	2.47696	2.55979	1.94244	2.43516	2.4588	2.49597
100041231_at	0.959	0.911	0.115	-7.84385	0.0173	100041231_at	100041231	B-cell CLL/lymphoma 7C pseudogene	4.03028	3.82487	4.11742	4.27992	3.73996	4.00457
100041241_at	0.322	0.12	1.78	-6.36548	0.168	100041241_at	100041241	predicted gene 3227	2.79774	2.6653	2.71463	2.94081	3.0107	2.72913
100041244_at	0.959	0.91	0.117	-7.84367	0.0169	100041244_at	100041244	predicted gene 3230	2.05194	1.63057	1.76694	1.75636	2.06628	1.67765
100041261_at	0.771	0.58	0.581	-7.66291	0.103	100041261_at	100041261	predicted gene 3238	4.5299	4.31879	4.19133	4.06404	4.6688	4.61637
100041281_at	0.735	0.528	-0.664	-7.60681	-0.0796	100041281_at	100041281	predicted gene 3250	2.3805	2.66557	2.47961	2.62138	2.40557	2.25981
100041284_at	0.989	0.974	-0.0341	-7.85079	-0.00598	100041284_at	100041284	predicted gene, 20868	2.52041	2.23404	2.21374	2.40301	1.9526	2.59465
100041286_at	0.689	0.466	-0.772	-7.5244	-0.0842	100041286_at	100041286	predicted gene 11974	7.83638	7.73673	7.46925	7.52414	7.67018	7.59533
100041290_at	0.227	0.0679	-2.17	-5.80609	-0.217	100041290_at	100041290	DNA segment, Chr 4, ERATO Doi 617, expressed	4.16957	3.83531	3.9086	3.78385	3.74945	3.73
100041293_at	0.528	0.283	-1.16	-7.14373	-0.0906	100041293_at	100041293	predicted gene 3257	2.08521	2.27524	2.18078	2.1453	2.05171	2.07243
100041294_at	0.32	0.119	-1.78	-6.3557	-0.285	100041294_at	100041294	predicted gene 3258	1.78607	2.31937	1.87271	1.82412	1.51267	1.78676
100041296_at	0.999	0.997	0.00335	-7.85145	0.000637	100041296_at	100041296	predicted gene 3259	1.93368	1.73987	1.50501	2.00283	1.33931	1.83834
100041311_at	0.438	0.203	1.41	-6.85538	0.146	100041311_at	100041311	predicted gene 11978	3.36053	3.2591	3.60516	3.61966	3.50084	3.54156
100041336_at	0.747	0.547	-0.633	-7.62824	-0.252	100041336_at	100041336	predicted gene 3278	3.22472	2.68878	1.52231	2.02144	2.34957	2.30899
100041339_at	0.921	0.833	0.219	-7.82417	0.0296	100041339_at	100041339	predicted gene 3279	1.68535	2.00192	1.83414	1.66578	1.83911	2.10529
100041347_at	0.989	0.975	0.032	-7.85087	0.00231	100041347_at	100041347	predicted gene 11985	1.5112	1.49937	1.5112	1.4355	1.59993	1.49326
100041351_at	0.43	0.195	-1.44	-6.82085	-0.113	100041351_at	100041351	predicted gene 3285	4.19474	4.10595	4.03068	4.00122	3.92088	4.06963
100041352_at	0.244	0.076	-2.09	-5.91915	-0.771	100041352_at	100041352	t-complex protein 10c	2.24237	3.54433	2.16053	1.97351	1.5699	2.08965
100041354_at	0.114	0.0237	-2.9	-4.71821	-0.555	100041354_at	100041354	predicted gene 3286	0.965968	1.38319	1.69245	0.895443	0.905005	0.577609
100041373_at	0.99	0.978	0.0291	-7.85097	0.00225	100041373_at	100041373	calponin homology domain containing 2	1.76248	1.8315	1.82457	1.91069	1.79955	1.71506
100041374_at	0.957	0.909	0.119	-7.84339	0.0129	100041374_at	100041374	predicted gene 3298	2.72913	2.99996	2.70539	2.6862	2.88811	2.89898
100041375_at	0.0378	0.00486	-4.1	-3.01325	-0.533	100041375_at	100041375	cytochrome P450, family 3, subfamily a, polypeptide 41B	2.01274	1.66014	2.04981	1.44747	1.20833	1.46818
100041412_at	0.882	0.761	0.316	-7.79457	0.0352	100041412_at	100041412	predicted gene 11938	4.23941	4.35455	4.12882	4.44627	4.2872	4.09483
100041433_at	0.445	0.208	-1.39	-6.87847	-0.179	100041433_at	100041433	predicted gene 13247	1.25654	1.29314	1.70853	1.23736	1.19421	1.28982
100041449_at	0.576	0.332	1.04	-7.2717	0.109	100041449_at	100041449	cytochrome P450, subfamily 3A, polypeptide 59	1.24553	1.21683	1.55835	1.44656	1.44288	1.45771
100041450_at	0.596	0.355	0.992	-7.32491	0.0786	100041450_at	100041450	predicted gene 3345	2.28867	2.34683	2.18913	2.29942	2.317	2.44413
100041480_at	0.953	0.9	0.131	-7.84165	0.011	100041480_at	100041480	myelin basic protein expression factor 2, repressor pseudogene	1.36519	1.17572	1.25156	1.34408	1.17718	1.30427
100041481_at	0.448	0.211	-1.38	-6.888	-0.192	100041481_at	100041481	predicted gene 3364	3.7827	3.68683	4.13921	3.79464	3.50937	3.72904
100041488_at	0.802	0.627	-0.509	-7.70606	-0.0947	100041488_at	100041488	predicted gene 11937	4.89692	4.41338	4.89006	4.41878	4.53758	4.95993
100041505_at	0.674	0.447	-0.807	-7.49562	-0.221	100041505_at	100041505	predicted gene 3376	2.52741	3.26973	2.54095	2.91271	2.08336	2.67992
100041546_at	0.857	0.718	-0.376	-7.77145	-0.0462	100041546_at	100041546	lymphocyte antigen 6 complex, locus C2	1.21471	1.55407	1.30692	1.12502	1.38118	1.43096
100041562_at	0.78	0.592	-0.562	-7.67477	-0.125	100041562_at	100041562	predicted gene 14762	1.53397	2.31878	1.45643	1.73747	1.60963	1.58668
100041566_at	0.793	0.612	0.531	-7.69351	0.165	100041566_at	100041566	predicted gene 3409	4.90673	3.55601	4.30408	4.56393	4.30209	4.39596
100041574_at	0.658	0.426	0.846	-7.46154	0.0827	100041574_at	100041574	RIKEN cDNA 9030025P20 gene	5.71759	5.42657	5.72438	5.69372	5.69261	5.73047
100041576_at	0.0319	0.00388	-4.28	-2.76702	-0.526	100041576_at	100041576	predicted gene 3414	6.2062	5.99662	5.792	5.39139	5.41189	5.61275
100041581_at	0.99	0.976	-0.0306	-7.85092	-0.00447	100041581_at	100041581	zinc finger with KRAB and SCAN domains 16	1.89775	1.94094	2.23356	2.28695	1.83888	1.93302
100041585_at	0.332	0.126	-1.74	-6.41236	-0.247	100041585_at	100041585	S-adenosylmethionine decarboxylase 2	5.5073	5.1159	5.09542	4.85015	4.9477	5.181
100041586_at	0.519	0.276	1.19	-7.1203	0.142	100041586_at	100041586	predicted gene 3417	4.42685	4.45162	4.62209	4.79894	4.71798	4.40894
100041596_at	0.214	0.0612	2.24	-5.70135	0.697	100041596_at	100041596	predicted gene 9994	3.14131	2.219	3.23213	3.72135	3.8582	3.10319
100041605_at	0.333	0.126	-1.74	-6.41561	-0.307	100041605_at	100041605	predicted gene 3428	1.70694	1.68847	1.48914	0.982407	1.29496	1.68696
100041618_at	0.517	0.273	-1.19	-7.11401	-0.151	100041618_at	100041618	predicted gene 3434	1.68379	2.04277	1.76981	1.87186	1.5699	1.60185
100041649_at	0.19	0.0509	2.36	-5.51548	0.314	100041649_at	100041649	mitochondrial pyruvate carrier 1, pseudogene	8.80693	8.62159	8.39724	8.76513	8.90111	9.1022
100041651_at	0.81	0.641	0.488	-7.71731	0.101	100041651_at	100041651	predicted gene 3453	2.38718	2.23404	1.5699	2.09936	2.11264	2.28193
100041654_at	0.976	0.946	-0.07	-7.84865	-0.0103	100041654_at	100041654	NA	1.58942	1.91869	1.82054	1.69959	2.04219	1.55602
100041655_at	0.0768	0.0133	3.32	-4.10599	0.46	100041655_at	100041655	predicted gene 10863	4.88215	4.48665	4.4507	5.13021	4.89859	5.16923
100041677_at	0.00252	0.000123	7.79	1.06507	1.01	100041677_at	100041677	predicted gene 13157	5.33781	4.9434	5.27063	6.35644	6.14216	6.07623
100041680_at	0.798	0.621	-0.517	-7.70115	-0.0546	100041680_at	100041680	predicted gene 3470	3.07163	2.90979	3.14152	2.83732	2.97968	3.1422
100041694_at	0.205	0.0574	2.28	-5.63753	0.229	100041694_at	100041694	predicted gene 10451	2.46823	2.68592	2.53001	2.90637	2.63513	2.83097
100041697_at	0.608	0.368	0.963	-7.35351	0.134	100041697_at	100041697	predicted gene 14719	8.93363	8.90478	8.47424	8.80228	8.88473	9.02689
100041724_at	0.192	0.0516	-2.36	-5.52788	-0.395	100041724_at	100041724	predicted gene 15217	3.22981	3.53008	2.83444	2.82364	2.84076	2.74464
100041749_at	0.0587	0.00907	3.6	-3.69211	0.606	100041749_at	100041749	predicted gene 3495	1.84121	1.59705	2.15724	2.43921	2.69938	2.27384
100041759_at	0.221	0.0648	-2.2	-5.75978	-0.431	100041759_at	100041759	predicted gene 15293	2.13018	1.53242	2.01268	1.76513	1.22418	1.39333
100041781_at	0.168	0.0423	-2.49	-5.32324	-0.336	100041781_at	100041781	predicted gene 3510	3.75322	3.34738	3.74768	3.1485	3.42415	3.26823
100041787_at	0.653	0.419	-0.861	-7.44885	-0.275	100041787_at	100041787	predicted gene 15292	3.552	2.94321	2.929	2.71261	3.54183	2.3451
100041797_at	0.217	0.0626	-2.22	-5.72539	-0.211	100041797_at	100041797	NA	5.90344	5.89413	5.76963	5.76963	5.67864	5.48476
100041809_at	0.932	0.856	0.188	-7.83127	0.0257	100041809_at	100041809	predicted gene 3521	2.40889	2.24468	2.52135	2.36764	2.20843	2.67587
100041811_at	0.895	0.783	0.286	-7.8048	0.0225	100041811_at	100041811	predicted pseudogene 15299	4.3863	4.47577	4.49484	4.36715	4.53539	4.52191
100041864_at	0.384	0.159	1.58	-6.63279	0.2	100041864_at	100041864	predicted gene 3552	1.60896	1.60556	1.85814	2.08516	1.67806	1.91069
100041925_at	0.212	0.0606	2.24	-5.69283	0.24	100041925_at	100041925	predicted gene 14586	9.96239	9.766	9.65396	10.1141	9.89496	10.0938
100041952_at	0.227	0.0678	2.17	-5.80463	0.742	100041952_at	100041952	predicted gene 15315	3.02116	2.3303	3.24088	3.99917	2.92204	3.89687
100041953_at	0.302	0.107	-1.86	-6.25713	-0.129	100041953_at	100041953	predicted gene 10094	10.6675	10.5919	10.6923	10.4675	10.5572	10.5414
100041958_at	0.371	0.15	-1.62	-6.57888	-0.266	100041958_at	100041958	predicted gene 3591	3.8166	4.27095	4.10323	3.51508	3.8614	4.01547
100041965_at	0.498	0.255	1.24	-7.05518	0.0835	100041965_at	100041965	ornithine decarboxylase antizyme 1, pseudogene	11.1577	11.1944	11.0872	11.232	11.2047	11.2529
100041979_at	0.728	0.52	0.679	-7.59612	0.129	100041979_at	100041979	predicted gene 3604	1.01888	1.69585	1.01085	1.27916	1.34998	1.48366
100041995_at	0.658	0.426	0.847	-7.46077	0.124	100041995_at	100041995	predicted gene 3613	3.48655	3.0011	3.15232	3.20049	3.28667	3.52447
100042008_at	0.17	0.0432	2.48	-5.34505	0.207	100042008_at	100042008	predicted pseudogene 9794	11.1624	11.0097	11.0122	11.2586	11.1816	11.3647
100042025_at	0.821	0.657	0.464	-7.73018	0.168	100042025_at	100042025	predicted gene, 20899	5.96859	5.20391	5.55474	5.71834	5.04752	6.46438
100042049_at	0.131	0.029	-2.76	-4.93212	-0.366	100042049_at	100042049	ribosomal protein L22 like 1 pseudogene	3.9664	3.94942	4.25897	3.87715	3.47707	3.72125
100042056_at	0.53	0.285	1.16	-7.14974	0.114	100042056_at	100042056	RIKEN cDNA 9130019P16 gene	3.25289	3.07897	3.41026	3.38399	3.30366	3.39656
100042057_at	0.966	0.927	0.0946	-7.84633	0.00754	100042057_at	100042057	predicted gene 3643	1.53283	1.60185	1.627	1.67482	1.47876	1.63073
100042065_at	0.08	0.0141	-3.27	-4.16932	-0.414	100042065_at	100042065	predicted gene 3646	1.97344	2.38067	2.35922	1.73515	1.93027	1.80657
100042074_at	0.58	0.336	-1.03	-7.28265	-0.114	100042074_at	100042074	predicted gene 3650	0.874175	1.11844	1.25037	0.880183	1.03318	0.987669
100042100_at	0.896	0.785	-0.283	-7.80575	-0.0643	100042100_at	100042100	predicted gene 3667	0.928103	1.72579	0.947346	1.05201	1.35617	1.00006
100042125_at	0.921	0.833	0.22	-7.82397	0.0642	100042125_at	100042125	predicted gene 15535	2.17985	2.06198	2.00573	2.88672	1.77283	1.78073
100042132_at	0.853	0.711	-0.387	-7.76664	-0.0338	100042132_at	100042132	predicted gene 12371	1.64461	1.80193	1.55893	1.66046	1.68346	1.56017
100042143_at	0.806	0.635	-0.496	-7.71288	-0.0437	100042143_at	100042143	predicted gene 3693	1.64377	1.82584	1.88075	1.72608	1.81459	1.67852
100042149_at	0.425	0.192	-1.45	-6.80413	-0.396	100042149_at	100042149	predicted gene 3696	5.01807	4.37335	5.47886	4.41325	4.43709	4.83093
100042150_at	0.856	0.717	-0.378	-7.77036	-0.0388	100042150_at	100042150	neuregulin 2	3.87419	3.90633	4.13297	3.87419	3.85328	4.06976
100042159_at	0.195	0.0528	2.34	-5.55205	0.401	100042159_at	100042159	predicted gene 3701	1.69738	1.34854	1.97186	1.88227	2.09415	2.24343
100042165_at	0.501	0.259	-1.23	-7.06785	-0.235	100042165_at	100042165	cDNA sequence BC005561	5.80633	5.32654	6.05279	5.29454	5.59666	5.59061
100042173_at	0.575	0.331	-1.05	-7.27049	-0.11	100042173_at	100042173	ribosomal protein S15A, pseudogene 6	2.94471	3.02709	3.22669	2.85167	2.9236	3.09454
100042178_at	0.768	0.575	0.588	-7.65831	0.0538	100042178_at	100042178	predicted gene 13111	3.29649	3.59392	3.44017	3.46715	3.53402	3.4908
100042194_at	0.645	0.41	0.878	-7.43343	0.0664	100042194_at	100042194	predicted gene 13446	4.48143	4.52489	4.59736	4.60726	4.67723	4.51848
100042198_at	0.162	0.0403	-2.53	-5.27489	-0.262	100042198_at	100042198	predicted gene 3716	1.61792	1.42057	1.71207	1.19904	1.43005	1.33482
100042217_at	0.97	0.936	0.0836	-7.84746	0.0232	100042217_at	100042217	predicted gene 3727	4.43649	4.76653	3.59389	4.22774	4.23985	4.39892
100042275_at	0.724	0.514	-0.689	-7.58893	-0.058	100042275_at	100042275	predicted gene 3763	1.06355	1.16174	1.05351	1.09694	0.902818	1.10518
100042277_at	0.375	0.153	-1.61	-6.59808	-0.118	100042277_at	100042277	predicted gene 3764	4.82704	4.88192	4.70691	4.67861	4.68624	4.69676
100042311_at	0.58	0.336	1.03	-7.28234	0.09	100042311_at	100042311	predicted gene 3785	6.31458	6.08191	6.2022	6.3527	6.20668	6.30923
100042314_at	0.922	0.835	0.217	-7.82468	0.0307	100042314_at	100042314	predicted gene 10639	1.49789	2.04396	1.88419	1.78554	1.82055	1.912
100042318_at	0.809	0.639	-0.491	-7.71566	-0.0533	100042318_at	100042318	predicted gene 3787	2.52558	2.48945	2.33881	2.55068	2.43755	2.2056
100042332_at	0.663	0.433	-0.834	-7.4725	-0.0874	100042332_at	100042332	RIKEN cDNA 2810410L24 gene	3.46579	3.5907	3.47963	3.49499	3.55755	3.22151
100042335_at	0.214	0.0614	2.24	-5.70559	0.326	100042335_at	100042335	ribosomal protein S15A, pseudogene 5	6.94549	6.53844	6.66749	7.00354	6.85129	7.27316
100042342_at	0.179	0.0469	2.42	-5.43013	0.548	100042342_at	100042342	predicted gene 10375	1.30889	0.67472	1.39579	2.01094	1.5615	1.45178
100042355_at	0.251	0.0793	-2.06	-5.96208	-0.25	100042355_at	100042355	predicted gene 10705	1.16675	1.58613	1.22979	1.06564	1.1494	1.01885
100042372_at	0.196	0.0533	-2.33	-5.5619	-0.345	100042372_at	100042372	T cell receptor alpha variable 2	3.71499	4.25034	3.93259	3.6318	3.75592	3.47629
100042411_at	0.729	0.52	-0.677	-7.59719	-0.0707	100042411_at	100042411	predicted gene 3831	3.50781	3.54433	3.677	3.54433	3.32143	3.65119
100042415_at	0.628	0.391	-0.916	-7.39804	-0.149	100042415_at	100042415	meiotic nuclear divisions 1 homolog pseudogene	1.20792	1.65007	1.73704	1.25181	1.59555	1.30183
100042419_at	0.955	0.903	-0.126	-7.84234	-0.0236	100042419_at	100042419	T cell receptor alpha variable 7D-3	1.36527	1.82596	1.63153	1.92093	1.56057	1.27038
100042424_at	0.761	0.567	-0.601	-7.64996	-0.0583	100042424_at	100042424	predicted gene 3837	8.23267	8.13623	8.0146	7.92875	8.09642	8.18328
100042437_at	0.865	0.733	-0.355	-7.77984	-0.0584	100042437_at	100042437	vomeronasal 1 receptor 79	1.38463	1.16149	1.76981	1.42556	1.20833	1.50692
100042450_at	0.695	0.474	0.757	-7.5364	0.149	100042450_at	100042450	predicted gene, 16532	3.18331	3.75761	3.94049	3.73541	3.64867	3.94511
100042453_at	0.955	0.903	-0.126	-7.84238	-0.013	100042453_at	100042453	Blcap pseudogene	5.5308	5.82588	5.52141	5.67857	5.61849	5.54212
100042464_at	0.96	0.915	0.11	-7.84449	0.0319	100042464_at	100042464	RIKEN cDNA 2610203C20 gene	2.19509	2.98715	1.99278	2.07939	2.80515	2.3863
100042480_at	0.949	0.892	-0.141	-7.84016	-0.0282	100042480_at	100042480	NHS-like 2	3.07474	2.63572	3.26319	2.79012	2.8052	3.29386
100042494_at	0.844	0.694	0.41	-7.75633	0.0582	100042494_at	100042494	NA	3.16534	3.20304	2.99996	2.89883	3.21219	3.43187
100042498_at	0.0745	0.0128	3.35	-4.0623	0.905	100042498_at	100042498	Mir22 host gene (non-protein coding)	3.69339	2.55862	2.82958	3.88252	3.91681	3.99712
100042513_at	0.279	0.0939	-1.95	-6.12901	-0.177	100042513_at	100042513	predicted gene 3878	5.13039	5.09127	5.03289	4.74949	5.02692	4.94727
100042514_at	0.408	0.178	-1.5	-6.73845	-0.377	100042514_at	100042514	small proline-rich protein 2A3	2.31208	3.04022	1.98183	2.07805	1.95686	2.16694
100042533_at	0.0373	0.00479	-4.11	-2.99643	-0.791	100042533_at	100042533	predicted gene 11578	2.49424	3.10025	2.37317	1.77446	2.02104	1.79932
100042547_at	0.779	0.59	0.565	-7.67284	0.0742	100042547_at	100042547	predicted gene 3897	4.61856	4.41008	4.71049	4.66283	4.86173	4.43729
100042548_at	0.863	0.728	-0.363	-7.77692	-0.0603	100042548_at	100042548	predicted gene 3898	3.02029	2.79291	2.63054	2.84431	2.98785	2.43065
100042554_at	0.402	0.173	-1.52	-6.70974	-0.187	100042554_at	100042554	predicted gene 3902	3.97153	3.62989	3.71559	3.48151	3.77202	3.50161
100042584_at	0.562	0.319	-1.08	-7.23962	-0.1	100042584_at	100042584	mitochondrial ribosomal protein L40 pseudogene	2.57786	2.6527	2.59106	2.46654	2.37815	2.6759
100042588_at	0.703	0.484	-0.74	-7.54977	-0.1	100042588_at	100042588	predicted gene 3916	2.26245	2.44445	2.24202	2.01056	2.4935	2.14358
100042605_at	0.662	0.432	0.835	-7.47174	0.0919	100042605_at	100042605	predicted gene 3925	4.06554	4.05951	4.07403	3.92359	4.30986	4.24144
100042625_at	0.0103	0.00082	5.68	-1.04908	0.454	100042625_at	100042625	predicted gene 3934	6.03163	6.05769	6.08458	6.40812	6.6295	6.49778
100042634_at	0.281	0.0948	1.94	-6.13809	0.21	100042634_at	100042634	ribosomal protein L23A pseudogene	6.57138	6.29722	6.26664	6.47204	6.60048	6.69218
100042636_at	0.778	0.589	-0.566	-7.67206	-0.168	100042636_at	100042636	vomeronasal 2, receptor 34	2.08776	2.31557	1.1732	1.73747	1.92205	1.41219
100042648_at	0.842	0.689	0.418	-7.75293	0.0356	100042648_at	100042648	predicted gene 3948	2.51465	2.58362	2.73906	2.60984	2.72433	2.60984
100042659_at	0.925	0.844	-0.204	-7.82767	-0.0351	100042659_at	100042659	predicted gene 3952	1.17346	1.87467	1.49684	1.423	1.58743	1.42917
100042663_at	0.199	0.055	-2.31	-5.59291	-0.461	100042663_at	100042663	RIKEN cDNA 1700003E24 gene	2.21025	2.23404	1.66315	1.66315	1.80211	1.25805
100042679_at	0.901	0.794	-0.271	-7.80961	-0.0473	100042679_at	100042679	predicted gene 16386	2.18313	2.36712	2.70801	2.59639	2.42687	2.09295
100042706_at	0.921	0.834	0.218	-7.82442	0.0778	100042706_at	100042706	predicted gene 3979	1.59814	2.88058	1.42465	2.05057	2.06883	2.01725
100042715_at	0.927	0.848	-0.2	-7.82869	-0.0202	100042715_at	100042715	predicted gene 3985	1.74106	2.03545	1.71662	1.79829	1.84985	1.78446
100042757_at	0.543	0.299	-1.13	-7.18684	-0.101	100042757_at	100042757	predicted gene 4013	5.44167	5.29437	5.42973	5.14829	5.36652	5.34905
100042784_at	0.415	0.183	-1.48	-6.76413	-0.189	100042784_at	100042784	PR domain containing 11	4.16321	4.66284	4.48288	4.26353	4.23818	4.23903
100042802_at	0.15	0.0354	2.62	-5.14138	0.22	100042802_at	100042802	expressed sequence AI463229	3.88424	3.89347	3.81176	4.07296	4.20994	3.96752
100042810_at	0.406	0.176	-1.51	-6.72768	-0.277	100042810_at	100042810	vomeronasal 2, receptor 45	3.0866	3.60324	2.8962	2.98061	2.76089	3.01412
100042814_at	0.398	0.17	-1.54	-6.69233	-0.206	100042814_at	100042814	apolipoprotein L 7d	1.55915	1.95773	2.01326	1.72502	1.51981	1.66726
100042855_at	0.697	0.476	-0.754	-7.53927	-0.148	100042855_at	100042855	predicted gene 10267	0.996041	1.78707	1.17501	1.22239	1.20218	1.09037
100042856_at	0.0111	0.000904	-5.59	-1.15784	-1.41	100042856_at	100042856	predicted gene 4070	3.04851	3.51591	4.01469	2.40557	2.07533	1.87377
100042875_at	0.945	0.885	0.151	-7.8385	0.00937	100042875_at	100042875	predicted gene 12059	2.24809	2.21999	2.24809	2.24809	2.24809	2.24809
100042880_at	0.864	0.732	-0.357	-7.77909	-0.0457	100042880_at	100042880	predicted pseudogene 10294	1.0553	1.32355	0.83273	0.998438	0.981456	1.09465
100042889_at	0.467	0.227	1.33	-6.95536	0.234	100042889_at	100042889	RIKEN cDNA C920021L13 gene	2.2761	1.83992	2.11013	1.9732	2.396	2.56001
100042918_at	0.993	0.985	0.0192	-7.85125	0.00419	100042918_at	100042918	predicted pseudogene 9763	1.45503	2.16872	2.0833	1.60129	2.11062	2.00774
100042921_at	0.371	0.15	-1.62	-6.57856	-0.162	100042921_at	100042921	vomeronasal 2, receptor 51	2.06543	2.13085	1.86759	1.97344	1.85585	1.74951
100042926_at	0.324	0.121	-1.77	-6.37342	-0.139	100042926_at	100042926	predicted gene 13546	3.40467	3.26706	3.19634	3.16277	3.16669	3.12245
100042940_at	0.996	0.991	0.0121	-7.85137	0.00437	100042940_at	100042940	predicted gene 4117	2.98061	2.23404	3.31493	2.41554	2.61338	3.51375
100042947_at	0.305	0.109	-1.84	-6.27456	-0.317	100042947_at	100042947	predicted gene 14816	3.15044	3.70418	3.53625	2.92388	3.37567	3.14103
100042948_at	0.562	0.319	-1.08	-7.24033	-0.124	100042948_at	100042948	mitochondrial ribosomal protein S18B pseudogene	3.66141	3.79769	4.07814	3.78733	3.6826	3.69564
100042958_at	0.907	0.806	-0.255	-7.81431	-0.0233	100042958_at	100042958	predicted gene 4129	3.12181	3.07255	3.14178	2.92671	3.21437	3.12526
100043034_at	0.439	0.204	-1.41	-6.85896	-0.223	100043034_at	100043034	reduced expression 2	1.36837	1.43014	1.69677	0.950711	1.42014	1.4545
100043040_at	0.221	0.0647	2.2	-5.75763	0.206	100043040_at	100043040	RIKEN cDNA 1110002L01 gene	6.98638	6.89362	7.14308	7.31399	7.12306	7.20262
100043051_at	0.797	0.62	-0.52	-7.69975	-0.0941	100043051_at	100043051	vomeronasal 1 receptor 149	1.46947	2.05521	1.33607	1.51164	1.49146	1.57523
100043057_at	0.647	0.412	-0.874	-7.43679	-0.1	100043057_at	100043057	transmembrane protein 207	1.89907	1.95406	2.01649	2.03876	1.62683	1.90372
100043067_at	0.983	0.962	-0.0498	-7.85004	-0.0043	100043067_at	100043067	vomeronasal 1 receptor 158	1.94396	1.89533	2.11799	1.94049	2.06276	1.94113
100043072_at	0.216	0.0623	-2.23	-5.72037	-0.201	100043072_at	100043072	RIKEN cDNA A230070E04 gene	2.14718	2.35173	2.15285	1.94843	1.97665	2.12271
100043074_at	0.688	0.465	0.774	-7.52303	0.1	100043074_at	100043074	predicted gene 4211	2.06616	2.22774	2.16753	2.10603	2.5346	2.12067
100043092_at	0.849	0.704	-0.397	-7.76233	-0.0678	100043092_at	100043092	predicted gene 4224	1.95388	1.62776	2.1212	1.57487	1.83273	2.09186
100043101_at	0.969	0.934	-0.086	-7.84722	-0.0117	100043101_at	100043101	vomeronasal 1 receptor 168	1.84527	1.98457	2.33	1.96653	2.16924	1.98906
100043102_at	0.223	0.0655	-2.19	-5.76989	-0.278	100043102_at	100043102	RIKEN cDNA 4632428C04 gene	4.10589	4.41503	3.92614	3.91544	3.85953	3.83806
100043103_at	0.38	0.156	-1.59	-6.6167	-0.182	100043103_at	100043103	vomeronasal 1 receptor 169	1.98929	2.12987	1.8066	1.91053	1.83753	1.63253
100043108_at	0.588	0.347	-1.01	-7.30696	-0.0768	100043108_at	100043108	cytochrome P450, family 2, subfamily c, polypeptide 69	1.65047	1.55226	1.75192	1.56911	1.5699	1.58515
100043132_at	0.711	0.495	-0.721	-7.56448	-0.076	100043132_at	100043132	predicted gene 4251	1.8498	2.00406	1.76174	1.95922	1.76174	1.6665
100043133_at	0.27	0.0889	1.98	-6.07524	0.265	100043133_at	100043133	RIKEN cDNA 9130023H24 gene	5.39661	5.56874	5.85472	6.02125	5.83756	5.75656
100043147_at	0.0317	0.00385	4.29	-2.75874	0.418	100043147_at	100043147	predicted gene 4262	2.67886	2.36447	2.47949	2.87475	2.90756	2.99312
100043150_at	0.616	0.377	-0.945	-7.3712	-0.0855	100043150_at	100043150	predicted gene 4265	2.24591	1.96898	2.1955	2.0237	2.06644	2.06384
100043160_at	0.904	0.8	0.264	-7.81187	0.0214	100043160_at	100043160	cytochrome c oxidase, subunit VIIc pseudogene	6.84831	6.88163	6.88305	6.85148	6.80038	7.02545
100043169_at	0.418	0.186	-1.47	-6.77727	-0.143	100043169_at	100043169	predicted gene 4278	1.98641	2.1894	1.98641	1.77363	2.01421	1.94462
100043172_at	0.212	0.0603	2.25	-5.68679	0.197	100043172_at	100043172	predicted gene 10080	5.86705	6.03072	5.78628	6.1386	6.0183	6.11738
100043176_at	0.873	0.747	0.336	-7.78741	0.0579	100043176_at	100043176	predicted gene 15628	3.98979	3.70036	4.15979	3.76186	4.3124	3.94926
100043188_at	0.927	0.848	0.199	-7.82891	0.0394	100043188_at	100043188	predicted gene 10696	4.20662	4.84599	4.76837	4.89474	4.40496	4.63954
100043189_at	0.141	0.0324	2.68	-5.04785	0.218	100043189_at	100043189	predicted gene 4285	5.22813	5.32301	5.2491	5.37927	5.59574	5.47785
100043194_at	0.949	0.891	0.142	-7.83988	0.016	100043194_at	100043194	sulfotransferase family 2A, dehydroepiandrosterone (DHEA)-preferring, member 2	1.19919	1.38318	1.20833	1.06526	1.37404	1.39948
100043200_at	0.933	0.858	-0.186	-7.83169	-0.0466	100043200_at	100043200	olfactory receptor 819	1.73456	2.55292	2.71482	2.2153	2.47202	2.17505
100043205_at	0.686	0.462	0.779	-7.51867	0.13	100043205_at	100043205	predicted gene 13815	4.4326	4.04706	4.29959	4.09193	4.4056	4.67092
100043213_at	0.506	0.263	-1.22	-7.08223	-0.0924	100043213_at	100043213	RIKEN cDNA 5330434G04 gene	2.43446	2.48743	2.61274	2.43446	2.44805	2.37479
100043216_at	0.942	0.878	0.16	-7.83684	0.0288	100043216_at	100043216	predicted gene 4297	2.33788	2.44739	1.77973	2.36384	2.098	2.18959
100043217_at	0.778	0.589	-0.567	-7.67172	-0.113	100043217_at	100043217	predicted gene 10237	2.74158	2.38993	2.29185	2.23497	2.76329	2.08742
100043229_at	0.693	0.472	-0.761	-7.53356	-0.146	100043229_at	100043229	predicted gene 10046	2.59212	3.25227	2.59889	2.48589	2.7468	2.7726
100043232_at	0.723	0.511	-0.693	-7.58571	-0.0906	100043232_at	100043232	RIKEN cDNA 3110099E03 gene	1.35687	1.61513	1.17113	1.28904	1.42574	1.15663
100043254_at	0.871	0.743	0.342	-7.78508	0.0382	100043254_at	100043254	neuropeptide S	2.56878	2.16569	2.38302	2.47838	2.38692	2.36672
100043261_at	0.697	0.477	0.753	-7.53971	0.121	100043261_at	100043261	predicted gene 4322	2.92542	3.59446	3.21264	3.35943	3.3448	3.39217
100043272_at	0.916	0.823	-0.233	-7.82053	-0.0162	100043272_at	100043272	RIKEN cDNA 5430417L22 gene	6.43866	6.39503	6.35526	6.44816	6.34843	6.34376
100043300_at	0.547	0.303	1.11	-7.19794	0.105	100043300_at	100043300	predicted gene 4345	0.989053	0.864811	1.09548	0.974716	1.09132	1.1982
100043305_at	0.0916	0.0172	-3.13	-4.37864	-0.794	100043305_at	100043305	SET domain, bifurcated 1 pseudogene	3.0819	2.28312	2.15157	1.86256	1.43694	1.83424
100043308_at	0.861	0.725	0.366	-7.77552	0.0426	100043308_at	100043308	T cell receptor alpha variable 14N-3	1.67108	1.82788	1.39991	1.61521	1.71453	1.69683
100043314_at	0.901	0.794	-0.271	-7.80968	-0.0522	100043314_at	100043314	T cell immunoreceptor with Ig and ITIM domains	2.03032	2.71531	2.40644	2.57515	2.30197	2.11834
100043315_at	0.884	0.765	0.311	-7.79639	0.0422	100043315_at	100043315	uncharacterized LOC100043315	2.04236	2.18934	2.5436	2.25269	2.40331	2.24577
100043322_at	0.806	0.633	0.5	-7.71118	0.0875	100043322_at	100043322	T cell receptor alpha variable 12-2	2.22605	2.78892	2.67891	2.40167	2.8139	2.74073
100043326_at	0.279	0.0937	1.95	-6.12675	0.194	100043326_at	100043326	secretoglobin, family 2B, member 3	1.4193	1.53484	1.19215	1.54344	1.5981	1.58645
100043332_at	0.878	0.753	0.327	-7.79054	0.0686	100043332_at	100043332	ankyrin repeat domain 66	2.81907	1.9531	2.37865	2.56318	2.30431	2.48926
100043335_at	0.685	0.462	0.78	-7.51775	0.084	100043335_at	100043335	eukaryotic translation initiation factor 3, subunit I pseudogene	2.39567	2.70403	2.65951	2.54416	2.72738	2.73964
100043338_at	0.508	0.266	1.21	-7.09077	0.245	100043338_at	100043338	predicted gene 4374	2.59151	3.17928	2.34445	2.87361	3.02873	2.94819
100043364_at	0.506	0.263	-1.22	-7.08125	-0.235	100043364_at	100043364	predicted gene 4392	3.31918	2.92506	3.72489	3.14674	2.96739	3.14924
100043404_at	0.516	0.272	1.19	-7.11057	0.208	100043404_at	100043404	predicted gene 4416	2.58001	2.08948	1.90278	2.27111	2.4362	2.48776
100043407_at	0.935	0.862	-0.181	-7.83276	-0.0135	100043407_at	100043407	predicted gene 4419	2.94679	3.02765	3.08946	2.94142	3.06175	3.0203
100043424_at	0.0165	0.00158	5.06	-1.77936	0.349	100043424_at	100043424	predicted gene 14005	4.57114	4.6663	4.63613	4.92958	4.96356	5.02663
100043450_at	0.375	0.153	-1.61	-6.59429	-0.145	100043450_at	100043450	expressed sequence AA387883	2.46963	2.57161	2.62489	2.53594	2.41055	2.28404
100043461_at	0.771	0.579	-0.582	-7.66199	-0.11	100043461_at	100043461	predicted gene 4450	3.94031	4.69682	4.35704	4.10202	4.18628	4.37568
100043467_at	0.537	0.293	-1.14	-7.17086	-0.277	100043467_at	100043467	predicted gene 4454	2.37706	2.61592	2.95772	2.55123	2.70099	1.86772
100043468_at	0.843	0.692	-0.414	-7.75469	-0.0469	100043468_at	100043468	zinc finger protein 955B	6.71342	6.78133	6.40099	6.52614	6.5637	6.66509
100043474_at	0.439	0.204	-1.41	-6.85824	-0.168	100043474_at	100043474	predicted gene 4461	1.35261	1.72228	1.52441	1.22697	1.36448	1.50421
100043489_at	0.637	0.4	-0.897	-7.41577	-0.0893	100043489_at	100043489	RIKEN cDNA 1300002E11 gene	6.18968	6.305	6.1658	6.31412	6.05984	6.01855
100043497_at	0.0419	0.00566	3.97	-3.17998	0.537	100043497_at	100043497	predicted gene 4477	1.4406	1.68029	1.36962	1.95029	1.87037	2.28169
100043507_at	0.81	0.64	0.489	-7.71701	0.0645	100043507_at	100043507	predicted gene 15776	6.97861	6.70716	6.65712	6.63942	7.03617	6.8607
100043513_at	0.984	0.964	-0.0473	-7.85018	-0.00602	100043513_at	100043513	predicted gene 4489	2.51018	2.82715	2.91352	2.8835	2.61436	2.73493
100043534_at	0.871	0.743	0.342	-7.78503	0.0264	100043534_at	100043534	predicted gene 11686	1.48595	1.49793	1.37138	1.41059	1.46134	1.56243
100043541_at	0.934	0.86	0.183	-7.83228	0.0172	100043541_at	100043541	RIKEN cDNA B630019A10 gene	1.27369	1.5109	1.57494	1.44569	1.48965	1.47589
100043571_at	0.453	0.215	-1.37	-6.9065	-0.211	100043571_at	100043571	predicted gene 4524	2.14698	2.41867	2.18501	1.73314	2.08769	2.29615
100043580_at	0.313	0.114	-1.81	-6.31882	-0.245	100043580_at	100043580	predicted gene 4532	2.85577	2.95259	3.29121	2.64034	2.78565	2.93754
100043582_at	0.436	0.201	-1.42	-6.84531	-0.16	100043582_at	100043582	expressed sequence AU016765	2.84793	3.14876	3.05391	2.69583	2.98981	2.88474
100043597_at	0.331	0.125	-1.75	-6.40516	-0.123	100043597_at	100043597	Snf2-related CREBBP activator protein	8.77149	8.87554	8.90388	8.76134	8.69879	8.72108
100043600_at	0.733	0.525	-0.67	-7.60282	-0.059	100043600_at	100043600	predicted gene 4544	3.44546	3.60875	3.57274	3.52955	3.35422	3.56614
100043609_at	0.882	0.761	0.316	-7.79463	0.0258	100043609_at	100043609	predicted gene 14207	3.08084	3.26167	3.21567	3.12526	3.2574	3.25284
100043617_at	0.811	0.642	0.486	-7.71845	0.115	100043617_at	100043617	predicted gene 4553	2.9934	2.91114	3.79978	3.17744	3.47795	3.39294
100043627_at	0.613	0.373	-0.953	-7.36339	-0.112	100043627_at	100043627	predicted gene 4559	3.6372	3.80362	3.35748	3.51353	3.45575	3.4917
100043636_at	0.484	0.242	1.28	-7.00999	0.0859	100043636_at	100043636	expressed sequence AI662270	9.62701	9.51938	9.59535	9.66971	9.6442	9.68565
100043644_at	0.212	0.0606	-2.25	-5.69125	-0.216	100043644_at	100043644	ubiquitin specific peptidase 16 pseudogene	2.42721	2.28238	2.55045	2.15772	2.13815	2.31721
100043674_at	0.488	0.246	-1.27	-7.02446	-0.173	100043674_at	100043674	predicted gene 9840	2.77682	2.52498	3.02096	2.60204	2.71907	2.48321
100043676_at	0.587	0.345	-1.01	-7.30348	-0.123	100043676_at	100043676	predicted gene 4583	3.71026	3.30621	3.70838	3.4113	3.48977	3.45495
100043682_at	0.984	0.963	0.0478	-7.85015	0.00762	100043682_at	100043682	predicted gene 10584	2.16456	2.25892	2.63829	2.23562	2.61338	2.23562
100043706_at	0.586	0.343	-1.02	-7.29874	-0.141	100043706_at	100043706	predicted gene 4598	3.2959	3.27229	3.39755	2.87388	3.39793	3.26978
100043718_at	0.376	0.154	1.6	-6.6039	0.164	100043718_at	100043718	predicted gene 4604	5.77243	5.83896	5.54893	5.76521	5.95545	5.9304
100043726_at	0.00221	0.000104	8.01	1.2555	1.88	100043726_at	100043726	predicted gene 4610	2.53795	2.17359	2.50555	4.52626	3.74332	4.58772
100043755_at	0.157	0.0383	2.56	-5.22166	0.625	100043755_at	100043755	ribosomal protein L23A pseudogene	7.46736	7.23949	6.90227	7.98855	7.31779	8.17915
100043757_at	0.744	0.542	0.642	-7.62229	0.09	100043757_at	100043757	zinc finger protein 831	2.9584	3.31326	3.51258	3.39148	3.3625	3.30026
100043761_at	0.971	0.939	-0.08	-7.8478	-0.00907	100043761_at	100043761	predicted gene 14399	7.64924	7.22051	7.45735	7.448	7.41801	7.43387
100043766_at	0.226	0.0671	-2.18	-5.79445	-0.376	100043766_at	100043766	Ppp1r14c pseudogene	2.15291	1.89141	2.58506	1.935	1.72635	1.83881
100043772_at	0.0674	0.011	-3.46	-3.90128	-0.389	100043772_at	100043772	predicted gene 4636	3.94293	4.30041	4.1247	3.82177	3.6043	3.77601
100043801_at	0.495	0.252	1.25	-7.04547	0.159	100043801_at	100043801	predicted gene 4657	1.98451	2.17431	2.38911	2.30145	2.50825	2.21627
100043823_at	0.31	0.112	1.82	-6.30394	0.236	100043823_at	100043823	predicted gene 4673	4.49527	4.61928	4.18773	4.60804	4.81966	4.5825
100043842_at	0.306	0.11	-1.84	-6.28225	-0.222	100043842_at	100043842	secretoglobin, family 2B, member 11	2.27888	2.3675	2.52786	2.02343	2.0878	2.3956
100043856_at	0.806	0.634	-0.499	-7.71159	-0.0617	100043856_at	100043856	secretoglobin, family 2B, member 18	1.05884	1.29542	0.939993	1.22236	0.939993	0.946889
100043860_at	0.754	0.556	-0.619	-7.63802	-0.133	100043860_at	100043860	secretoglobin, family 1B, member 24	0.723605	1.60185	1.0965	0.836162	1.0965	1.0905
100043861_at	0.495	0.252	-1.25	-7.04389	-0.21	100043861_at	100043861	killer cell lectin-like receptor subfamily B member 1	3.08776	2.509	2.97304	2.55814	2.53314	2.84816
100043868_at	0.635	0.398	-0.902	-7.41176	-0.134	100043868_at	100043868	secretoglobin, family 1B, member 30	2.1975	1.97955	2.08443	1.86312	2.27374	1.72132
100043871_at	0.623	0.386	0.927	-7.38827	0.152	100043871_at	100043871	predicted gene 4701	3.28743	2.77271	3.21591	3.09286	3.47343	3.16648
100043872_at	0.948	0.89	-0.144	-7.83968	-0.0188	100043872_at	100043872	predicted pseudogene 10166	6.16727	6.64624	6.55323	6.47192	6.36259	6.4757
100043885_at	0.589	0.347	-1.01	-7.3075	-0.171	100043885_at	100043885	predicted gene 4710	1.7039	2.37045	1.88302	1.8908	1.7185	1.83584
100043899_at	0.845	0.695	0.409	-7.75667	0.0363	100043899_at	100043899	R3H domain containing-like	3.11533	3.34156	3.16272	3.18064	3.2138	3.33416
100043902_at	0.931	0.855	-0.19	-7.83085	-0.0154	100043902_at	100043902	Six3 opposite strand transcript 1	3.47434	3.32757	3.43976	3.32079	3.37549	3.4991
100043904_at	0.287	0.0982	-1.91	-6.1729	-0.171	100043904_at	100043904	predicted gene 4719	1.72817	1.79588	1.70682	1.58711	1.42909	1.70303
100043910_at	0.582	0.339	-1.03	-7.28803	-0.114	100043910_at	100043910	RIKEN cDNA A630075F10 gene	2.56553	2.66704	2.34573	2.28713	2.54322	2.40557
100043911_at	0.641	0.405	-0.888	-7.42436	-0.0639	100043911_at	100043911	protein phosphatase 4, regulatory subunit 1-like, pseudogene	3.90837	3.98268	4.05886	3.89368	3.95997	3.9047
100043946_at	0.936	0.863	-0.179	-7.83325	-0.0145	100043946_at	100043946	predicted gene 14635	2.40942	2.5129	2.51453	2.36247	2.56979	2.46098
100044193_at	0.535	0.29	-1.15	-7.16362	-0.174	100044193_at	100044193	predicted gene, 20939	7.01317	6.63703	7.0732	6.97131	6.63784	6.59106
100044509_at	0.118	0.0248	2.87	-4.76874	0.25	100044509_at	100044509	predicted gene 14378	4.63053	4.61283	4.60219	4.83537	5.01535	4.74371
100044526_at	0.678	0.452	0.798	-7.50288	0.0724	100044526_at	100044526	28S ribosomal protein S14, mitochondrial-like	4.14388	3.93974	3.9372	4.11641	3.9744	4.14718
100045066_at	0.0947	0.018	-3.1	-4.42553	-0.222	100045066_at	100045066	predicted gene, 17767	2.40768	2.26893	2.34781	2.16918	2.10416	2.08425
100045125_at	0.266	0.0871	-2	-6.05471	-0.581	100045125_at	100045125	predicted gene, 17768	1.05423	2.32749	1.79199	1.14538	1.20788	1.0789
100045469_at	0.981	0.959	0.054	-7.84979	0.00633	100045469_at	100045469	predicted gene 14204	2.66828	2.75429	2.46772	2.80914	2.63341	2.46674
100045653_at	0.595	0.353	-0.996	-7.32153	-0.234	100045653_at	100045653	predicted gene, 17769	3.08807	2.43359	3.41264	2.77221	2.61592	2.84493
100045778_at	0.857	0.718	-0.377	-7.77111	-0.0551	100045778_at	100045778	ring finger 223	2.22764	2.79705	2.41068	2.42485	2.4977	2.34739
100045792_at	0.793	0.613	0.53	-7.69363	0.046	100045792_at	100045792	epithelial cell transforming sequence 2 oncogene-like	2.76971	2.65264	2.87094	2.87088	2.84492	2.71538
100046078_at	0.686	0.462	-0.78	-7.51826	-0.113	100046078_at	100046078	predicted gene 15266	2.56787	2.60003	2.18529	2.36113	2.51086	2.14306
100046763_at	0.153	0.0365	-2.6	-5.1711	-0.215	100046763_at	100046763	NA	1.57125	1.58082	1.39966	1.37622	1.2976	1.23382
100046950_at	0.947	0.887	0.147	-7.83908	0.0185	100046950_at	100046950	predicted gene, 17778	3.30503	3.76311	3.44433	3.59978	3.44433	3.5238
100047133_at	0.707	0.49	-0.73	-7.55814	-0.0682	100047133_at	100047133	predicted gene, 16894	3.00788	3.10887	3.24521	3.05205	3.15749	2.94785
100047183_at	0.0517	0.00753	3.75	-3.49001	0.965	100047183_at	100047183	NA	4.16603	4.29661	4.81884	5.72074	4.88241	5.57407
100047482_at	0.424	0.191	-1.45	-6.79969	-0.293	100047482_at	100047482	predicted gene 16338	2.6863	3.04219	3.27863	2.98836	2.77341	2.36656
100047671_at	0.755	0.558	-0.615	-7.64052	-0.09	100047671_at	100047671	predicted gene, 17783	2.40395	2.44472	2.03999	2.24349	1.98989	2.38543
100048471_at	0.585	0.343	-1.02	-7.2976	-0.159	100048471_at	100048471	NA	1.22803	1.44842	1.80736	1.45519	1.18512	1.36728
100048534_at	0.793	0.613	-0.53	-7.69388	-0.0537	100048534_at	100048534	WD repeat domain 96	2.06055	2.29148	2.07152	1.94337	2.13715	2.18185
100048658_at	0.0316	0.00383	-4.29	-2.75093	-0.428	100048658_at	100048658	DEAD (Asp-Glu-Ala-Asp) box polypeptide 43	5.80386	5.65184	5.46414	5.26732	5.17763	5.19193
100048701_at	0.321	0.119	-1.78	-6.35965	-0.265	100048701_at	100048701	expressed sequence AI847159	2.07988	2.26967	1.73471	1.6188	1.89914	1.77261
100048895_at	0.737	0.531	0.659	-7.61013	0.0624	100048895_at	100048895	RIKEN cDNA 9330020H09 gene	4.44403	4.16882	4.29793	4.46022	4.34476	4.29302
100048926_at	0.697	0.477	-0.752	-7.54019	-0.0645	100048926_at	100048926	predicted gene 12945	3.27297	3.48769	3.49158	3.37821	3.38419	3.29636
100049161_at	0.303	0.108	1.85	-6.2629	0.152	100049161_at	100049161	predicted gene 13032	2.34244	2.36527	2.52818	2.49289	2.56814	2.63158
100049164_at	0.174	0.0446	-2.46	-5.37865	-0.333	100049164_at	100049164	RIKEN cDNA B130046B21 gene	4.475	4.87109	4.90074	4.5706	4.34263	4.33505
100049545_at	0.516	0.273	-1.19	-7.1124	-0.186	100049545_at	100049545	microRNA 741	0.990021	1.54992	1.03816	1.0904	1.01938	0.91167
100049546_at	0.224	0.0663	-2.18	-5.78269	-0.375	100049546_at	100049546	microRNA 743	2.40557	2.6508	1.94918	2.01652	1.88713	1.97755
100049547_at	0.33	0.125	-1.75	-6.40397	-0.231	100049547_at	100049547	microRNA 804	1.28747	1.76114	1.63942	1.37276	1.40008	1.22182
100049548_at	0.377	0.155	-1.6	-6.6075	-0.272	100049548_at	100049548	microRNA 742	1.42915	1.99043	1.75807	1.3859	1.70049	1.276
100049549_at	0.794	0.616	-0.526	-7.69624	-0.104	100049549_at	100049549	microRNA 181d	6.25845	6.61962	6.61285	6.11239	6.8119	6.25565
100049710_at	0.693	0.471	0.762	-7.53234	0.125	100049710_at	100049710	microRNA 290	2.01622	2.29596	2.14674	2.31245	1.94926	2.57088
100061_at	0.43	0.196	-1.43	-6.82178	-0.17	100061_at	100061	leucine rich repeat containing 19	2.17128	2.4921	2.10567	2.19137	2.0702	1.99717
100066_at	0.916	0.822	-0.234	-7.82025	-0.0355	100066_at	100066	cytochrome P450, family 2, subfamily j, polypeptide 11	2.86832	2.66546	3.14276	2.62805	2.93114	3.01089
100072_at	0.415	0.184	-1.48	-6.76714	-0.123	100072_at	100072	calmodulin binding transcription activator 1	3.51043	3.44706	3.55806	3.34909	3.28722	3.50885
100073351_at	0.394	0.167	-1.55	-6.67551	-0.184	100073351_at	100073351	Yy2 transcription factor	5.83703	5.6842	5.44864	5.60484	5.37337	5.44063
100087_at	0.879	0.755	-0.325	-7.79157	-0.0231	100087_at	100087	KTI12 homolog, chromatin associated (S. cerevisiae)	8.60553	8.45061	8.50993	8.51392	8.48594	8.49698
100088_at	0.813	0.644	-0.484	-7.71985	-0.033	100088_at	100088	regulator of chromosome condensation 1	8.45225	8.4145	8.48394	8.4058	8.47762	8.36827
100090_at	0.984	0.964	-0.0471	-7.85019	-0.00585	100090_at	100090	zinc finger and BTB domain containing 48	6.00117	5.58136	5.76802	5.66733	5.90945	5.75622
100093700_at	0.891	0.776	0.296	-7.80168	0.0206	100093700_at	100093700	predicted gene 10400	1.55936	1.60185	1.55936	1.57144	1.67031	1.5405
100101484_at	0.0228	0.00244	4.67	-2.2563	1.2	100101484_at	100101484	T cell receptor alpha constant	2.64362	2.02738	2.9772	3.7441	4.05108	3.4609
100101806_at	0.389	0.163	1.56	-6.65542	0.247	100101806_at	100101806	signal recognition particle 54C	9.14983	8.61371	8.86228	9.31211	8.93237	9.1221
100101919_at	0.256	0.0818	-2.04	-5.993	-0.37	100101919_at	100101919	dynein, axonemal, heavy chain 7C	1.49688	2.06197	1.724	1.19695	1.68781	1.2872
100101940_at	0.481	0.239	-1.29	-6.99798	-0.141	100101940_at	100101940	T cell receptor alpha variable 21/DV12	1.80211	1.80311	2.13532	1.73747	1.73375	1.84772
100101942_at	0.94	0.873	0.166	-7.8357	0.0309	100101942_at	100101942	T cell receptor delta variable 2-1	3.30161	2.95259	2.5728	3.11742	2.99493	2.80728
100102_at	0.66	0.43	0.839	-7.46796	0.0908	100102_at	100102	proprotein convertase subtilisin/kexin type 9	4.40908	4.17344	4.05304	4.40324	4.24413	4.26072
100113364_at	0.106	0.021	2.98	-4.59361	0.431	100113364_at	100113364	small nucleolar RNA, H/ACA box 15	7.84603	7.98784	7.73708	8.1155	8.15281	8.59636
100113398_at	0.718	0.505	-0.704	-7.57753	-0.144	100113398_at	100113398	adenosine deaminase, tRNA-specific 3	4.22387	3.47232	3.69244	3.83868	3.69401	3.42511
100113412_at	0.893	0.78	0.291	-7.80329	0.102	100113412_at	100113412	T cell receptor alpha variable 13-4-DV7	3.26835	2.47278	3.65374	2.85796	3.79516	3.04753
100113414_at	0.84	0.685	-0.423	-7.75021	-0.0765	100113414_at	100113414	T cell receptor alpha variable 4-4-DV10	1.80211	1.60185	1.6008	1.80316	1.16899	1.80316
100114901_at	0.346	0.134	-1.7	-6.4731	-0.338	100114901_at	100114901	T cell receptor delta variable 4	1.37044	2.13233	1.62523	1.27588	1.26027	1.57844
100115376_at	0.602	0.361	-0.978	-7.33898	-0.324	100115376_at	100115376	T cell receptor delta joining 1	2.51155	2.58348	3.67772	2.89632	2.67439	2.22963
100118398_at	0.0678	0.0111	-3.45	-3.90941	-0.291	100118398_at	100118398	T cell receptor delta joining 2	1.79372	1.81164	1.65664	1.44175	1.37659	1.57001
100121_at	0.413	0.182	-1.49	-6.75667	-0.126	100121_at	100121	tudor domain containing 7	6.5008	6.43021	6.68128	6.4097	6.42814	6.39776
100124293_at	0.501	0.258	-1.23	-7.06515	-0.164	100124293_at	100124293	T cell receptor alpha joining 59	1.46139	1.89773	1.45554	1.48275	1.49488	1.34367
100124294_at	0.607	0.367	-0.965	-7.35142	-0.237	100124294_at	100124294	T cell receptor alpha joining 58	2.85399	2.03306	2.99815	2.37182	2.53304	2.26952
100124295_at	0.664	0.434	0.832	-7.47424	0.0904	100124295_at	100124295	T cell receptor alpha joining 57	3.47687	3.67836	3.33149	3.69871	3.4976	3.56161
100124296_at	0.9	0.792	-0.274	-7.80857	-0.0278	100124296_at	100124296	T cell receptor alpha joining 56	1.28055	1.22413	0.942403	1.11995	1.12219	1.12165
100124335_at	0.466	0.226	-1.33	-6.94874	-0.299	100124335_at	100124335	T cell receptor alpha joining 53	1.37404	2.22744	1.86992	1.37404	1.7955	1.40348
100124336_at	0.455	0.216	-1.36	-6.91131	-0.149	100124336_at	100124336	T cell receptor alpha joining 52	3.76223	4.10609	4.09247	3.81246	3.79435	3.90714
100124338_at	0.989	0.975	0.0321	-7.85087	0.00538	100124338_at	100124338	T cell receptor alpha joining 50	5.85746	5.27479	5.62147	5.75547	5.64098	5.37342
100124339_at	0.674	0.447	-0.807	-7.49542	-0.205	100124339_at	100124339	T cell receptor alpha joining 49	1.14306	2.13744	1.37145	1.57353	1.25386	1.20949
100124340_at	0.755	0.558	0.616	-7.64018	0.0819	100124340_at	100124340	T cell receptor alpha joining 48	2.90552	3.00596	2.79142	2.77739	3.25232	2.91892
100124342_at	0.947	0.888	-0.147	-7.83917	-0.0344	100124342_at	100124342	T cell receptor alpha joining 46	2.82217	2.77591	2.72083	2.41844	2.47028	3.32686
100124343_at	0.304	0.109	-1.84	-6.27249	-0.474	100124343_at	100124343	T cell receptor alpha joining 45	1.59539	1.71292	2.53108	1.59488	1.19244	1.62943
100124344_at	0.0331	0.0041	-4.23	-2.82715	-0.487	100124344_at	100124344	T cell receptor alpha joining 44	3.94685	4.16207	3.96413	3.34335	3.5595	3.70933
100124345_at	0.466	0.226	1.33	-6.94836	0.294	100124345_at	100124345	T cell receptor alpha joining 43	5.23353	5.75528	5.20028	5.66732	5.33809	6.06602
100124346_at	0.757	0.56	0.612	-7.64268	0.042	100124346_at	100124346	T cell receptor alpha joining 42	1.2377	1.24024	1.25333	1.22885	1.26834	1.36022
100124347_at	0.735	0.528	-0.666	-7.60582	-0.0657	100124347_at	100124347	T cell receptor alpha joining 41	2.08612	2.23752	2.24893	1.99601	2.09225	2.2873
100124348_at	0.313	0.114	-1.81	-6.32186	-0.333	100124348_at	100124348	T cell receptor alpha joining 40	1.20354	1.97499	1.60248	1.3407	1.22931	1.21244
100124349_at	0.68	0.455	-0.792	-7.50776	-0.0886	100124349_at	100124349	T cell receptor alpha joining 39	3.85488	4.0691	4.05336	3.75752	4.09578	3.85832
100124351_at	0.759	0.564	-0.607	-7.64634	-0.097	100124351_at	100124351	T cell receptor alpha joining 38	1.71447	1.82649	1.74461	2.04212	1.50955	1.44305
100124352_at	0.772	0.58	-0.58	-7.66321	-0.0989	100124352_at	100124352	T cell receptor alpha joining 37	1.53283	1.18023	1.5699	1.06526	1.28589	1.63526
100124354_at	0.135	0.0302	-2.73	-4.97573	-0.544	100124354_at	100124354	T cell receptor alpha joining 35	2.75561	3.1513	2.46249	2.39986	2.38537	1.95257
100124355_at	0.507	0.265	-1.22	-7.08658	-0.277	100124355_at	100124355	T cell receptor alpha joining 34	1.12863	1.9471	1.10278	1.19787	0.970324	1.17912
100124356_at	0.188	0.0503	-2.37	-5.50148	-0.303	100124356_at	100124356	T cell receptor alpha joining 33	1.85404	2.21053	1.95396	1.67435	1.88908	1.54555
100124357_at	0.773	0.582	0.577	-7.66529	0.103	100124357_at	100124357	T cell receptor alpha joining 32	2.82557	2.3368	3.05854	2.93758	2.80902	2.7825
100124358_at	0.403	0.174	1.52	-6.71724	0.184	100124358_at	100124358	T cell receptor alpha joining 31	0.723605	0.827645	0.955215	0.810088	1.22051	1.02723
100124359_at	0.129	0.0281	2.78	-4.9004	0.199	100124359_at	100124359	T cell receptor alpha joining 30	1.085	1.2375	1.20833	1.39485	1.37404	1.36022
100124360_at	0.492	0.25	-1.26	-7.03629	-0.261	100124360_at	100124360	T cell receptor alpha joining 29	2.75875	2.87195	3.36208	2.79898	3.01345	2.39676
100124361_at	0.467	0.226	-1.33	-6.95208	-0.112	100124361_at	100124361	T cell receptor alpha joining 28	3.54424	3.69527	3.56146	3.54398	3.547	3.37542
100124362_at	0.764	0.571	-0.595	-7.65378	-0.0972	100124362_at	100124362	T cell receptor alpha joining 27	1.74283	1.54343	1.78025	1.40258	1.41415	1.95812
100124363_at	0.501	0.259	1.23	-7.0678	0.153	100124363_at	100124363	T cell receptor alpha joining 26	1.33587	1.44457	1.57526	1.37404	1.79192	1.64878
100124364_at	0.919	0.827	-0.227	-7.82212	-0.062	100124364_at	100124364	T cell receptor alpha joining 25	1.96688	2.99902	2.54997	2.30104	2.79761	2.23114
100124365_at	0.0985	0.0189	-3.06	-4.48189	-0.377	100124365_at	100124365	T cell receptor alpha joining 24	2.79593	3.14389	3.01851	2.51785	2.79942	2.50859
100124366_at	0.697	0.476	0.754	-7.53864	0.157	100124366_at	100124366	T cell receptor alpha joining 23	1.71687	1.69952	2.48709	2.11251	2.14125	2.12114
100124367_at	0.847	0.7	-0.402	-7.76019	-0.0709	100124367_at	100124367	T cell receptor alpha joining 22	1.96281	2.60608	1.98641	2.20087	2.03517	2.1065
100124368_at	0.422	0.189	-1.46	-6.79223	-0.163	100124368_at	100124368	T cell receptor alpha joining 21	2.35871	2.63202	2.71234	2.40974	2.50228	2.30201
100124369_at	0.82	0.655	-0.467	-7.72847	-0.0672	100124369_at	100124369	T cell receptor alpha joining 20	1.91622	2.08361	1.74142	1.67617	2.11938	1.74418
100124370_at	0.414	0.183	-1.48	-6.76269	-0.171	100124370_at	100124370	T cell receptor alpha joining 19	1.04935	1.37191	0.979001	1.02261	0.979001	0.884916
100124371_at	0.88	0.757	-0.322	-7.79244	-0.0588	100124371_at	100124371	T cell receptor alpha joining 18	2.50177	2.36542	2.78936	2.66575	2.69295	2.12146
100124372_at	0.908	0.807	0.253	-7.81487	0.0385	100124372_at	100124372	T cell receptor alpha joining 17	2.27396	2.78871	2.60356	2.75013	2.62596	2.40557
100124387_at	0.22	0.0639	2.21	-5.74563	0.179	100124387_at	100124387	T cell receptor alpha joining 16	2.88557	3.00363	2.9429	3.00517	3.16794	3.19663
100124388_at	0.365	0.146	-1.64	-6.55272	-0.186	100124388_at	100124388	T cell receptor alpha joining 15	1.42116	1.7219	1.41015	1.34534	1.2033	1.44652
100124390_at	0.187	0.0499	-2.38	-5.49323	-0.354	100124390_at	100124390	T cell receptor alpha joining 13	1.66186	1.86914	2.2537	1.64133	1.54793	1.53411
100124391_at	0.896	0.786	-0.283	-7.8059	-0.0669	100124391_at	100124391	T cell receptor alpha joining 12	2.771	3.3338	3.55048	2.94484	3.52425	2.9855
100124392_at	0.22	0.064	-2.21	-5.74646	-0.234	100124392_at	100124392	T cell receptor alpha joining 11	2.59373	2.87268	2.73032	2.37893	2.64632	2.46923
100124393_at	0.592	0.351	-1	-7.31572	-0.275	100124393_at	100124393	T cell receptor alpha joining 9	2.06861	3.00048	2.24522	2.5593	1.90407	2.02557
100124396_at	0.387	0.162	1.57	-6.64725	0.275	100124396_at	100124396	T cell receptor alpha joining 7	1.05733	1.62243	1.0701	1.42888	1.73586	1.4103
100124397_at	0.678	0.452	-0.797	-7.50376	-0.14	100124397_at	100124397	T cell receptor alpha joining 6	4.62704	4.16817	4.382	4.35897	4.47705	3.92081
100124398_at	0.972	0.94	0.0787	-7.84792	0.00663	100124398_at	100124398	T cell receptor alpha joining 4	0.926199	0.797393	1.00929	0.841966	0.989341	0.921472
100124399_at	0.874	0.748	-0.335	-7.78782	-0.076	100124399_at	100124399	T cell receptor alpha joining 3	1.05787	1.82421	1.08448	1.09722	1.51709	1.12413
100124431_at	0.291	0.101	1.9	-6.19731	0.167	100124431_at	100124431	microRNA 18b	1.15846	1.30888	1.21824	1.4206	1.49939	1.26537
100124432_at	0.328	0.124	1.76	-6.39464	0.178	100124432_at	100124432	microRNA 193b	2.01369	2.15545	1.86949	2.16565	2.31321	2.09363
100124433_at	0.992	0.981	-0.0244	-7.85112	-0.00339	100124433_at	100124433	microRNA 208b	1.1119	1.31061	1.45649	1.28134	1.07186	1.51563
100124437_at	0.928	0.85	0.196	-7.82955	0.0165	100124437_at	100124437	microRNA 327	1.84805	1.67229	1.81964	1.69559	1.83495	1.85888
100124438_at	0.727	0.517	-0.683	-7.59328	-0.0723	100124438_at	100124438	microRNA 343	5.138	5.09277	5.44829	5.17139	5.15424	5.13665
100124439_at	0.601	0.361	-0.98	-7.33712	-0.143	100124439_at	100124439	microRNA 344-2	0.959531	1.49071	1.34756	1.10124	1.02079	1.24795
100124442_at	0.998	0.996	0.00458	-7.85145	0.00088	100124442_at	100124442	microRNA 466b-2	0.952815	1.29283	0.69847	0.776798	1.30632	0.863638
100124447_at	0.66	0.429	-0.84	-7.46734	-0.16	100124447_at	100124447	microRNA 467d	1.85781	1.23322	1.91661	1.38131	1.6734	1.47356
100124449_at	0.901	0.794	-0.271	-7.80964	-0.0348	100124449_at	100124449	microRNA 509	0.969813	1.2426	0.951252	0.913642	1.24557	0.900016
100124450_at	0.789	0.607	-0.54	-7.68822	-0.047	100124450_at	100124450	microRNA 544	1.00191	1.07069	1.20833	1.12047	0.945241	1.07419
100124451_at	0.514	0.271	1.2	-7.10706	0.0818	100124451_at	100124451	microRNA 574	5.92863	6.05395	5.98442	6.05127	6.09195	6.06917
100124452_at	0.992	0.981	-0.0244	-7.85112	-0.00515	100124452_at	100124452	microRNA 598	4.39477	3.99377	4.68676	4.57509	4.46857	4.01618
100124453_at	0.647	0.412	-0.874	-7.43713	-0.168	100124453_at	100124453	microRNA 654	3.45302	3.07674	3.177	3.16858	2.66436	3.36937
100124456_at	0.0371	0.00476	-4.11	-2.98923	-0.447	100124456_at	100124456	microRNA 872	1.55274	1.60452	1.82351	1.07017	1.21671	1.35399
100124457_at	0.267	0.0877	-1.99	-6.06212	-0.232	100124457_at	100124457	microRNA 873	1.15888	1.39037	0.971183	0.998805	0.971183	0.853779
100124458_at	0.508	0.265	-1.21	-7.08879	-0.111	100124458_at	100124458	microRNA 876	0.846934	1.0602	1.14106	0.923504	0.895765	0.895765
100124459_at	0.0163	0.00156	-5.07	-1.76016	-0.534	100124459_at	100124459	microRNA 877	3.94909	4.12277	4.17805	3.37394	3.64135	3.63122
100124460_at	0.9	0.792	0.274	-7.80879	0.0316	100124460_at	100124460	microRNA 881	0.868079	1.18023	1.23205	1.16258	1.19896	1.01347
100124461_at	0.532	0.288	-1.15	-7.15731	-0.221	100124461_at	100124461	microRNA 882	1.28232	1.96996	1.23718	1.27425	1.26515	1.28702
100124462_at	0.726	0.516	-0.685	-7.59136	-0.0566	100124462_at	100124462	microRNA 883a	1.01909	1.01909	1.01909	0.923504	0.8629	1.10112
100124463_at	0.92	0.831	-0.222	-7.82337	-0.024	100124463_at	100124463	microRNA 105	1.75525	2.00255	1.83631	1.73747	1.76316	2.02133
100124466_at	0.112	0.0231	-2.92	-4.69165	-0.212	100124466_at	100124466	microRNA 493	1.77624	1.77002	1.72047	1.57615	1.60311	1.45004
100124467_at	0.894	0.782	-0.288	-7.80425	-0.0183	100124467_at	100124467	microRNA 568	5.59666	5.6056	5.57365	5.5724	5.54376	5.60474
100124468_at	0.66	0.429	-0.84	-7.46698	-0.149	100124468_at	100124468	microRNA 653	1.03064	1.76369	1.45763	1.34116	1.18715	1.27643
100124469_at	0.75	0.551	-0.628	-7.63222	-0.0693	100124469_at	100124469	microRNA 875	1.05212	1.4481	1.15194	1.12448	1.16776	1.15194
100124470_at	0.333	0.126	1.74	-6.41381	0.247	100124470_at	100124470	microRNA 92b	4.52273	4.68498	5.02176	4.85611	4.98606	5.1289
100124476_at	0.838	0.682	0.428	-7.74786	0.0457	100124476_at	100124476	microRNA 504	1.40376	1.63829	1.70515	1.52286	1.75433	1.60716
100124478_at	0.485	0.242	-1.28	-7.01157	-0.377	100124478_at	100124478	microRNA 871	1.17719	2.3551	1.3368	1.30298	1.3328	1.10326
100124479_at	0.14	0.0321	-2.69	-5.03645	-0.306	100124479_at	100124479	microRNA 878	2.04568	1.80836	1.6575	1.44397	1.52269	1.62764
100124480_at	0.904	0.8	-0.263	-7.81198	-0.0167	100124480_at	100124480	microRNA 880	1.14381	1.08539	1.09688	1.10392	1.08542	1.08662
100124481_at	0.778	0.589	-0.566	-7.67205	-0.0725	100124481_at	100124481	microRNA 190b	1.09926	1.47013	1.0601	1.26952	1.07469	1.06778
100124484_at	0.996	0.991	0.0123	-7.85137	0.00127	100124484_at	100124484	microRNA 453	2.72094	2.60078	2.5081	2.73127	2.66237	2.43998
100124487_at	0.275	0.0916	-1.96	-6.10462	-0.234	100124487_at	100124487	microRNA 467c	6.81237	6.86836	6.81707	6.73863	6.72249	6.33535
100124488_at	0.944	0.881	-0.155	-7.83771	-0.0303	100124488_at	100124488	microRNA 511	2.03348	2.75235	2.09377	2.12363	2.37476	2.2904
100124489_at	0.821	0.657	-0.463	-7.73042	-0.0472	100124489_at	100124489	microRNA 582	1.11158	1.3511	0.99919	1.08142	1.14714	1.09169
100124491_at	0.264	0.0858	-2.01	-6.04051	-0.223	100124491_at	100124491	microRNA 874	3.56154	3.80524	3.86519	3.6081	3.58741	3.36743
100124492_at	0.21	0.0598	-2.25	-5.67819	-0.206	100124492_at	100124492	microRNA 879	1.64998	1.4693	1.5699	1.31877	1.49409	1.25809
100124493_at	0.467	0.227	-1.33	-6.95388	-0.235	100124493_at	100124493	microRNA 883b	1.60897	1.94951	1.55708	1.38218	1.81357	1.214
100124494_at	0.778	0.589	-0.567	-7.67171	-0.0957	100124494_at	100124494	microRNA 421	1.02934	1.26407	1.55887	1.31485	0.915534	1.33475
100124495_at	0.232	0.0703	-2.14	-5.841	-0.232	100124495_at	100124495	microRNA 466g	1.00509	1.26484	1.05992	0.740964	1.03282	0.860736
100124496_at	0.413	0.183	-1.48	-6.75991	-0.192	100124496_at	100124496	microRNA 743b	2.46404	2.79845	2.47694	2.31445	2.58726	2.26026
100124659_at	0.987	0.971	-0.0383	-7.85062	-0.00417	100124659_at	100124659	T cell receptor beta, variable 2	4.94054	5.04673	4.97436	4.83213	5.20329	4.91371
100124660_at	0.793	0.612	-0.532	-7.69297	-0.0519	100124660_at	100124660	T cell receptor beta, variable 10	4.00742	4.19806	3.90289	3.92046	4.07835	3.95372
100124661_at	0.927	0.847	0.201	-7.82844	0.0214	100124661_at	100124661	T cell receptor beta, variable 5	1.49867	1.18023	1.51528	1.40671	1.47951	1.37221
100124672_at	0.208	0.0589	-2.27	-5.66247	-0.328	100124672_at	100124672	T cell receptor beta, variable 12-1	3.2717	2.95124	2.93682	2.46987	2.9108	2.79386
100124673_at	0.207	0.0584	2.27	-5.65541	0.206	100124673_at	100124673	T cell receptor beta, variable 13-1	2.78525	2.87219	2.6442	3.01745	2.86195	3.04092
100124674_at	0.0466	0.00653	-3.86	-3.33521	-0.512	100124674_at	100124674	T cell receptor beta, variable 12-2	4.07216	4.2448	4.12618	3.73589	3.82104	3.35163
100124675_at	0.993	0.984	-0.0203	-7.85122	-0.00493	100124675_at	100124675	T cell receptor beta, variable 13-2	1.00738	1.57264	2.04549	1.6297	1.40325	1.57775
100124677_at	0.944	0.881	-0.155	-7.83767	-0.0384	100124677_at	100124677	T cell receptor beta, variable 13-3	1.20319	2.16475	1.2599	1.53847	1.51202	1.46226
100124678_at	0.9	0.792	-0.275	-7.80849	-0.0278	100124678_at	100124678	T cell receptor beta, variable 14	2.2726	2.56049	2.28721	2.2793	2.43751	2.31995
100124679_at	0.579	0.335	-1.04	-7.27897	-0.107	100124679_at	100124679	T cell receptor beta, variable 15	2.25797	2.00767	2.28378	1.95797	2.09917	2.17084
100124680_at	0.736	0.529	-0.662	-7.60808	-0.0984	100124680_at	100124680	T cell receptor beta, variable 16	2.14827	1.94545	2.43195	1.94736	2.28702	1.99602
100124681_at	0.418	0.187	1.47	-6.78	0.23	100124681_at	100124681	T cell receptor beta, variable 17	1.81875	1.8126	2.33241	2.35919	2.10268	2.19153
100124684_at	0.709	0.492	-0.726	-7.5607	-0.0793	100124684_at	100124684	T cell receptor beta, variable 19	2.64838	2.59916	2.70031	2.35704	2.60632	2.74659
100124685_at	0.433	0.198	-1.43	-6.83216	-0.199	100124685_at	100124685	T cell receptor beta, variable 20	1.57069	2.08386	1.62618	1.5548	1.59378	1.53457
100124686_at	0.926	0.845	0.203	-7.8279	0.0281	100124686_at	100124686	T cell receptor beta, variable 21	1.28968	1.47437	1.80562	1.48348	1.66817	1.50247
100124688_at	0.662	0.432	-0.835	-7.4714	-0.0784	100124688_at	100124688	T cell receptor beta, variable V23	2.22686	2.142	2.27561	2.11094	2.00602	2.29233
100124699_at	0.886	0.769	-0.306	-7.79821	-0.0346	100124699_at	100124699	T cell receptor beta, variable 30	1.86708	1.49739	1.84231	1.76303	1.65399	1.68598
100125248_at	0.73	0.522	0.675	-7.59931	0.168	100125248_at	100125248	T cell receptor beta joining 1-1	2.07834	1.59327	2.20021	1.67376	2.55243	2.14859
100125249_at	0.901	0.794	-0.271	-7.80953	-0.0453	100125249_at	100125249	T cell receptor beta joining 1-2	4.74735	4.83725	4.56354	4.66978	4.99351	4.34881
100125250_at	0.819	0.653	-0.47	-7.7269	-0.056	100125250_at	100125250	T cell receptor beta joining 1-3	1.08797	1.27196	1.00763	1.11229	0.861629	1.22561
100125251_at	0.33	0.125	-1.75	-6.40223	-0.294	100125251_at	100125251	T cell receptor beta joining 1-4	1.87256	2.4979	2.07093	1.85629	2.00184	1.70109
100125252_at	0.267	0.0874	-1.99	-6.05877	-0.24	100125252_at	100125252	T cell receptor beta joining 1-5	1.69278	1.76729	2.00803	1.53399	1.76729	1.44655
100125253_at	0.883	0.762	0.315	-7.79512	0.0321	100125253_at	100125253	T cell receptor beta joining 1-6	7.64484	7.35971	7.50052	7.64044	7.54923	7.41164
100125254_at	0.685	0.462	-0.78	-7.51795	-0.138	100125254_at	100125254	T cell receptor beta joining 1-7	1.09989	1.3277	1.71226	0.999053	1.37404	1.35333
100125255_at	0.565	0.321	-1.07	-7.2466	-0.0995	100125255_at	100125255	T cell receptor beta joining 2-1	6.01611	6.25796	6.25156	6.01027	6.1589	6.05808
100125256_at	0.656	0.422	0.853	-7.45539	0.147	100125256_at	100125256	T cell receptor beta joining 2-2	1.741	1.47963	2.08377	1.94564	2.10151	1.69922
100125257_at	0.708	0.491	-0.728	-7.55925	-0.116	100125257_at	100125257	T cell receptor beta joining 2-3	2.7875	2.90295	3.32582	3.07428	2.73395	2.86064
100125258_at	0.818	0.652	-0.472	-7.72608	-0.112	100125258_at	100125258	T cell receptor beta joining 2-4	3.02801	4.02677	3.34569	3.4364	3.37635	3.25145
100125259_at	0.747	0.546	0.635	-7.62695	0.0537	100125259_at	100125259	T cell receptor beta joining 2-5	5.17367	5.25227	5.01871	5.19486	5.15156	5.25946
100125261_at	0.795	0.616	-0.525	-7.6966	-0.0606	100125261_at	100125261	T cell receptor beta joining 2-7	4.0631	3.98684	3.97847	3.72552	3.96639	4.15481
100125262_at	0.841	0.688	-0.42	-7.75191	-0.0782	100125262_at	100125262	T cell receptor beta, constant region 1	4.49861	4.9572	4.381	4.25314	4.75364	4.59541
100125263_at	0.557	0.313	-1.09	-7.22539	-0.155	100125263_at	100125263	T cell receptor beta, constant 2	5.98431	6.39659	6.50437	6.21416	6.16756	6.03988
100125339_at	0.884	0.764	-0.313	-7.79588	-0.0292	100125339_at	100125339	RIKEN cDNA A230020J21 gene	2.83151	2.75096	2.7411	2.88776	2.58858	2.75972
100125586_at	0.466	0.226	-1.33	-6.94911	-0.154	100125586_at	100125586	vomeronasal 2, receptor 2	1.64421	1.60185	1.76981	1.28384	1.63519	1.63519
100125929_at	0.923	0.838	0.212	-7.82571	0.041	100125929_at	100125929	RIKEN cDNA 0610009E02 gene	2.91797	2.4396	3.20331	2.75226	3.04875	2.88285
100125931_at	0.835	0.677	0.435	-7.74455	0.0761	100125931_at	100125931	RIKEN cDNA A130049A11 gene	4.42216	4.01442	3.69287	4.05979	4.12169	4.1763
100126034_at	0.166	0.0416	-2.5	-5.30828	-0.379	100126034_at	100126034	predicted gene 10644	3.76099	3.98859	4.3519	3.64833	3.75236	3.56365
100126203_at	0.177	0.0461	-2.43	-5.41396	-0.255	100126203_at	100126203	RIKEN cDNA 6820426E19 gene	2.60323	2.94275	2.63296	2.43139	2.47473	2.50711
100126224_at	0.947	0.887	-0.147	-7.83909	-0.0213	100126224_at	100126224	predicted gene 11747	2.55591	2.79545	2.39686	2.46889	2.40557	2.8099
100126226_at	0.721	0.509	-0.696	-7.58328	-0.0611	100126226_at	100126226	RIKEN cDNA 5430421N21 gene	2.9595	3.23019	3.0745	3.04223	3.05409	2.9846
100126227_at	0.897	0.787	0.281	-7.80653	0.0315	100126227_at	100126227	predicted gene 13031	4.19365	3.90947	4.08669	4.26843	3.96942	4.04641
100126229_at	0.988	0.972	0.036	-7.85072	0.00408	100126229_at	100126229	predicted gene 12758	4.05109	4.09665	3.96906	4.04324	4.24765	3.83814
100126242_at	0.284	0.0966	1.93	-6.15655	0.364	100126242_at	100126242	predicted gene 14873	2.62924	2.18538	2.71291	2.54306	3.07168	3.00474
100126243_at	0.779	0.591	-0.564	-7.67379	-0.0905	100126243_at	100126243	RIKEN cDNA A030001D20 gene	2.66122	3.18248	2.65122	2.83888	2.57849	2.80602
100126244_at	0.427	0.193	-1.44	-6.81122	-0.165	100126244_at	100126244	predicted gene 13262	2.56881	2.59417	2.56222	2.22833	2.64986	2.35253
100126269_at	0.223	0.0659	-2.19	-5.77598	-0.328	100126269_at	100126269	cDNA sequence BC048602	2.70381	3.19692	2.91999	2.79337	2.62038	2.42264
100126431_at	0.412	0.181	-1.49	-6.7531	-0.242	100126431_at	100126431	T cell receptor gamma joining 1	0.977069	1.56243	1.15627	0.985393	1.15169	0.833868
100126432_at	0.853	0.71	-0.388	-7.76635	-0.0434	100126432_at	100126432	T cell receptor gamma joining 3	1.16535	1.2352	1.0214	1.15779	0.894198	1.23985
100126433_at	0.498	0.255	-1.24	-7.05424	-0.367	100126433_at	100126433	T cell receptor gamma joining 2	1.5346	2.07026	2.08031	2.1833	1.11639	1.28428
100126434_at	0.362	0.144	-1.65	-6.54004	-0.54	100126434_at	100126434	T cell receptor gamma joining 4	4.19579	3.94455	3.64544	4.14554	3.15991	2.86178
100126458_at	0.743	0.54	-0.645	-7.62061	-0.0795	100126458_at	100126458	T cell receptor alpha variable 8n-2	1.18799	1.51862	1.21069	1.38976	1.20833	1.08086
100126459_at	0.369	0.149	1.63	-6.57093	0.166	100126459_at	100126459	T cell receptor alpha variable 16N	3.86388	4.14535	4.20735	4.26082	4.22273	4.23195
100126460_at	0.344	0.133	-1.71	-6.46549	-0.231	100126460_at	100126460	T cell receptor alpha variable 13N-4	1.66853	2.06986	1.80809	1.61236	1.80211	1.43767
100126462_at	0.953	0.9	-0.131	-7.84165	-0.0189	100126462_at	100126462	T cell receptor alpha variable 4-2	0.861803	1.32026	1.25142	0.939044	1.20833	1.22932
100126463_at	0.818	0.652	-0.472	-7.72618	-0.0715	100126463_at	100126463	T cell receptor alpha variable 6-4	2.79329	3.21979	2.76546	2.68056	3.04377	2.83979
100126469_at	0.512	0.269	1.2	-7.09934	0.183	100126469_at	100126469	T cell receptor alpha variable 13-1	3.78196	3.65906	4.23905	4.01842	4.15502	4.05495
100126471_at	0.228	0.0681	-2.17	-5.809	-0.466	100126471_at	100126471	T cell receptor alpha variable 4-3	2.04013	2.92086	2.26374	1.99488	1.8432	1.98971
100126692_at	0.66	0.429	-0.84	-7.46669	-0.0666	100126692_at	100126692	Riken cDNA B020018J22 gene	3.1004	3.24452	3.21638	3.21387	3.08866	3.05896
100126765_at	0.586	0.344	-1.02	-7.30136	-0.0982	100126765_at	100126765	predicted gene 20408	1.28698	1.60791	1.42052	1.35319	1.28732	1.38027
100126766_at	0.244	0.0763	-2.09	-5.92386	-0.487	100126766_at	100126766	predicted gene, 21945	1.37815	2.25799	1.40803	1.13122	1.15014	1.30326
100126768_at	0.471	0.23	-1.32	-6.96696	-0.136	100126768_at	100126768	predicted gene 20516	1.08031	1.38488	1.20833	1.06526	0.993449	1.20644
100126773_at	0.805	0.632	-0.501	-7.71019	-0.0889	100126773_at	100126773	predicted gene 20410	1.0509	1.4953	1.79596	1.39132	1.32755	1.35646
100126774_at	0.408	0.178	-1.5	-6.73759	-0.297	100126774_at	100126774	predicted gene, 20579	2.60183	2.96369	2.55471	2.14625	2.82229	2.26022
100126775_at	0.013	0.00114	-5.37	-1.41223	-0.596	100126775_at	100126775	predicted gene, 21946	2.27696	2.02125	2.16053	1.37404	1.60291	1.694
100126776_at	0.965	0.926	0.0966	-7.84612	0.00948	100126776_at	100126776	predicted gene, 21947	1.29598	1.15955	1.11961	1.05729	1.34798	1.19831
100126777_at	0.286	0.098	-1.92	-6.17075	-0.163	100126777_at	100126777	predicted gene, 20580	1.19471	1.28811	1.08049	1.04676	1.0937	0.93278
100126778_at	0.701	0.481	0.745	-7.54591	0.073	100126778_at	100126778	predicted gene, 17495	1.49305	1.49548	1.6143	1.59833	1.76874	1.45466
100126779_at	0.707	0.489	-0.731	-7.55725	-0.0599	100126779_at	100126779	predicted gene, 20581	1.90922	2.04851	2.05704	1.96096	1.84879	2.02529
100126824_at	0.417	0.185	1.47	-6.77291	0.114	100126824_at	100126824	SCO cytochrome oxidase deficient homolog 2 (yeast)	6.21601	6.05461	6.22153	6.2998	6.30596	6.2273
100126874_at	0.421	0.188	-1.46	-6.78752	-0.143	100126874_at	100126874	predicted gene 9928	2.7101	2.76487	2.51128	2.42483	2.63645	2.4961
100127111_at	0.807	0.636	-0.495	-7.71351	-0.0473	100127111_at	100127111	small nucleolar RNA, C/D box 22	10.8088	10.8946	10.7572	10.63	10.7608	10.928
100129_at	0.945	0.884	-0.152	-7.83826	-0.0179	100129_at	100129	G protein-coupled receptor 153	3.29253	3.39493	3.495	3.60371	3.31155	3.21349
100134990_at	0.256	0.0823	-2.04	-5.99835	-0.181	100134990_at	100134990	selenoprotein K pseudogene	3.40271	3.33814	3.58361	3.23843	3.3377	3.205
100135654_at	0.712	0.497	-0.718	-7.56688	-0.104	100135654_at	100135654	reproductive homeobox 3C	1.50881	2.04232	1.76163	1.58828	1.81894	1.59227
100141474_at	0.396	0.168	-1.54	-6.68505	-0.254	100141474_at	100141474	RIKEN cDNA 4933428G20 gene	3.02892	3.62556	3.47631	3.16126	2.95466	3.25226
100151772_at	0.892	0.779	-0.292	-7.80303	-0.0354	100151772_at	100151772	serine-rich, secreted, X-linked	1.68096	1.96887	1.75618	1.5565	1.85114	1.89215
100155_at	0.228	0.0686	-2.16	-5.81687	-0.271	100155_at	100155	expressed sequence AI481877	2.22387	2.35557	1.94638	1.75455	2.00268	1.95551
100163_at	0.369	0.149	1.63	-6.5727	0.219	100163_at	100163	platelet-activating factor acetylhydrolase 2	4.16103	4.17941	4.39341	4.18965	4.61717	4.58389
100165_at	0.0155	0.00146	-5.13	-1.68759	-0.372	100165_at	100165	expressed sequence AI507597	2.17683	2.07057	2.22524	1.76318	1.82298	1.77066
100169_at	0.012	0.00103	-5.46	-1.29943	-0.395	100169_at	100169	phosphatase and actin regulator 4	2.55463	2.63365	2.96421	2.72361	2.72361	2.82044
100169865_at	0.877	0.752	0.328	-7.79017	0.0384	100169865_at	100169865	predicted gene 10914	2.75355	2.80392	2.68943	2.70344	2.59778	2.64238
100169866_at	0.432	0.197	-1.43	-6.83017	-0.101	100169866_at	100169866	predicted gene 10933	5.84134	5.82095	5.64619	5.38831	5.26367	5.53575
100169874_at	0.0494	0.0071	-3.79	-3.42529	-0.374	100169874_at	100169874	predicted gene 11110	3.25614	3.42646	3.37734	3.22055	3.45029	3.46694
100169878_at	0.901	0.793	0.273	-7.80898	0.0259	100169878_at	100169878	predicted gene 10941	2.1969	2.59332	2.76914	1.96747	2.27182	1.98364
100169889_at	0.133	0.0295	-2.74	-4.94811	-0.445	100169889_at	100169889	PEG3 antisense RNA	7.21582	7.12654	7.18779	6.76476	6.86038	6.72081
100170401_at	0.673	0.445	-0.81	-7.49292	-0.0816	100170401_at	100170401	expressed sequence EU599041	1.00489	0.81671	1.01085	0.952219	0.936873	0.69847
100177_at	0.146	0.0344	2.64	-5.11095	0.281	100177_at	100177	zinc finger, MYM-type 6	5.35656	5.05481	5.16602	5.33522	5.57541	5.51049
100182_at	0.000111	1.67e-06	-15.2	5.82435	-1.33	100182_at	100182	AT-hook transcription factor	6.4313	6.55873	6.47791	5.13117	5.05667	5.29992
100190765_at	0.541	0.297	-1.13	-7.18163	-0.0805	100190765_at	100190765	microRNA 449b	10.718	10.7743	10.7363	10.6261	10.7486	10.6123
100191037_at	0.224	0.066	2.19	-5.7776	0.612	100191037_at	100191037	keratin associated protein 10-4	3.02481	2.32787	3.17838	3.54085	3.82629	3.00049
100198_at	0.301	0.107	-1.86	-6.2519	-0.157	100198_at	100198	hexose-6-phosphate dehydrogenase (glucose 1-dehydrogenase)	6.32591	6.50698	6.52175	6.2157	6.35832	6.30856
100201_at	0.0162	0.00155	-5.08	-1.75225	-0.391	100201_at	100201	transmembrane protein 64	8.41204	8.21175	8.34779	7.91356	7.93764	7.94756
100206_at	0.845	0.696	0.408	-7.75737	0.0618	100206_at	100206	ADP-ribosylhydrolase like 2	5.90669	5.76222	6.2897	5.89727	6.20397	6.0427
100210_at	0.142	0.0328	2.67	-5.06123	0.237	100210_at	100210	GPN-loop GTPase 2	5.71189	5.55546	5.68943	5.77894	6.01054	5.87703
100213_at	0.00365	0.0002	7.2	0.520253	0.599	100213_at	100213	RUN and SH3 domain containing 2	5.19281	4.96598	5.16108	5.7281	5.71373	5.67457
100216343_at	0.609	0.369	0.962	-7.35497	0.0796	100216343_at	100216343	predicted gene, 17501	2.4157	2.46576	2.43585	2.45065	2.65957	2.44592
100216455_at	0.787	0.604	-0.544	-7.6854	-0.078	100216455_at	100216455	predicted gene 14124	1.23715	1.52122	1.08827	1.12271	1.42397	1.06609
100216474_at	0.127	0.0276	-2.79	-4.8789	-0.79	100216474_at	100216474	tubulin tyrosine ligase-like family, member 2	4.0364	5.06125	3.95902	3.60747	3.43837	3.64087
100216530_at	0.928	0.85	-0.197	-7.82935	-0.0221	100216530_at	100216530	small nucleolar RNA, C/D box 118	6.15292	6.01835	6.05005	5.84173	6.07136	6.24181
100216531_at	0.0203	0.00209	4.81	-2.0867	0.46	100216531_at	100216531	small nucleolar RNA, C/D box 1B	7.5165	7.555	7.70261	8.03482	7.92735	8.19112
100216532_at	0.869	0.74	-0.345	-7.78377	-0.0349	100216532_at	100216532	small nucleolar RNA, C/D box 2	7.62001	7.48517	7.4821	7.34273	7.47281	7.66692
100216533_at	0.0178	0.00175	4.97	-1.89004	0.374	100216533_at	100216533	small nucleolar RNA, C/D box 55	9.75018	9.67199	9.74815	10.051	10.0437	10.1965
100216534_at	0.401	0.172	1.53	-6.70359	0.167	100216534_at	100216534	small nucleolar RNA, C/D box 96A	3.72156	3.87172	3.70414	4.09875	3.73862	3.96035
100216535_at	0.0887	0.0164	3.16	-4.32998	0.48	100216535_at	100216535	small Cajal body-specific RNA 9	6.68249	6.28249	6.15176	7.00343	6.70618	6.84849
100216537_at	0.922	0.835	0.217	-7.82464	0.0163	100216537_at	100216537	small nucleolar RNA, C/D box 104	9.25313	9.17959	9.082	9.13761	9.22827	9.19783
100216539_at	0.847	0.699	0.403	-7.75971	0.0511	100216539_at	100216539	small nucleolar RNA, C/D box 4A	4.83393	4.43779	4.55197	4.81953	4.62447	4.53312
100216540_at	0.68	0.454	-0.793	-7.50706	-0.1	100216540_at	100216540	small nucleolar RNA, C/D box 95	6.37385	6.03223	6.2404	6.07922	6.31167	5.95423
100217413_at	0.979	0.954	-0.0598	-7.84941	-0.0223	100217413_at	100217413	small Cajal body-specific RNA 10	4.08135	2.4836	3.2476	3.26875	3.01649	3.46053
100217414_at	0.875	0.75	-0.332	-7.78877	-0.0451	100217414_at	100217414	small Cajal body-specific RNA 3A	4.07692	3.81604	4.29369	3.86844	4.05719	4.12558
100217415_at	0.103	0.0203	3.01	-4.55572	0.69	100217415_at	100217415	small Cajal body-specific RNA 6	7.29974	7.74736	7.65838	7.99512	8.01441	8.76653
100217416_at	0.95	0.893	0.14	-7.84028	0.0133	100217416_at	100217416	small nucleolar RNA, H/ACA box 2B	5.44406	5.27946	5.18834	5.32588	5.21196	5.41406
100217417_at	0.971	0.938	-0.0811	-7.84769	-0.0127	100217417_at	100217417	small nucleolar RNA, H/ACA box 34	9.40842	9.41954	9.50833	9.23112	9.26389	9.80315
100217418_at	0.559	0.315	1.08	-7.23119	0.369	100217418_at	100217418	small nucleolar RNA, H/ACA box 44	7.26585	8.50469	8.09261	8.19834	7.98083	8.79133
100217419_at	0.0493	0.00709	3.8	-3.42374	0.271	100217419_at	100217419	small nucleolar RNA, H/ACA box 52	9.52449	9.57075	9.42397	9.78327	9.8044	9.7446
100217420_at	0.521	0.277	1.18	-7.12536	0.137	100217420_at	100217420	small nucleolar RNA, H/ACA box 81	6.28113	6.11147	6.22643	6.18654	6.26852	6.57569
100217421_at	0.0103	0.000814	-5.69	-1.04106	-0.502	100217421_at	100217421	small nucleolar RNA, C/D box 11	8.50417	8.2515	8.44678	7.94774	7.90529	7.84369
100217422_at	0.0314	0.00378	4.3	-2.73657	0.582	100217422_at	100217422	small nucleolar RNA, C/D box 13	8.31444	8.13565	8.28141	8.7396	8.62462	9.11206
100217423_at	0.759	0.564	0.606	-7.64647	0.0976	100217423_at	100217423	small nucleolar RNA, C/D box 19	5.45475	5.28986	4.91544	5.43597	5.09687	5.41997
100217424_at	0.17	0.0433	2.48	-5.34881	0.243	100217424_at	100217424	small nucleolar RNA, C/D box 38A	6.76244	6.5323	6.51767	6.84112	6.74601	6.95365
100217426_at	0.228	0.0682	2.16	-5.81152	0.216	100217426_at	100217426	small nucleolar RNA, C/D box 49B	9.94795	10.0138	9.73099	10.0022	10.158	10.1793
100217427_at	0.43	0.196	1.43	-6.82322	0.164	100217427_at	100217427	small nucleolar RNA, C/D box 52	5.98574	5.57877	5.86278	5.98875	5.90306	6.02841
100217428_at	0.857	0.719	-0.375	-7.7718	-0.0422	100217428_at	100217428	small nucleolar RNA, C/D box 57	9.9979	9.76612	10.1164	10.0504	9.8741	9.82914
100217429_at	0.808	0.637	-0.494	-7.71441	-0.0559	100217429_at	100217429	small nucleolar RNA, C/D box 64	1.30626	1.17523	1.5649	1.38822	1.25178	1.23857
100217430_at	0.12	0.0253	2.85	-4.78963	0.268	100217430_at	100217430	small nucleolar RNA, C/D box 66	6.85359	6.71404	6.80331	7.08587	7.18686	6.90277
100217431_at	0.998	0.996	0.00474	-7.85144	0.000392	100217431_at	100217431	small nucleolar RNA, C/D box 69	8.84765	8.92744	8.786	8.8195	8.77353	8.96924
100217432_at	0.47	0.229	-1.32	-6.96203	-0.15	100217432_at	100217432	small nucleolar RNA, C/D box 71	6.23036	6.24515	6.07928	6.24877	5.8683	5.98829
100217433_at	0.834	0.676	0.437	-7.7437	0.0544	100217433_at	100217433	small nucleolar RNA, C/D box 88A	5.53546	5.43454	5.08867	5.45395	5.44203	5.326
100217434_at	0.769	0.578	0.585	-7.66055	0.0469	100217434_at	100217434	small nucleolar RNA, C/D box 88C	5.46197	5.54438	5.3859	5.51228	5.42593	5.59479
100217435_at	0.208	0.0586	-2.27	-5.65853	-0.294	100217435_at	100217435	small nucleolar RNA, C/D box 90	2.48405	2.2521	2.3148	1.79553	2.14909	2.22333
100217437_at	0.865	0.734	0.354	-7.78033	0.045	100217437_at	100217437	small nucleolar RNA, C/D box 99	9.88955	9.6446	9.58975	9.88861	9.83878	9.53136
100217438_at	0.223	0.0656	2.19	-5.77259	0.263	100217438_at	100217438	small Cajal body-specific RNA 2	8.52472	8.77584	8.53454	8.96116	8.99859	8.66319
100217440_at	0.693	0.472	0.76	-7.5337	0.092	100217440_at	100217440	small nucleolar RNA, H/ACA box 61	6.24207	6.63981	6.2596	6.4629	6.40829	6.54628
100217441_at	0.399	0.171	1.53	-6.69769	0.116	100217441_at	100217441	small nucleolar RNA, C/D box 23	7.40651	7.53004	7.57552	7.6538	7.63997	7.56649
100217442_at	0.876	0.751	0.33	-7.78943	0.0658	100217442_at	100217442	small nucleolar RNA, H/ACA box 30	5.8173	5.80063	5.51043	5.48038	5.62575	6.21957
100217443_at	0.201	0.0559	2.3	-5.60945	0.454	100217443_at	100217443	small nucleolar RNA, C/D box 12	7.09468	6.90889	6.61226	7.44662	6.93463	7.59734
100217444_at	0.106	0.0212	-2.98	-4.59894	-0.354	100217444_at	100217444	small nucleolar RNA, C/D box 65	8.1581	7.87655	8.30324	7.72321	7.70559	7.84561
100217445_at	0.617	0.378	-0.943	-7.37348	-0.0974	100217445_at	100217445	small nucleolar RNA, C/D box 8	7.75744	7.86715	7.68057	7.4976	7.69579	7.81945
100217446_at	0.0979	0.0187	3.07	-4.47069	0.343	100217446_at	100217446	small nucleolar RNA, C/D box 47	10.1568	10.0543	9.82109	10.3696	10.2245	10.4681
100217447_at	0.917	0.825	0.23	-7.82138	0.0244	100217447_at	100217447	small Cajal body-specific RNA 3B	5.3013	5.28053	5.4055	5.30673	5.19751	5.55635
100217448_at	0.793	0.614	-0.529	-7.69474	-0.0915	100217448_at	100217448	small Cajal body-specific RNA 8	3.87832	3.6624	4.13309	3.76526	3.53906	4.0951
100217449_at	0.738	0.532	-0.659	-7.61069	-0.117	100217449_at	100217449	small nucleolar RNA, H/ACA box 36B	2.85934	2.94581	2.44017	2.44924	2.51387	2.93147
100217450_at	0.747	0.546	-0.635	-7.62754	-0.0781	100217450_at	100217450	small nucleolar RNA, H/ACA box 47	8.57545	8.86816	8.942	8.56048	8.83947	8.75145
100217451_at	0.508	0.266	1.21	-7.08924	0.106	100217451_at	100217451	small nucleolar RNA, H/ACA box 7A	6.78117	6.67788	6.55908	6.8689	6.77177	6.69652
100217452_at	0.299	0.106	1.87	-6.24269	0.15	100217452_at	100217452	small nucleolar RNA, C/D box 110	10.7817	10.7698	10.6225	10.8371	10.8249	10.9632
100217453_at	0.195	0.0531	2.34	-5.5575	0.235	100217453_at	100217453	small nucleolar RNA, C/D box 16A	10.0515	9.95196	9.94874	10.0644	10.1919	10.4001
100217454_at	0.666	0.437	0.826	-7.47907	0.185	100217454_at	100217454	small nucleolar RNA, C/D box 37	4.01514	3.1911	3.36956	3.46111	3.87444	3.79414
100217455_at	0.86	0.724	0.368	-7.77455	0.0294	100217455_at	100217455	small nucleolar RNA, C/D box 49A	9.06785	8.97223	8.84153	8.97995	9.00519	8.98472
100217456_at	0.176	0.0455	2.44	-5.40037	0.221	100217456_at	100217456	small nucleolar RNA, C/D box 53	7.2298	7.31081	7.09191	7.5324	7.43348	7.33028
100217458_at	0.207	0.0584	-2.27	-5.6554	-0.356	100217458_at	100217458	small nucleolar RNA, C/D box 67	3.9589	4.47159	4.15838	3.87579	3.6273	4.0189
100217459_at	0.104	0.0205	3	-4.56766	0.587	100217459_at	100217459	small nucleolar RNA, C/D box 70	7.42754	7.09431	7.30283	7.95016	7.44083	8.19438
100217460_at	0.305	0.109	-1.84	-6.27581	-0.14	100217460_at	100217460	small nucleolar RNA, C/D box 85	2.43842	2.28504	2.38441	2.20374	2.3021	2.18078
100217461_at	0.223	0.0655	2.19	-5.77091	0.179	100217461_at	100217461	small nucleolar RNA, C/D box 89	7.10337	7.01788	6.89147	7.13273	7.24392	7.17259
100217462_at	0.907	0.807	-0.254	-7.81479	-0.0396	100217462_at	100217462	small nucleolar RNA, C/D box 92	5.0224	4.53822	4.96274	4.86045	4.59115	4.95301
100217464_at	0.111	0.0228	-2.93	-4.67794	-0.275	100217464_at	100217464	small nucleolar RNA, H/ACA box 41	6.77329	6.49341	6.68832	6.38212	6.44474	6.30383
100217465_at	0.833	0.674	0.439	-7.74272	0.0623	100217465_at	100217465	small nucleolar RNA, C/D box 111	6.75959	6.74578	6.66113	6.97779	6.45851	6.91698
100217467_at	0.882	0.761	0.317	-7.7943	0.0393	100217467_at	100217467	small nucleolar RNA, H/ACA box 5C	8.04222	7.82336	7.80934	7.71213	8.11937	7.96146
100217468_at	0.37	0.149	1.63	-6.57349	0.413	100217468_at	100217468	small nucleolar RNA, C/D box 45B	6.18066	7.14906	6.85804	7.01268	6.97987	7.4354
100217469_at	0.0275	0.00315	4.45	-2.5379	0.498	100217469_at	100217469	small nucleolar RNA, C/D box 91A	1.78008	1.99151	2.11496	2.60189	2.4161	2.36268
100226_at	0.0143	0.00131	5.24	-1.56643	0.436	100226_at	100226	syntaxin 12	5.85688	5.79126	5.79041	6.36557	6.25687	6.12481
100233175_at	0.12	0.0254	-2.85	-4.79292	-0.519	100233175_at	100233175	cDNA sequence AK010878	6.84714	6.82237	6.47836	6.3238	5.82359	6.4427
100233207_at	0.96	0.914	0.112	-7.84434	0.0134	100233207_at	100233207	predicted gene, 17359	2.70546	2.54586	2.80734	2.61809	2.91831	2.56239
100233208_at	0.837	0.681	0.429	-7.74737	0.0655	100233208_at	100233208	predicted gene 10778	5.75416	5.79342	5.88558	6.22472	5.76707	5.63791
100270707_at	0.717	0.502	-0.708	-7.57428	-0.0909	100270707_at	100270707	predicted gene 14379	2.49101	2.36701	2.74447	2.58218	2.48891	2.25864
100270744_at	0.546	0.301	-1.12	-7.19482	-0.218	100270744_at	100270744	predicted gene 13718	3.79178	4.41922	3.67327	3.60323	3.80127	3.82504
100271704_at	0.761	0.567	-0.602	-7.64957	-0.0541	100271704_at	100271704	predicted gene, 17660	1.6506	1.83459	1.78564	1.57654	1.79438	1.73759
100271841_at	0.519	0.275	1.19	-7.11894	0.117	100271841_at	100271841	predicted gene 16119	3.07602	2.97166	3.27086	3.19457	3.1562	3.31912
100271882_at	0.225	0.0667	-2.18	-5.78913	-0.196	100271882_at	100271882	predicted gene 14139	1.4729	1.68672	1.6317	1.35844	1.33302	1.51252
100271928_at	0.945	0.884	0.151	-7.83844	0.0182	100271928_at	100271928	predicted gene 15881	3.59061	3.25638	3.67565	3.61121	3.45727	3.50891
100272219_at	0.762	0.569	0.599	-7.65149	0.121	100272219_at	100272219	expressed sequence AA543186	3.54704	3.55144	3.0978	3.91724	3.38858	3.25454
100272221_at	0.649	0.415	0.869	-7.44181	0.0755	100272221_at	100272221	predicted gene, 17801	2.05306	1.8936	2.00298	1.98367	2.00527	2.18735
100273_at	0.00249	0.000121	7.82	1.08387	0.621	100273_at	100273	oxysterol binding protein-like 9	9.58618	9.41553	9.52688	10.169	10.0468	10.1754
100286843_at	0.324	0.121	-1.77	-6.37495	-0.177	100286843_at	100286843	predicted gene 16325	2.10749	2.04148	2.20945	2.06422	1.99691	1.76692
100294583_at	0.696	0.475	0.755	-7.53808	0.0753	100294583_at	100294583	family with sequence similarity 150, member B	3.05546	3.27098	2.95474	3.25282	3.12714	3.12714
100302498_at	0.988	0.972	-0.0365	-7.85069	-0.00323	100302498_at	100302498	small nucleolar RNA, H/ACA box 21	9.74659	9.7116	9.77093	9.58118	9.84588	9.79237
100302499_at	0.702	0.484	-0.741	-7.5493	-0.0648	100302499_at	100302499	small nucleolar RNA, H/ACA box 3	7.04229	7.04124	7.07699	6.84374	7.00275	7.11966
100302529_at	0.663	0.433	0.834	-7.47272	0.13	100302529_at	100302529	small nucleolar RNA, C/D box 72	7.18622	6.89402	6.55515	7.04955	6.92741	7.04802
100302565_at	0.122	0.026	2.83	-4.8158	0.552	100302565_at	100302565	small nucleolar RNA, C/D box 68	6.81072	6.70808	6.86656	7.41436	6.90751	7.71912
100302567_at	0.643	0.407	0.884	-7.42836	0.313	100302567_at	100302567	snoRNA AF357399	4.05662	3.81639	3.9049	3.73211	3.84817	5.13656
100302592_at	0.144	0.0335	2.66	-5.08197	0.427	100302592_at	100302592	small nucleolar RNA, C/D box 14A	6.08024	5.45898	5.86943	6.35794	6.14782	6.18242
100302594_at	0.147	0.0348	2.63	-5.12095	0.249	100302594_at	100302594	small nucleolar RNA, C/D box 14E	8.81749	8.91401	8.60322	9.0298	8.99483	9.05613
100302600_at	0.621	0.382	0.934	-7.38138	0.0658	100302600_at	100302600	small nucleolar RNA, C/D box 43	5.98288	6.07964	5.94539	6.10433	6.05708	6.04375
100302601_at	0.00467	0.000279	6.82	0.151341	0.626	100302601_at	100302601	small nucleolar RNA, C/D box 83B	6.97645	6.86033	6.98898	7.7206	7.52579	7.45805
100302648_at	0.863	0.729	0.361	-7.77753	0.0429	100302648_at	100302648	predicted gene 11944	4.1813	4.25108	4.3923	4.54942	4.23179	4.17216
100302688_at	0.33	0.124	1.75	-6.4013	0.268	100302688_at	100302688	predicted gene, 17455	3.20733	3.18634	3.26381	3.84618	3.35146	3.26381
100302730_at	0.976	0.947	0.0687	-7.84876	0.0102	100302730_at	100302730	gon-4-like pseudogene	3.22184	2.95259	2.9149	3.24974	3.11742	2.7529
100303644_at	0.0401	0.00532	-4.02	-3.11103	-0.362	100303644_at	100303644	RIKEN cDNA C130080G10 gene	3.31716	3.32955	3.4589	2.9039	2.97116	3.14602
100303645_at	0.989	0.976	0.0316	-7.85089	0.00427	100303645_at	100303645	DNA segment, Chr 7, ERATO Doi 143, expressed	2.26786	2.79863	2.62943	2.58172	2.54529	2.58172
100303646_at	0.612	0.372	-0.954	-7.36213	-0.133	100303646_at	100303646	snoRNA AF357355	1.59056	1.23275	1.59107	1.27993	1.55409	1.18078
100303736_at	0.0554	0.00836	-3.67	-3.60353	-0.379	100303736_at	100303736	small nucleolar RNA, H/ACA box 35	3.58168	3.87024	3.63198	3.2547	3.43837	3.25531
100303738_at	0.176	0.0456	-2.44	-5.40247	-0.224	100303738_at	100303738	RIKEN cDNA D030025P21 gene	3.39926	3.33095	3.1784	3.17183	2.96751	3.09797
100303739_at	0.708	0.491	-0.728	-7.55918	-0.0869	100303739_at	100303739	predicted gene 10844	3.15148	2.78754	2.99895	2.82038	3.0553	2.80149
100303740_at	0.556	0.312	-1.09	-7.22219	-0.162	100303740_at	100303740	small nucleolar RNA, H/ACA box 75	6.65831	6.36635	6.79119	6.50165	6.20407	6.62277
100303746_at	0.442	0.206	-1.4	-6.8676	-0.251	100303746_at	100303746	small nucleolar RNA, H/ACA box 20	4.45201	4.09271	4.03529	3.65258	3.91054	4.26409
100303747_at	0.537	0.292	1.14	-7.16947	0.123	100303747_at	100303747	predicted gene 12238	6.22842	5.98228	6.06057	6.06037	6.21046	6.36809
100303751_at	0.459	0.219	1.35	-6.9241	0.265	100303751_at	100303751	small nucleolar RNA, H/ACA box 31	6.86794	6.83447	7.25238	7.05756	7.03744	7.65522
100306943_at	0.0145	0.00133	5.22	-1.58629	0.564	100306943_at	100306943	small Cajal body-specific RNA 1	6.76294	6.58323	6.56182	7.1785	7.04392	7.37616
100306944_at	0.637	0.401	0.896	-7.41715	0.171	100306944_at	100306944	small nucleolar RNA, H/ACA box 73a	6.96347	6.95192	7.21668	6.99641	6.99446	7.6548
100306945_at	0.897	0.787	-0.281	-7.80639	-0.0582	100306945_at	100306945	small nucleolar RNA, H/ACA box 73b	8.09561	8.23884	8.46398	8.03717	7.91533	8.67137
100306952_at	0.241	0.0746	2.1	-5.90064	0.274	100306952_at	100306952	small nucleolar RNA, H/ACA box 7	6.86084	6.8961	6.49061	6.99871	6.90728	7.16371
100306954_at	0.716	0.501	-0.71	-7.57338	-0.0575	100306954_at	100306954	small nucleolar RNA, H/ACA box 17	8.34555	8.29118	8.43985	8.3264	8.20007	8.37773
100306955_at	0.0225	0.00239	4.69	-2.23479	0.451	100306955_at	100306955	small nucleolar RNA, H/ACA box 43	7.22743	7.03078	7.22549	7.4946	7.73826	7.60238
100310809_at	0.913	0.818	-0.239	-7.81881	-0.0423	100310809_at	100310809	zinc finger protein 51 pseudogene	2.08525	2.23404	2.09553	2.51794	1.87352	1.89635
100310813_at	0.35	0.137	1.69	-6.49025	0.19	100310813_at	100310813	small nucleolar RNA, H/ACA box 16A	9.54119	9.59993	9.6178	9.72277	9.59908	10.0065
100312470_at	0.358	0.142	1.66	-6.52592	0.33	100312470_at	100312470	vomeronasal 1 receptor 2	3.20122	3.06788	2.5816	3.04114	3.21726	3.58282
100312471_at	0.707	0.49	0.729	-7.55818	0.213	100312471_at	100312471	vomeronasal 1 receptor 3	1.17146	1.84046	1.25826	1.3092	1.34733	2.25373
100312473_at	0.238	0.073	2.12	-5.87929	0.237	100312473_at	100312473	vomeronasal 1 receptor 86	1.10815	1.28034	1.10815	1.31051	1.28034	1.61718
100312474_at	0.522	0.279	-1.18	-7.12971	-0.2	100312474_at	100312474	vomeronasal 1 receptor, 88	2.16157	2.23404	2.3305	1.70472	2.02476	2.39798
100312476_at	0.33	0.124	-1.75	-6.40189	-0.378	100312476_at	100312476	vomeronasal 1 receptor, 238	1.12679	2.01248	1.6246	1.03934	1.27353	1.31582
100312477_at	0.603	0.363	-0.975	-7.34188	-0.11	100312477_at	100312477	vomeronasal 1 receptor, 184	1.54627	1.34111	1.50593	1.52042	1.38575	1.15726
100312484_at	0.791	0.61	0.535	-7.69087	0.0661	100312484_at	100312484	vomeronasal 1 receptor 196	1.96378	1.56758	1.65533	1.88881	1.65533	1.84082
100312485_at	0.541	0.296	-1.13	-7.18037	-0.384	100312485_at	100312485	vomeronasal 1 receptor 221	1.22478	2.32208	1.29637	1.08785	1.72465	0.877559
100312948_at	0.864	0.73	-0.359	-7.77824	-0.0554	100312948_at	100312948	predicted gene, 17689	1.58703	2.08775	1.50312	1.71586	1.67477	1.62102
100312949_at	0.586	0.343	-1.02	-7.29854	-0.0959	100312949_at	100312949	predicted gene, 17677	1.19547	1.28478	1.03763	1.1916	1.03428	1.0044
100312956_at	0.567	0.323	-1.06	-7.25173	-0.192	100312956_at	100312956	predicted gene, 17365	1.56582	2.22808	1.62489	1.48493	1.66543	1.69238
100312986_at	0.6	0.359	-0.982	-7.33483	-0.159	100312986_at	100312986	predicted gene, 17727	1.36027	1.8536	1.58008	1.29109	1.70667	1.31802
100312987_at	0.588	0.346	1.01	-7.30482	0.135	100312987_at	100312987	predicted gene, 17252	2.31693	2.03942	2.41198	2.24854	2.32531	2.59983
100313519_at	0.747	0.546	-0.636	-7.62678	-0.0578	100313519_at	100313519	small nucleolar RNA, C/D box 17	8.80911	8.8114	8.86292	8.62101	8.91694	8.77198
100313531_at	0.719	0.505	0.703	-7.57801	0.078	100313531_at	100313531	NK2 transcription factor related, locus 2 (Drosophila), antisense	3.06651	2.83798	3.2515	3.12231	3.15547	3.11229
100316663_at	0.997	0.993	-0.00918	-7.85141	-0.00105	100316663_at	100316663	microRNA 669k	1.12684	1.08579	1.13788	0.971495	1.01085	1.36501
100316665_at	0.114	0.0234	-2.91	-4.70761	-0.268	100316665_at	100316665	microRNA 466i	1.1918	1.40834	1.31027	0.92658	1.02993	1.14866
100316666_at	0.198	0.0546	-2.32	-5.58584	-0.485	100316666_at	100316666	microRNA 1186	2.62424	3.30863	2.51607	2.41873	2.17072	2.40598
100316668_at	0.459	0.219	-1.35	-6.92447	-0.186	100316668_at	100316668	microRNA 669i	1.04905	1.44257	1.04905	1.04905	1.12059	0.811664
100316669_at	0.787	0.604	-0.543	-7.68596	-0.0827	100316669_at	100316669	microRNA 1188	3.66577	3.63267	3.28572	3.17609	3.55961	3.60021
100316672_at	0.833	0.674	0.439	-7.74245	0.0764	100316672_at	100316672	microRNA 1192	2.83091	3.04948	2.68142	2.8327	2.67301	3.28534
100316673_at	0.47	0.23	-1.32	-6.96399	-0.178	100316673_at	100316673	microRNA 1193	2.09573	2.43467	2.31651	2.09886	2.31651	1.89808
100316676_at	0.8	0.625	-0.512	-7.70417	-0.0733	100316676_at	100316676	microRNA 1195	7.07737	7.14008	7.4766	7.23538	6.93267	7.30598
100316681_at	0.7	0.481	0.745	-7.54569	0.16	100316681_at	100316681	microRNA 1900	3.66471	3.69632	4.45858	4.11166	3.97069	4.21858
100316683_at	0.764	0.57	0.596	-7.65305	0.0563	100316683_at	100316683	microRNA 1904	1.45472	1.17268	1.34682	1.30432	1.45745	1.38143
100316684_at	0.654	0.42	-0.858	-7.45096	-0.111	100316684_at	100316684	microRNA 1898	3.52235	3.13821	3.32487	3.36307	3.02682	3.26135
100316685_at	0.0596	0.00925	-3.59	-3.71238	-0.392	100316685_at	100316685	microRNA 1907	4.60581	4.66894	4.91533	4.23701	4.47197	4.30642
100316686_at	0.923	0.838	-0.212	-7.82573	-0.0419	100316686_at	100316686	microRNA 1901	1.90652	1.86039	2.33981	1.84866	2.37258	1.75982
100316687_at	0.819	0.652	-0.471	-7.72646	-0.118	100316687_at	100316687	microRNA 1928	0.998217	1.79333	1.39145	1.25375	0.913235	1.66334
100316688_at	0.998	0.996	-0.00545	-7.85144	-0.00077	100316688_at	100316688	microRNA 1929	3.5009	3.18687	3.34814	3.30403	3.12687	3.60271
100316689_at	0.00714	0.0005	-6.18	-0.499721	-0.849	100316689_at	100316689	microRNA 1931	4.57337	4.28952	4.75835	3.83168	3.54153	3.70111
100316690_at	0.412	0.181	1.49	-6.75279	0.167	100316690_at	100316690	microRNA 1932	5.28364	4.89193	5.2104	5.28723	5.26324	5.33623
100316693_at	0.117	0.0244	2.88	-4.75184	0.212	100316693_at	100316693	microRNA 1938	5.5248	5.39117	5.48941	5.62454	5.74044	5.6754
100316694_at	0.418	0.186	-1.47	-6.77773	-0.28	100316694_at	100316694	microRNA 1941	2.14262	2.34423	2.27363	1.90059	1.62095	2.39946
100316695_at	0.988	0.973	0.0356	-7.85073	0.0032	100316695_at	100316695	microRNA 1943	4.37214	4.58868	4.61937	4.52913	4.4689	4.59176
100316697_at	0.286	0.0977	-1.92	-6.16793	-0.222	100316697_at	100316697	microRNA 1946a	6.15437	6.13684	6.06083	5.64551	6.01376	6.02585
100316698_at	0.804	0.63	0.504	-7.7085	0.0551	100316698_at	100316698	microRNA 1947	1.37068	1.0043	1.31579	1.31424	1.31424	1.22761
100316699_at	0.384	0.159	-1.58	-6.63539	-0.289	100316699_at	100316699	microRNA 1948	1.68234	2.31278	1.77603	1.62255	1.83139	1.44887
100316700_at	0.744	0.541	0.644	-7.62123	0.116	100316700_at	100316700	microRNA 1949	7.6657	7.46395	7.46918	7.85967	7.22771	7.85899
100316701_at	0.519	0.276	-1.18	-7.12072	-0.34	100316701_at	100316701	microRNA 669m-1	1.37043	2.29049	2.16379	2.0306	1.26478	1.50944
100316703_at	0.793	0.613	0.53	-7.69379	0.102	100316703_at	100316703	microRNA 1951	2.86485	2.90839	2.21384	2.92386	2.69862	2.67118
100316704_at	0.361	0.143	-1.65	-6.53653	-0.237	100316704_at	100316704	microRNA 1953	2.09859	1.91575	1.6824	1.56596	1.89783	1.52143
100316706_at	0.233	0.0707	-2.14	-5.84741	-0.137	100316706_at	100316706	microRNA 1956	6.98833	7.0093	7.03494	6.84438	6.89797	6.88071
100316707_at	0.0279	0.00321	-4.44	-2.55954	-0.828	100316707_at	100316707	microRNA 1957	5.3628	4.89789	4.80562	4.49838	4.0472	4.03755
100316708_at	0.849	0.703	-0.397	-7.76218	-0.0536	100316708_at	100316708	microRNA 1958	0.923571	1.10788	1.41998	1.06526	1.21228	1.0131
100316709_at	0.901	0.794	0.272	-7.8094	0.0976	100316709_at	100316709	microRNA 1960	2.40242	2.43538	3.60879	3.06372	3.22565	2.44989
100316710_at	0.707	0.489	-0.731	-7.55716	-0.113	100316710_at	100316710	microRNA 1963	5.31835	5.20579	5.58696	5.29541	5.48957	4.98769
100316711_at	0.986	0.968	0.0416	-7.85047	0.00439	100316711_at	100316711	microRNA 1964	5.5154	5.52693	5.41396	5.66948	5.49781	5.30218
100316712_at	0.29	0.0999	1.9	-6.18945	0.305	100316712_at	100316712	microRNA 1966	1.12977	1.30687	0.717454	1.22423	1.50578	1.33771
100316713_at	0.37	0.149	-1.63	-6.57396	-0.265	100316713_at	100316713	microRNA 1968	2.79419	3.39175	2.90891	2.62894	2.79242	2.87826
100316714_at	0.407	0.178	-1.5	-6.73422	-0.203	100316714_at	100316714	microRNA 1946b	1.3464	1.7825	1.50469	1.27479	1.52222	1.22743
100316715_at	0.94	0.874	-0.165	-7.83585	-0.0199	100316715_at	100316715	microRNA 1971	2.34848	1.89057	2.18965	2.14986	2.0935	2.12555
100316716_at	0.75	0.551	0.627	-7.63253	0.0606	100316716_at	100316716	microRNA 1983	7.23235	7.25647	6.96261	7.25474	7.20543	7.17319
100316717_at	0.5	0.257	1.24	-7.0624	0.364	100316717_at	100316717	microRNA 1839	2.14692	0.861652	1.35894	1.76823	1.79862	1.89272
100316725_at	0.0822	0.0147	-3.24	-4.21133	-0.403	100316725_at	100316725	microRNA 2136	1.50429	1.86535	1.82772	1.36741	1.44828	1.17343
100316736_at	0.292	0.101	-1.89	-6.20218	-0.16	100316736_at	100316736	microRNA 599	1.389	1.3125	1.54723	1.20326	1.26431	1.30222
100316739_at	0.483	0.241	-1.29	-7.00477	-0.234	100316739_at	100316739	microRNA 1224	1.76516	1.90461	1.81354	2.01434	1.49419	1.27357
100316749_at	0.487	0.245	1.27	-7.0195	0.13	100316749_at	100316749	microRNA 467f	1.2111	1.28202	1.28949	1.3439	1.5889	1.24016
100316751_at	0.968	0.932	-0.0887	-7.84696	-0.00803	100316751_at	100316751	microRNA 1197	1.0946	1.21888	1.15776	1.27582	1.00507	1.16627
100316752_at	0.139	0.0315	-2.7	-5.01958	-0.376	100316752_at	100316752	microRNA 1896	4.3004	4.67783	4.63422	4.22548	4.31443	3.94419
100316753_at	0.493	0.25	-1.26	-7.03793	-0.285	100316753_at	100316753	microRNA 1933	3.25077	3.78728	2.94877	3.25077	2.76156	3.118
100316756_at	0.804	0.63	-0.504	-7.70856	-0.0578	100316756_at	100316756	microRNA 1955	1.43053	1.34948	1.4631	1.2184	1.25301	1.59844
100316758_at	0.0725	0.0123	-3.38	-4.01822	-0.45	100316758_at	100316758	microRNA 1965	1.61477	2.04935	1.85352	1.42869	1.52058	1.21942
100316770_at	0.907	0.806	-0.255	-7.81434	-0.0515	100316770_at	100316770	microRNA 669j	1.90974	2.61236	2.00486	1.88317	2.25517	2.23404
100316771_at	0.154	0.0371	-2.58	-5.18863	-0.296	100316771_at	100316771	microRNA 1196	4.58799	4.66658	4.90465	4.40786	4.57397	4.28953
100316772_at	0.474	0.232	-1.31	-6.97423	-0.0988	100316772_at	100316772	microRNA 1899	3.62367	3.56366	3.51175	3.53172	3.49297	3.37799
100316774_at	0.499	0.256	-1.24	-7.05915	-0.172	100316774_at	100316774	microRNA 1942	1.37288	1.65623	1.17447	1.26237	1.35344	1.07091
100316775_at	0.762	0.569	-0.599	-7.65139	-0.0998	100316775_at	100316775	microRNA 1950	1.24752	1.40743	1.37404	1.20283	1.60124	0.925666
100316776_at	0.325	0.122	-1.77	-6.38035	-0.15	100316776_at	100316776	microRNA 1954	7.13196	7.05336	7.17269	7.08381	6.85143	6.97367
100316777_at	0.395	0.167	-1.55	-6.67854	-0.207	100316777_at	100316777	microRNA 1969	3.02748	2.76531	3.01986	2.81262	2.47783	2.9013
100316779_at	0.555	0.311	1.1	-7.21907	0.237	100316779_at	100316779	microRNA 2137	5.3854	5.04108	5.87985	5.86423	5.45902	5.69266
100316783_at	0.323	0.12	-1.77	-6.37006	-0.298	100316783_at	100316783	microRNA 1b	4.54487	4.81833	5.1374	4.37632	4.48227	4.74833
100316784_at	0.455	0.216	1.36	-6.90996	0.131	100316784_at	100316784	microRNA 1927	2.16431	1.92435	2.16151	2.31402	2.20138	2.12809
100316802_at	0.729	0.521	-0.677	-7.59786	-0.2	100316802_at	100316802	microRNA 669g	1.47355	1.86707	1.15365	1.82922	0.73408	1.33048
100316803_at	0.557	0.313	-1.09	-7.22612	-0.195	100316803_at	100316803	microRNA 1187	0.865907	1.46212	1.2275	1.0807	0.72317	1.16548
100316805_at	0.629	0.391	0.915	-7.39959	0.166	100316805_at	100316805	microRNA 1190	4.96779	4.37422	4.76525	4.72165	5.14686	4.73714
100316806_at	0.552	0.307	-1.1	-7.21082	-0.194	100316806_at	100316806	microRNA 669e	1.32131	2.01123	1.45897	1.44054	1.44895	1.32058
100316807_at	0.652	0.418	-0.863	-7.44727	-0.196	100316807_at	100316807	microRNA 1198	5.54114	5.06844	5.94354	5.51177	5.06195	5.38993
100316808_at	0.429	0.195	-1.44	-6.81884	-0.184	100316808_at	100316808	microRNA 1905	5.0455	4.96275	5.30845	4.71443	5.03796	5.0108
100316811_at	0.44	0.204	-1.4	-6.85991	-0.288	100316811_at	100316811	microRNA 1930	2.60866	2.96755	2.19344	2.08458	2.3071	2.51318
100316812_at	0.312	0.113	-1.82	-6.31162	-0.193	100316812_at	100316812	microRNA 1936	1.35958	1.7172	1.47569	1.24893	1.39223	1.33124
100316813_at	0.993	0.983	0.0226	-7.85117	0.00944	100316813_at	100316813	microRNA 1940	3.17559	3.38873	2.30671	3.36807	2.11327	3.41801
100316816_at	0.87	0.742	-0.343	-7.78467	-0.0297	100316816_at	100316816	microRNA 1952	2.43789	2.20415	2.33279	2.37567	2.26994	2.24017
100316818_at	0.677	0.451	0.8	-7.5013	0.0786	100316818_at	100316818	microRNA 1962	3.13253	2.86144	2.93784	2.94615	3.07483	3.14663
100316819_at	0.482	0.24	-1.29	-7.00127	-0.457	100316819_at	100316819	microRNA 1967	1.59317	2.8839	1.59881	1.66681	1.26364	1.7735
100316820_at	0.0568	0.00865	3.64	-3.6399	0.977	100316820_at	100316820	microRNA 1970	2.80684	2.78652	2.97801	4.16442	3.16312	4.17455
100316821_at	0.221	0.0648	2.2	-5.75923	0.259	100316821_at	100316821	microRNA 1981	3.10472	2.71669	2.95259	3.05912	3.20584	3.28679
100316827_at	0.446	0.209	-1.39	-6.88274	-0.143	100316827_at	100316827	microRNA 767	1.16221	1.25125	1.45899	1.11506	1.26881	1.05949
100316831_at	0.167	0.0419	2.5	-5.31557	0.549	100316831_at	100316831	microRNA 669h	2.00574	1.42498	2.17145	2.70801	2.17145	2.36905
100316832_at	0.905	0.801	0.262	-7.81241	0.0319	100316832_at	100316832	microRNA 1895	5.50558	5.42313	5.46249	5.66763	5.22879	5.59059
100316833_at	0.554	0.31	1.1	-7.21711	0.159	100316833_at	100316833	microRNA 1945	5.37821	5.06704	5.59491	5.62624	5.3601	5.53231
100316839_at	0.0945	0.0179	3.1	-4.42152	0.342	100316839_at	100316839	microRNA 1191	5.25868	5.51674	5.2923	5.77497	5.79441	5.5231
100316840_at	0.218	0.063	2.22	-5.73101	0.43	100316840_at	100316840	microRNA 1934	2.00762	1.50986	1.49476	2.04643	2.41897	1.83587
100316841_at	0.307	0.111	-1.83	-6.28781	-0.189	100316841_at	100316841	microRNA 1961	1.00105	1.26164	1.31064	1.04898	1.05226	0.906096
100316865_at	0.488	0.246	1.27	-7.02467	0.222	100316865_at	100316865	predicted gene 10931	2.60513	2.53166	3.01227	2.71819	2.86451	3.23242
100316870_at	0.774	0.583	0.575	-7.66634	0.123	100316870_at	100316870	DDB1 and CUL4 associated factor 5 pseudogene	1.80003	2.67526	2.19521	2.50176	2.19521	2.34363
100316932_at	0.157	0.0381	2.57	-5.2159	0.233	100316932_at	100316932	small nucleolar RNA, H/ACA box 28	6.90118	6.76802	6.86115	6.92265	7.16755	7.13806
100317_at	0.0667	0.0109	3.47	-3.88535	0.311	100317_at	100317	expressed sequence AU040320	7.10185	7.06082	7.16082	7.33799	7.57789	7.34011
100322896_at	0.446	0.209	1.39	-6.88323	0.135	100322896_at	100322896	predicted gene, 17384	2.15046	2.36146	2.17637	2.36337	2.48897	2.23982
100328588_at	0.867	0.736	-0.351	-7.78155	-0.0704	100328588_at	100328588	Nup62-Il4i1 protein	3.93088	3.97581	3.89367	4.34515	3.5214	3.72268
100336_at	0.0119	0.00102	-5.47	-1.28959	-0.445	100336_at	100336	protein phosphatase 1, regulatory (inhibitor) subunit 8	7.58313	7.45756	7.64424	7.0403	7.18296	7.12806
100340_at	5.33e-06	1.31e-08	-31.1	10.8152	-2.04	100340_at	100340	sphingomyelin phosphodiesterase, acid-like 3B	8.81681	8.83397	8.83982	6.76336	6.84831	6.77272
100342_at	0.701	0.481	-0.745	-7.54624	-0.0962	100342_at	100342	family with sequence similarity 46, member B	4.34399	4.6962	4.27522	4.3654	4.45107	4.21024
100379145_at	0.746	0.545	-0.637	-7.62579	-0.0869	100379145_at	100379145	small nucleolar RNA, H/ACA box 23	8.81869	8.77765	9.0664	8.68282	8.65745	9.06176
100380944_at	0.0588	0.00909	3.6	-3.69358	0.31	100380944_at	100380944	predicted gene 11602	3.61598	3.54433	3.71313	3.83534	4.04636	3.92283
100382_at	0.922	0.835	0.216	-7.8249	0.0332	100382_at	100382	expressed sequence AW011738	3.29952	3.64689	3.65508	3.68226	3.73379	3.28499
100383_at	0.00162	6.94e-05	8.54	1.70394	0.735	100383_at	100383	BSD domain containing 1	6.57304	6.71634	6.59337	7.48148	7.26051	7.3472
100384890_at	0.856	0.715	-0.38	-7.76963	-0.0318	100384890_at	100384890	Riken cDNA D230030E09 gene	1.8604	1.87783	1.77916	1.67968	1.83653	1.90589
100415784_at	0.587	0.345	-1.01	-7.30238	-0.138	100415784_at	100415784	predicted gene, 17830	2.21761	2.25357	2.27367	2.20088	1.80211	2.32638
100415785_at	0.579	0.335	-1.04	-7.27938	-0.174	100415785_at	100415785	predicted gene 11559	1.17756	1.69538	1.0856	1.15879	1.26764	1.00914
100415787_at	0.411	0.181	-1.49	-6.7507	-0.212	100415787_at	100415787	predicted gene 14872	4.4646	4.41227	4.42666	4.2076	4.51812	3.94257
100415914_at	0.908	0.808	-0.252	-7.81527	-0.0288	100415914_at	100415914	predicted gene 12505	2.91202	2.91202	2.74759	2.87589	2.61338	2.99596
100415915_at	0.753	0.555	0.621	-7.63672	0.0715	100415915_at	100415915	RIKEN cDNA gene A530072M11	2.7019	2.67851	2.43793	2.83007	2.50416	2.69851
100415916_at	0.255	0.0816	-2.04	-5.99045	-0.269	100415916_at	100415916	predicted gene 15997	3.64862	3.34905	3.71743	3.47634	3.30711	3.12501
100416706_at	0.926	0.845	0.203	-7.82804	0.0138	100416706_at	100416706	expressed sequence AA987161	6.04827	5.97345	6.05968	6.07196	6.0595	5.99123
100416830_at	0.992	0.981	0.0242	-7.85112	0.00299	100416830_at	100416830	zinc finger protein 572	1.60657	1.78243	1.78117	1.82648	1.47376	1.87891
100417125_at	0.331	0.125	-1.75	-6.40624	-0.208	100417125_at	100417125	mediator of cell motility 1 pseudogene	2.03119	2.45081	2.20419	1.91422	2.08946	2.05729
100417514_at	0.562	0.319	-1.08	-7.23947	-0.112	100417514_at	100417514	alcohol dehydrogenase 6B (class V)	1.98641	2.07917	2.33217	1.95122	2.04332	2.06756
100417675_at	0.241	0.0744	-2.1	-5.89865	-0.22	100417675_at	100417675	NLR family, pyrin domain containing 5, pseudogene	3.08785	2.78498	3.02297	2.66263	2.71016	2.86298
100418235_at	0.276	0.0919	1.96	-6.10797	0.249	100418235_at	100418235	proteasome (prosome, macropain) subunit, alpha type 6 pseudogene	1.33079	1.34944	1.39616	1.54551	1.39616	1.88305
100434_at	0.000223	4.4e-06	-13.1	4.76296	-0.877	100434_at	100434	solute carrier family 44, member 1	8.68422	8.71353	8.78812	7.87517	7.85244	7.82676
100463512_at	0.495	0.252	-1.25	-7.04586	-0.21	100463512_at	100463512	predicted gene, 20594	1.32094	1.99232	1.50042	1.34562	1.37884	1.4603
100463519_at	0.852	0.71	0.388	-7.76609	0.0301	100463519_at	100463519	expressed sequence BB283400	2.44632	2.62785	2.53516	2.53516	2.53516	2.6293
100465_at	0.506	0.263	-1.22	-7.08181	-0.0875	100465_at	100465	MOB kinase activator 3C	5.181	5.13498	5.02606	5.04192	5.03632	5.00132
100470_at	0.747	0.546	0.635	-7.62755	0.126	100470_at	100470	L-amino acid oxidase 1	2.28309	2.98696	2.83714	2.93746	2.58368	2.96442
100473_at	0.324	0.121	-1.77	-6.37357	-0.16	100473_at	100473	expressed sequence BB031773	2.30891	2.28757	2.23295	1.95111	2.1969	2.20196
100494_at	0.000342	7.96e-06	12	4.11035	1.02	100494_at	100494	zinc finger, AN1-type domain 2A	8.87154	8.67369	8.67824	9.72895	9.84247	9.71326
100499512_at	0.875	0.749	0.333	-7.78843	0.0431	100499512_at	100499512	microRNA 3475	2.14876	2.52961	2.46683	2.34594	2.32379	2.60477
100499513_at	0.879	0.756	-0.323	-7.79211	-0.0291	100499513_at	100499513	microRNA 3099	1.14508	1.26582	1.20833	1.02982	1.29392	1.20833
100499521_at	0.213	0.061	-2.24	-5.69794	-0.468	100499521_at	100499521	microRNA 3471-1	3.83759	4.05162	4.16649	3.32243	3.29523	4.03432
100499527_at	0.465	0.225	1.33	-6.94753	0.152	100499527_at	100499527	microRNA 1186b	4.57027	4.72195	4.78514	5.05946	4.71951	4.75488
100499528_at	0.728	0.52	-0.679	-7.59628	-0.132	100499528_at	100499528	microRNA 3473	0.959981	1.66116	1.00632	1.15007	0.908151	1.17198
100499529_at	0.65	0.415	0.867	-7.44328	0.092	100499529_at	100499529	microRNA 3474	1.4905	1.69254	1.35511	1.50334	1.6942	1.61654
100500713_at	0.975	0.945	0.0718	-7.84851	0.00575	100500713_at	100500713	RIKEN cDNA 9530027J09 gene	2.14851	2.31503	2.29131	2.20006	2.33864	2.23341
100502579_at	0.76	0.566	-0.603	-7.64851	-0.0799	100502579_at	100502579	predicted gene, 19261	1.90576	2.40616	2.01264	2.01777	2.06008	2.00698
100502582_at	0.43	0.196	1.43	-6.82329	0.227	100502582_at	100502582	ribosomal protein L23A pseudogene	4.44999	4.69597	4.95073	4.70541	4.93826	5.13393
100502583_at	0.424	0.191	-1.45	-6.80157	-0.147	100502583_at	100502583	predicted gene, 19263	2.88447	2.60257	2.72946	2.5622	2.49584	2.7178
100502586_at	0.919	0.828	-0.225	-7.82256	-0.031	100502586_at	100502586	predicted gene, 19265	2.7501	2.67069	2.74158	2.43648	2.65098	2.98194
100502590_at	0.79	0.608	0.537	-7.68961	0.0907	100502590_at	100502590	RIKEN cDNA 4930469G21 gene	1.33429	1.80522	1.49883	1.46382	1.5071	1.93957
100502593_at	0.555	0.31	1.1	-7.21867	0.129	100502593_at	100502593	predicted gene, 19269	4.58323	4.60899	4.44278	4.91294	4.5574	4.55047
100502594_at	0.0111	0.000906	5.59	-1.15944	0.799	100502594_at	100502594	predicted gene, 19270	6.07525	5.77288	6.03379	6.7605	6.51813	7.00151
100502597_at	0.989	0.975	-0.0319	-7.85088	-0.00324	100502597_at	100502597	predicted gene, 19272	1.52799	1.76672	1.77812	1.63981	1.60409	1.81922
100502598_at	0.227	0.0679	-2.17	-5.8072	-0.208	100502598_at	100502598	predicted gene, 19273	1.84994	2.1559	2.03253	1.82441	1.85579	1.73326
100502599_at	0.942	0.877	-0.161	-7.83669	-0.0121	100502599_at	100502599	predicted gene, 19274	2.01186	2.19283	2.06938	2.10325	2.08749	2.04707
100502601_at	0.519	0.276	-1.18	-7.12064	-0.141	100502601_at	100502601	predicted gene, 19276	1.6597	1.84912	2.00059	1.87417	1.60631	1.60506
100502602_at	0.659	0.429	-0.841	-7.46594	-0.0818	100502602_at	100502602	predicted gene, 19277	3.10133	3.22233	3.03866	2.87545	3.11291	3.12855
100502606_at	0.48	0.237	1.29	-6.9935	0.108	100502606_at	100502606	predicted gene, 19279	3.01498	3.20287	3.23097	3.28738	3.19945	3.28738
100502610_at	0.712	0.496	-0.718	-7.56675	-0.0502	100502610_at	100502610	predicted gene, 19281	2.67595	2.70547	2.76869	2.71817	2.67595	2.60525
100502618_at	0.927	0.847	0.201	-7.8284	0.0307	100502618_at	100502618	predicted gene, 19288	3.68588	3.45183	3.8034	3.5322	3.5226	3.97841
100502619_at	0.0555	0.00838	3.67	-3.60622	0.507	100502619_at	100502619	expressed sequence AW046200	5.27823	5.28818	4.82263	5.71776	5.64722	5.54469
100502624_at	0.183	0.0484	-2.4	-5.46292	-0.31	100502624_at	100502624	predicted gene 13483	2.16396	2.55965	2.55282	2.12345	1.98938	2.23225
100502626_at	0.361	0.144	1.65	-6.53829	0.208	100502626_at	100502626	predicted gene, 19294	4.68845	4.55718	4.98224	4.89359	4.86969	5.09001
100502628_at	0.398	0.17	-1.54	-6.69247	-0.166	100502628_at	100502628	predicted gene, 19295	5.79907	5.46606	5.54396	5.54916	5.40058	5.362
100502630_at	0.907	0.806	-0.255	-7.81435	-0.0383	100502630_at	100502630	predicted gene 15545	4.70893	4.25317	4.36008	4.25375	4.62562	4.32798
100502635_at	0.956	0.906	0.123	-7.84288	0.0104	100502635_at	100502635	predicted gene 11525	3.34805	3.14494	3.32497	3.24521	3.23858	3.36542
100502636_at	0.861	0.724	0.368	-7.77468	0.0648	100502636_at	100502636	predicted gene, 19299	2.33352	2.35432	2.93043	2.76579	2.45595	2.59082
100502638_at	0.9	0.791	-0.276	-7.80824	-0.0467	100502638_at	100502638	predicted gene, 19301	2.20446	2.72215	2.35202	2.24023	2.65293	2.24551
100502641_at	0.409	0.179	1.5	-6.74235	0.126	100502641_at	100502641	ribosomal protein, large, P1 pseudogene	3.52211	3.45011	3.3135	3.62219	3.47408	3.56816
100502643_at	0.104	0.0206	-3	-4.56969	-0.311	100502643_at	100502643	predicted gene, 19303	1.63114	1.89393	1.52987	1.37083	1.39248	1.35734
100502647_at	0.0861	0.0157	-3.2	-4.28099	-0.223	100502647_at	100502647	predicted gene 11583	6.71207	6.72849	6.59857	6.43857	6.47245	6.46016
100502648_at	0.779	0.59	-0.565	-7.67297	-0.0415	100502648_at	100502648	predicted gene, 19304	2.00843	2.11989	2.18498	2.06859	2.05078	2.06943
100502649_at	0.0925	0.0174	-3.12	-4.39112	-0.291	100502649_at	100502649	predicted gene, 17396	2.91525	2.88833	3.01372	2.57221	2.55823	2.81364
100502653_at	0.0171	0.00166	-5.02	-1.82933	-0.54	100502653_at	100502653	RIKEN cDNA C130060C02 gene	3.44717	3.62881	3.33485	2.9177	2.80287	3.06909
100502661_at	0.839	0.685	-0.424	-7.75004	-0.0441	100502661_at	100502661	predicted gene 15527	1.93334	2.21802	2.10571	2.16316	2.04685	1.91462
100502668_at	0.418	0.186	-1.47	-6.77878	-0.157	100502668_at	100502668	predicted gene, 19313	3.84648	3.82605	3.6496	3.67414	3.43153	3.7458
100502669_at	0.959	0.912	0.115	-7.8439	0.0164	100502669_at	100502669	NA	2.68391	2.7867	2.53906	2.71833	2.93124	2.40925
100502670_at	0.747	0.546	-0.635	-7.62755	-0.103	100502670_at	100502670	predicted gene 16010	3.76643	3.286	3.78827	3.31055	3.5355	3.68475
100502673_at	0.000104	1.52e-06	15.4	5.92691	1.35	100502673_at	100502673	predicted gene, 19316	6.07067	6.17448	5.90402	7.37247	7.39025	7.44758
100502679_at	0.809	0.639	0.49	-7.71617	0.0785	100502679_at	100502679	predicted gene 15577	2.17696	1.65451	2.14363	2.19495	2.12767	1.88799
100502684_at	0.727	0.518	-0.682	-7.59398	-0.0523	100502684_at	100502684	predicted gene 20621	4.13355	4.26336	4.18077	4.13237	4.06581	4.22271
100502686_at	0.485	0.243	-1.28	-7.01263	-0.184	100502686_at	100502686	predicted gene 15946	5.26588	4.85224	5.37425	5.02877	4.86057	5.05034
100502687_at	0.231	0.0696	-2.15	-5.83217	-0.22	100502687_at	100502687	predicted gene, 19322	3.6378	3.63221	3.48368	3.39734	3.50813	3.1874
100502694_at	0.735	0.528	-0.664	-7.60688	-0.0683	100502694_at	100502694	predicted gene, 19325	2.95211	3.01957	3.16311	2.80567	3.02913	3.09505
100502695_at	0.862	0.727	0.364	-7.77629	0.0459	100502695_at	100502695	predicted gene, 17399	3.90861	3.76171	3.53501	3.7255	3.65352	3.96407
100502697_at	0.64	0.404	-0.889	-7.42324	-0.109	100502697_at	100502697	predicted gene, 19327	3.07466	3.22046	3.32069	3.09262	2.89219	3.30347
100502698_at	0.151	0.0361	-2.6	-5.16027	-0.276	100502698_at	100502698	RIKEN cDNA 1700021K19 gene	6.37313	6.46006	6.208	5.91341	6.09242	6.20616
100502699_at	0.415	0.184	-1.48	-6.76622	-0.134	100502699_at	100502699	predicted gene, 19328	3.92676	3.70569	3.88787	3.59907	3.75594	3.76315
100502700_at	0.487	0.245	1.27	-7.02008	0.121	100502700_at	100502700	expressed sequence AV039307	2.82875	2.98362	3.00882	3.15858	2.91177	3.11413
100502702_at	0.586	0.343	-1.02	-7.2991	-0.414	100502702_at	100502702	predicted gene, 19329	2.85259	1.18023	1.50029	1.33458	1.30395	1.65333
100502704_at	0.116	0.0242	-2.88	-4.73972	-0.695	100502704_at	100502704	predicted gene, 19331	2.88161	3.91854	3.49792	2.72723	2.67189	2.81483
100502705_at	0.0109	0.000877	-5.62	-1.12368	-0.56	100502705_at	100502705	uncharacterized LOC100502705	3.02483	3.21088	3.03231	2.5005	2.68397	2.40425
100502706_at	0.54	0.296	-1.13	-7.17877	-0.159	100502706_at	100502706	sperm motility kinase X-like	3.94354	3.8943	3.94727	3.50686	4.07096	3.72962
100502708_at	0.118	0.0249	2.86	-4.77261	0.469	100502708_at	100502708	predicted gene, 19333	4.54882	3.94205	4.47049	4.69184	4.79604	4.88101
100502712_at	0.39	0.164	-1.56	-6.66127	-0.205	100502712_at	100502712	predicted gene, 19335	1.91409	2.00964	1.58825	1.46947	1.70007	1.72746
100502720_at	0.63	0.392	-0.914	-7.40049	-0.114	100502720_at	100502720	predicted gene 16144	2.86344	3.05326	3.00433	2.72314	2.73989	3.11742
100502721_at	0.487	0.245	1.27	-7.01871	0.148	100502721_at	100502721	predicted gene, 19337	2.52552	2.12907	2.18167	2.42363	2.37395	2.48171
100502723_at	0.605	0.365	-0.971	-7.34624	-0.0975	100502723_at	100502723	testis specific gene A8	3.0052	3.10881	2.77034	2.8213	2.85885	2.91156
100502727_at	0.382	0.158	-1.58	-6.62755	-0.233	100502727_at	100502727	predicted gene, 19340	1.33346	1.89303	1.593	1.25749	1.38145	1.48165
100502732_at	0.548	0.303	-1.11	-7.19939	-0.0851	100502732_at	100502732	predicted gene, 19343	3.12476	2.96379	2.95489	2.9293	2.89519	2.96379
100502733_at	0.82	0.654	0.468	-7.72814	0.0712	100502733_at	100502733	predicted gene, 19344	3.23567	2.75404	2.83173	2.93402	2.88422	3.21687
100502734_at	0.555	0.311	1.09	-7.22016	0.237	100502734_at	100502734	predicted gene 16023	3.75829	2.89277	3.42791	3.54635	3.45361	3.79092
100502736_at	0.728	0.52	-0.679	-7.59636	-0.0537	100502736_at	100502736	predicted gene, 19345	3.32621	3.44376	3.4999	3.44549	3.34895	3.3144
100502741_at	0.881	0.759	0.32	-7.79331	0.0457	100502741_at	100502741	predicted gene, 19347	1.05512	1.60086	1.27792	1.38745	1.24656	1.43711
100502742_at	0.403	0.174	1.52	-6.71511	0.154	100502742_at	100502742	RIKEN cDNA 1700007L15 gene	4.92257	4.77071	4.68684	4.85709	5.1061	4.87952
100502745_at	0.196	0.0533	2.33	-5.56133	0.203	100502745_at	100502745	RIKEN cDNA 2900009J06 gene	3.86177	3.89414	3.95601	3.99881	4.07081	4.24999
100502747_at	0.968	0.931	0.0903	-7.84679	0.0129	100502747_at	100502747	predicted gene, 19349	2.26487	2.75302	2.60369	2.38188	2.64233	2.63603
100502750_at	0.834	0.676	0.436	-7.74393	0.0502	100502750_at	100502750	predicted gene, 19351	1.95215	2.00831	1.66709	1.95902	2.02734	1.79179
100502751_at	0.817	0.651	0.474	-7.72512	0.0367	100502751_at	100502751	predicted gene, 17251	3.26816	3.27998	3.22979	3.33718	3.37176	3.17916
100502752_at	0.339	0.13	-1.72	-6.44609	-0.326	100502752_at	100502752	RIKEN cDNA A130015J22 gene	2.45949	3.19491	2.54784	2.4138	2.45949	2.35165
100502755_at	0.739	0.534	0.655	-7.6136	0.0624	100502755_at	100502755	NA	2.17393	2.23404	2.46986	2.40557	2.35543	2.30419
100502757_at	0.474	0.232	1.31	-6.975	0.0861	100502757_at	100502757	predicted gene, 17259	3.07649	3.14007	3.16731	3.21156	3.19532	3.2354
100502763_at	0.888	0.772	-0.302	-7.79975	-0.0386	100502763_at	100502763	predicted gene, 19357	3.79488	3.7153	3.92661	4.03328	3.59744	3.69043
100502764_at	0.707	0.489	-0.732	-7.5565	-0.0869	100502764_at	100502764	predicted gene, 16617	2.63095	2.63675	2.40798	2.35593	2.68947	2.36961
100502766_at	0.672	0.445	-0.811	-7.4922	-0.178	100502766_at	100502766	kinesin family member C1	5.93779	5.20275	5.57741	5.22701	5.21578	5.74265
100502768_at	0.367	0.147	-1.63	-6.56154	-0.276	100502768_at	100502768	predicted gene, 19359	2.17186	2.79992	2.59232	2.10758	2.21946	2.41055
100502772_at	0.243	0.0758	2.09	-5.91758	0.268	100502772_at	100502772	predicted gene, 19361	6.26782	5.97933	5.90994	6.42632	6.40722	6.12634
100502773_at	0.461	0.221	-1.35	-6.932	-0.194	100502773_at	100502773	predicted gene, 19362	3.51397	3.48285	3.11742	2.98061	3.37276	3.17804
100502774_at	0.00974	0.000758	-5.76	-0.960948	-1.12	100502774_at	100502774	predicted gene, 19363	6.68509	6.31911	7.0341	5.59666	5.33415	5.75491
100502777_at	0.908	0.808	0.252	-7.81513	0.0682	100502777_at	100502777	zinc finger protein 64-like	4.30837	3.68035	4.62419	4.55506	3.87959	4.38295
100502778_at	0.598	0.357	-0.987	-7.32999	-0.0731	100502778_at	100502778	predicted gene, 19365	5.2199	5.10875	5.2437	5.05432	5.16726	5.13146
100502779_at	0.658	0.425	0.848	-7.46056	0.121	100502779_at	100502779	predicted gene 12356	3.5288	3.54031	3.28212	3.83565	3.33783	3.53938
100502783_at	0.926	0.846	0.202	-7.82817	0.0209	100502783_at	100502783	predicted gene, 19369	6.42713	6.27365	6.50558	6.57985	6.29303	6.39607
100502786_at	0.0835	0.015	-3.23	-4.23482	-0.261	100502786_at	100502786	predicted gene, 19372	2.82683	2.95605	2.9585	2.75131	2.63471	2.5728
100502789_at	0.897	0.787	0.28	-7.80671	0.0308	100502789_at	100502789	predicted gene, 17552	2.1053	2.42263	2.08721	2.22958	2.31992	2.15801
100502795_at	0.312	0.114	-1.81	-6.31659	-0.366	100502795_at	100502795	predicted gene, 19377	4.67502	3.82531	4.3083	3.80423	3.97627	3.92888
100502796_at	0.886	0.768	-0.307	-7.79785	-0.0434	100502796_at	100502796	predicted gene, 19378	0.867615	0.947044	0.84248	0.602973	0.769844	1.15402
100502800_at	0.907	0.807	-0.254	-7.81463	-0.0307	100502800_at	100502800	predicted gene, 19382	2.73928	2.82063	2.94294	2.59156	2.80443	3.01464
100502801_at	0.713	0.498	-0.716	-7.56844	-0.0623	100502801_at	100502801	predicted gene, 19383	8.14295	8.39047	8.24844	8.1742	8.15226	8.26839
100502803_at	0.844	0.694	-0.411	-7.75587	-0.0758	100502803_at	100502803	predicted gene 11562	1.65467	2.12813	2.15927	1.63433	1.90032	2.18
100502807_at	0.602	0.361	-0.979	-7.33774	-0.0985	100502807_at	100502807	predicted gene, 19385	3.23752	3.34544	3.17003	3.28812	2.98176	3.18761
100502808_at	0.516	0.273	-1.19	-7.1125	-0.215	100502808_at	100502808	predicted gene, 19386	1.90355	2.40187	1.71654	1.74581	1.95457	1.67764
100502811_at	0.905	0.801	-0.262	-7.81249	-0.0324	100502811_at	100502811	predicted gene, 19389	2.22675	2.45456	2.49003	2.14249	2.40544	2.52625
100502813_at	0.209	0.0594	-2.26	-5.67191	-0.195	100502813_at	100502813	predicted gene, 19391	2.01418	2.0463	2.18295	1.96506	1.76911	1.92353
100502816_at	0.981	0.958	0.0543	-7.84977	0.00844	100502816_at	100502816	predicted gene, 19393	3.53016	3.73139	3.96228	3.47728	3.9272	3.84468
100502818_at	0.226	0.0672	-2.17	-5.79632	-0.213	100502818_at	100502818	uncharacterized LOC100502818	3.9218	4.16153	4.04892	3.93726	3.85988	3.6973
100502819_at	0.482	0.24	1.29	-7.00148	0.297	100502819_at	100502819	cDNA sequence BC065403	3.40672	2.7592	3.26051	3.47684	3.79015	3.05114
100502820_at	0.11	0.0225	-2.94	-4.66376	-0.286	100502820_at	100502820	predicted gene, 19395	1.83043	1.86694	1.96262	1.45054	1.76271	1.58764
100502821_at	0.152	0.0363	-2.6	-5.16479	-0.526	100502821_at	100502821	predicted gene, 19396	2.77086	3.60101	3.11368	2.65526	2.75084	2.50213
100502824_at	0.158	0.0385	2.56	-5.2271	0.407	100502824_at	100502824	predicted gene, 19399	7.03043	6.81785	6.75447	7.23413	6.9984	7.59149
100502827_at	0.227	0.0675	2.17	-5.80049	0.207	100502827_at	100502827	predicted gene, 19400	7.0552	7.32693	7.2951	7.40907	7.37694	7.51368
100502828_at	0.911	0.813	0.246	-7.81691	0.0357	100502828_at	100502828	predicted gene, 19401	3.099	2.90381	2.93369	2.70411	3.2397	3.09988
100502829_at	0.74	0.536	-0.652	-7.61549	-0.0473	100502829_at	100502829	predicted gene 9899	4.36965	4.35959	4.22915	4.23685	4.30643	4.27335
100502831_at	0.787	0.604	0.544	-7.68556	0.0651	100502831_at	100502831	predicted gene, 19402	3.50821	3.37953	3.31524	3.22473	3.569	3.60449
100502833_at	0.992	0.981	-0.0243	-7.85112	-0.00171	100502833_at	100502833	predicted gene, 19404	1.72255	1.71243	1.73351	1.78792	1.73716	1.63827
100502834_at	0.318	0.117	1.79	-6.34416	0.149	100502834_at	100502834	predicted gene 15972	2.29125	2.18794	2.15547	2.38175	2.45382	2.24738
100502835_at	0.398	0.17	-1.54	-6.69263	-0.188	100502835_at	100502835	uncharacterized LOC100502835	2.6088	2.40163	2.3909	2.39441	2.04145	2.40075
100502841_at	0.0314	0.00378	4.3	-2.73752	0.399	100502841_at	100502841	ectopic P-granules autophagy protein 5 homolog (C. elegans)	5.65709	5.68403	5.67415	5.99836	5.96463	6.25041
100502842_at	0.574	0.33	-1.05	-7.26697	-0.138	100502842_at	100502842	predicted gene 14718	1.63454	1.3932	1.83763	1.37404	1.43705	1.64039
100502845_at	0.565	0.322	-1.07	-7.24757	-0.0949	100502845_at	100502845	predicted gene, 19409	2.65153	2.58682	2.85524	2.60003	2.56928	2.63953
100502846_at	0.413	0.182	-1.49	-6.75657	-0.137	100502846_at	100502846	predicted gene, 19410	2.42447	2.31767	2.26849	2.28122	2.0457	2.27183
100502849_at	0.423	0.19	1.45	-6.79709	0.14	100502849_at	100502849	predicted gene, 19412	4.23633	4.44744	4.1767	4.52714	4.38742	4.36598
100502853_at	0.268	0.0882	-1.99	-6.06702	-0.219	100502853_at	100502853	predicted gene 14002	1.99032	1.90696	2.03775	1.56598	1.9563	1.75605
100502854_at	0.176	0.0456	2.44	-5.40283	0.268	100502854_at	100502854	RIKEN cDNA D030029J20 gene	4.49076	4.38483	4.70728	4.85864	4.65319	4.87641
100502856_at	0.587	0.345	-1.02	-7.30197	-0.106	100502856_at	100502856	predicted gene 15848	2.22837	1.8677	2.06937	1.90333	1.92496	2.0186
100502857_at	0.62	0.382	-0.935	-7.38035	-0.153	100502857_at	100502857	predicted gene, 19417	2.67821	2.27244	2.66912	2.482	2.10068	2.57801
100502861_at	0.814	0.646	-0.481	-7.72135	-0.0727	100502861_at	100502861	coiled-coil domain containing 13	3.68588	3.85336	4.23362	3.74266	4.00528	3.80675
100502863_at	0.481	0.239	-1.29	-6.99991	-0.161	100502863_at	100502863	predicted gene, 19420	4.16665	3.9766	4.25495	3.88907	4.20051	3.82423
100502864_at	0.135	0.0304	2.72	-4.98003	0.21	100502864_at	100502864	predicted gene 15756	2.02671	2.1031	2.06945	2.1762	2.36918	2.28309
100502865_at	0.729	0.521	0.676	-7.5981	0.0788	100502865_at	100502865	RIKEN cDNA 2300003K06 gene	1.03242	1.18023	1.37588	1.13518	1.41927	1.27037
100502868_at	0.359	0.143	-1.66	-6.53037	-0.267	100502868_at	100502868	predicted gene, 20597	3.14215	3.62024	3.30534	3.35652	2.97869	2.93103
100502869_at	0.834	0.676	-0.437	-7.74384	-0.0382	100502869_at	100502869	predicted gene, 19422	2.34354	2.19405	2.42578	2.20517	2.3584	2.28514
100502871_at	0.872	0.746	0.338	-7.7867	0.0301	100502871_at	100502871	predicted gene, 19424	2.0434	2.07396	2.30817	2.16993	2.16277	2.18311
100502872_at	0.806	0.634	0.498	-7.71194	0.0887	100502872_at	100502872	predicted gene, 19425	5.96286	5.76848	5.92085	6.37809	5.67509	5.86512
100502874_at	0.263	0.0855	-2.01	-6.03684	-0.343	100502874_at	100502874	predicted gene, 19426	3.01501	3.62588	3.55019	2.9865	2.96475	3.21111
100502875_at	0.736	0.529	0.662	-7.60807	0.0956	100502875_at	100502875	predicted gene 12676	1.54278	1.9701	1.76573	1.67203	1.8194	2.07393
100502876_at	0.537	0.293	-1.14	-7.17034	-0.109	100502876_at	100502876	potassium large conductance calcium-activated channel, subfamily M, beta member 3	3.3256	3.18135	3.28156	2.98375	3.24314	3.23474
100502887_at	0.823	0.66	-0.46	-7.73222	-0.149	100502887_at	100502887	olfactory receptor 331	2.12285	1.85178	3.07356	1.82042	2.37387	2.40585
100502888_at	0.416	0.184	-1.48	-6.76793	-0.214	100502888_at	100502888	predicted gene, 19434	1.5114	2.09195	1.85683	1.59538	1.65935	1.56411
100502889_at	0.808	0.637	0.493	-7.71465	0.0675	100502889_at	100502889	predicted gene, 19435	1.48456	1.80262	1.37607	1.51366	1.54078	1.81122
100502891_at	0.32	0.118	1.79	-6.35363	0.136	100502891_at	100502891	predicted gene, 19436	4.95672	4.90416	5.03591	5.01704	5.12656	5.16042
100502892_at	0.745	0.543	0.641	-7.62331	0.063	100502892_at	100502892	predicted gene, 19437	3.33733	3.39055	3.51625	3.36991	3.64449	3.41865
100502895_at	0.0153	0.00143	5.15	-1.6688	0.737	100502895_at	100502895	predicted gene, 19439	3.59537	3.8718	4.17804	4.60714	4.60792	4.64196
100502896_at	0.98	0.956	0.0573	-7.84958	0.0127	100502896_at	100502896	uncharacterized LOC100502896	2.26596	2.32476	2.22312	2.36761	2.71443	1.76981
100502897_at	0.495	0.252	-1.25	-7.04385	-0.18	100502897_at	100502897	predicted gene 12854	3.22753	3.71102	3.75514	3.3706	3.41955	3.36249
100502898_at	0.595	0.354	0.994	-7.32318	0.0795	100502898_at	100502898	predicted gene, 19440	1.18177	1.14195	1.27872	1.36304	1.1834	1.29441
100502901_at	0.827	0.665	-0.452	-7.73625	-0.0608	100502901_at	100502901	predicted gene, 19442	1.44885	1.60693	1.50282	1.18549	1.69869	1.49196
100502902_at	0.992	0.981	-0.0243	-7.85112	-0.00415	100502902_at	100502902	predicted gene, 19443	3.31005	2.93176	3.51843	3.46894	3.20895	3.06992
100502904_at	0.129	0.0284	-2.77	-4.9096	-0.201	100502904_at	100502904	predicted gene, 19445	2.58357	2.67438	2.61517	2.42987	2.34688	2.49257
100502906_at	0.945	0.883	-0.153	-7.83805	-0.0114	100502906_at	100502906	predicted gene, 19446	5.05035	5.1439	5.18039	5.06805	5.08576	5.18676
100502907_at	0.0024	0.000115	7.88	1.13715	0.517	100502907_at	100502907	predicted gene, 19447	8.19696	8.2022	8.15227	8.65871	8.70144	8.7435
100502911_at	0.689	0.467	-0.77	-7.52595	-0.101	100502911_at	100502911	predicted gene, 19450	2.96734	2.84932	3.17431	3.1274	2.81709	2.74323
100502912_at	0.6	0.36	0.982	-7.33519	0.151	100502912_at	100502912	predicted gene, 17315	3.27276	2.95259	3.40526	3.20139	3.6102	3.27276
100502913_at	0.283	0.0961	-1.93	-6.15164	-0.207	100502913_at	100502913	predicted gene 16244	2.52283	2.46283	2.75461	2.26431	2.50875	2.34708
100502914_at	0.902	0.796	0.268	-7.81042	0.0407	100502914_at	100502914	predicted gene, 19451	4.22984	4.55064	4.15026	4.21246	4.61672	4.2236
100502917_at	0.873	0.747	0.337	-7.78712	0.0369	100502917_at	100502917	predicted gene 12130	1.9023	2.15548	1.77652	2.04157	1.99791	1.90563
100502918_at	0.962	0.919	0.106	-7.84506	0.0103	100502918_at	100502918	predicted gene, 19453	8.35736	8.04377	8.29715	8.23786	8.27637	8.21486
100502920_at	0.0856	0.0156	-3.2	-4.27236	-0.44	100502920_at	100502920	predicted gene, 16998	1.52216	2.02919	1.5933	1.31613	1.23092	1.27705
100502921_at	0.82	0.656	-0.466	-7.72934	-0.0451	100502921_at	100502921	predicted gene 10142	4.64504	4.91102	4.68147	4.60247	4.72814	4.7716
100502923_at	0.653	0.419	-0.86	-7.44945	-0.146	100502923_at	100502923	predicted gene, 17619	2.83494	2.92378	3.2341	2.5951	3.16503	2.79524
100502925_at	0.311	0.113	1.82	-6.31055	0.23	100502925_at	100502925	predicted gene, 19456	6.29666	5.89317	5.95506	6.136	6.35571	6.34318
100502928_at	0.812	0.642	0.486	-7.71854	0.0403	100502928_at	100502928	RIKEN cDNA 9430032J07 gene	2.03206	1.92414	1.9079	1.99866	1.88811	2.09814
100502931_at	0.488	0.246	1.27	-7.02324	0.137	100502931_at	100502931	predicted gene 15821	5.83916	6.16327	5.99927	6.21117	6.2012	6.00121
100502932_at	0.21	0.0596	2.26	-5.67567	0.172	100502932_at	100502932	predicted gene 13544	2.4037	2.40447	2.37496	2.59304	2.45594	2.65158
100502933_at	0.764	0.571	-0.595	-7.65399	-0.0701	100502933_at	100502933	predicted gene, 19461	2.94877	3.36956	3.06401	3.06401	3.11836	2.98977
100502934_at	0.585	0.342	-1.02	-7.29709	-0.152	100502934_at	100502934	predicted gene 13842	2.71828	2.57442	3.16174	2.7025	2.64543	2.64916
100502935_at	0.805	0.632	0.502	-7.70984	0.0695	100502935_at	100502935	predicted gene, 19462	3.19193	2.74944	2.75014	3.09893	2.88586	2.91516
100502936_at	0.172	0.0438	2.47	-5.361	0.319	100502936_at	100502936	RIKEN cDNA E330021D16 gene	3.31931	3.50002	3.67546	3.70721	3.71374	4.03103
100502937_at	0.582	0.338	1.03	-7.28757	0.0935	100502937_at	100502937	predicted gene, 19463	3.02388	2.98587	3.18426	3.07414	3.12097	3.27933
100502938_at	0.312	0.114	-1.81	-6.31417	-0.221	100502938_at	100502938	predicted gene, 17491	5.29114	5.05445	5.46133	5.00048	4.95694	5.18582
100502942_at	0.976	0.948	0.0677	-7.84884	0.00822	100502942_at	100502942	predicted gene 4814	2.04399	2.04751	2.44001	2.11495	2.24006	2.20115
100502943_at	0.357	0.141	1.66	-6.52123	0.157	100502943_at	100502943	NA	1.91753	2.21616	2.00785	2.25655	2.15521	2.20093
100502945_at	0.81	0.64	-0.489	-7.71676	-0.0932	100502945_at	100502945	predicted gene, 19466	3.66	4.26566	3.69709	3.89345	3.92794	3.5219
100502946_at	0.884	0.765	0.311	-7.7965	0.041	100502946_at	100502946	predicted gene, 16796	2.38694	2.52755	2.7635	2.48737	2.81044	2.50315
100502950_at	0.595	0.354	-0.993	-7.32386	-0.0817	100502950_at	100502950	predicted gene 3336	3.17436	3.06878	3.0716	3.07513	2.89998	3.09445
100502953_at	0.359	0.142	1.66	-6.53023	0.338	100502953_at	100502953	predicted gene 10100	4.15682	3.8808	3.49677	4.28709	4.40339	3.85685
100502956_at	0.75	0.551	-0.627	-7.63298	-0.0476	100502956_at	100502956	predicted gene, 19471	1.20062	1.30616	1.3818	1.20503	1.28683	1.25397
100502959_at	0.53	0.285	-1.16	-7.14974	-0.196	100502959_at	100502959	expressed sequence AV051173	2.7906	3.10809	2.65319	2.95723	2.44693	2.56101
100502960_at	0.0247	0.00275	4.57	-2.38696	0.799	100502960_at	100502960	predicted gene, 19474	3.89333	4.05555	3.5195	4.89459	4.55962	4.41138
100502961_at	0.415	0.183	1.48	-6.76416	0.171	100502961_at	100502961	predicted gene, 19475	3.76935	3.53388	3.5244	3.97888	3.66271	3.70027
100502965_at	0.724	0.513	-0.69	-7.58819	-0.0899	100502965_at	100502965	NA	1.42027	1.72198	1.3963	1.37483	1.62803	1.26584
100502967_at	0.0986	0.019	3.06	-4.48451	0.629	100502967_at	100502967	spermatogenesis associated glutamate (E)-rich protein 4c	2.14155	2.23404	2.16053	2.83482	2.35365	3.23496
100502969_at	0.482	0.24	-1.29	-7.00241	-0.109	100502969_at	100502969	predicted gene, 19477	2.89521	3.09393	2.96528	2.97028	2.806	2.85009
100502970_at	0.557	0.313	1.09	-7.22411	0.0951	100502970_at	100502970	predicted gene, 19478	3.91386	3.93945	4.07759	4.01291	4.19665	4.00671
100502973_at	0.551	0.307	1.1	-7.20864	0.134	100502973_at	100502973	predicted gene 12996	3.69788	3.70638	3.9102	3.83027	4.13503	3.7508
100502975_at	0.221	0.0646	2.2	-5.75622	0.228	100502975_at	100502975	predicted gene, 19482	1.31058	1.65825	1.3806	1.71234	1.63896	1.68105
100502978_at	0.656	0.422	-0.853	-7.45535	-0.139	100502978_at	100502978	predicted gene, 19484	2.59488	3.05006	2.44655	2.66463	2.59488	2.41636
100502979_at	0.0707	0.0118	-3.4	-3.97843	-0.38	100502979_at	100502979	predicted gene, 17546	3.23807	2.94954	2.94553	2.75006	2.51976	2.72455
100502981_at	0.201	0.0558	-2.3	-5.60816	-0.391	100502981_at	100502981	predicted gene, 19486	1.50621	2.13296	1.75697	1.25727	1.37404	1.59126
100502982_at	0.302	0.108	-1.85	-6.26264	-0.242	100502982_at	100502982	cDNA sequence BC037704	5.31555	5.39503	4.91443	4.96264	5.00792	4.92824
100502984_at	0.921	0.832	-0.22	-7.82384	-0.02	100502984_at	100502984	predicted gene, 19487	2.99095	3.229	3.17224	3.20776	3.07884	3.04554
100502985_at	0.882	0.76	0.317	-7.79422	0.0344	100502985_at	100502985	predicted gene 10814	3.24132	3.28869	3.21946	3.05762	3.36827	3.42683
100502987_at	0.829	0.668	-0.447	-7.73853	-0.0795	100502987_at	100502987	predicted gene 17066	6.41445	5.69866	6.24942	6.08616	6.0215	6.0164
100502989_at	0.512	0.269	-1.2	-7.10113	-0.0974	100502989_at	100502989	predicted gene, 19489	3.4769	3.6619	3.60211	3.56562	3.44583	3.43717
100502992_at	0.844	0.693	0.413	-7.75519	0.105	100502992_at	100502992	predicted gene, 19491	3.3526	3.25902	3.20539	3.91758	2.8097	3.40531
100502995_at	0.581	0.338	1.03	-7.28686	0.0892	100502995_at	100502995	predicted gene, 19494	7.05369	7.23717	7.15921	7.20362	7.16018	7.35379
100502999_at	0.907	0.806	0.256	-7.81416	0.0311	100502999_at	100502999	predicted gene, 19497	3.54065	3.75783	3.47485	3.78319	3.42078	3.66262
100503002_at	0.648	0.414	0.87	-7.44051	0.117	100503002_at	100503002	uncharacterized LOC100503002	3.83537	3.82142	3.7364	3.63009	4.15598	3.95902
100503003_at	0.782	0.594	0.558	-7.67698	0.0723	100503003_at	100503003	predicted gene, 17484	3.64948	4.05372	3.83456	3.77002	4.08664	3.89805
100503007_at	0.54	0.295	1.13	-7.17833	0.112	100503007_at	100503007	predicted gene, 19500	1.80211	1.52502	1.75363	1.75363	1.91022	1.75188
100503008_at	0.894	0.783	0.287	-7.80468	0.0211	100503008_at	100503008	predicted gene, 19501	1.96446	1.86973	2.00419	1.9882	1.90173	2.0117
100503014_at	0.719	0.505	-0.703	-7.57852	-0.0922	100503014_at	100503014	predicted gene, 19505	2.15249	2.09566	1.69859	1.86467	1.81928	1.9861
100503019_at	0.714	0.499	-0.713	-7.57069	-0.0778	100503019_at	100503019	predicted gene 16551	2.19736	2.437	2.07866	2.10786	2.26379	2.10786
100503021_at	0.738	0.533	-0.656	-7.61229	-0.115	100503021_at	100503021	predicted gene, 19510	2.35174	2.88778	2.76411	2.33843	2.81678	2.50306
100503023_at	0.0509	0.00738	-3.76	-3.46811	-0.262	100503023_at	100503023	predicted gene 12843	3.79557	3.88785	3.88785	3.64345	3.59685	3.54433
100503024_at	0.857	0.717	-0.377	-7.77086	-0.035	100503024_at	100503024	predicted gene, 19512	4.03896	4.07664	4.01607	4.15442	4.02351	3.84883
100503026_at	0.484	0.242	1.28	-7.00961	0.112	100503026_at	100503026	predicted gene, 19514	2.34445	2.49466	2.62494	2.5934	2.61447	2.5934
100503027_at	0.823	0.66	-0.459	-7.7326	-0.0767	100503027_at	100503027	predicted gene, 19515	4.49777	4.10375	4.58593	4.10621	4.27219	4.57881
100503033_at	0.585	0.342	-1.02	-7.29647	-0.107	100503033_at	100503033	predicted gene, 19519	2.04484	1.69552	1.91933	1.82182	1.82182	1.69511
100503034_at	0.982	0.959	0.0531	-7.84984	0.00529	100503034_at	100503034	predicted gene 15228	1.84158	2.07751	1.87445	1.8264	2.06717	1.91584
100503036_at	0.921	0.833	0.219	-7.82411	0.019	100503036_at	100503036	RIKEN cDNA 1700015G11 gene	2.03909	2.01107	1.80986	1.96454	2.03208	1.92026
100503038_at	0.484	0.242	1.28	-7.01069	0.134	100503038_at	100503038	predicted gene, 19521	2.46078	2.62707	2.61712	2.89427	2.58626	2.62707
100503040_at	0.706	0.488	-0.733	-7.5552	-0.109	100503040_at	100503040	predicted gene, 19522	2.25273	2.05446	2.11987	2.3129	2.05017	1.73744
100503041_at	0.945	0.884	0.151	-7.83839	0.0115	100503041_at	100503041	PDZ domain containing 7	3.42097	3.51029	3.3154	3.43837	3.43837	3.40433
100503043_at	0.524	0.28	1.17	-7.13439	0.145	100503043_at	100503043	armadillo repeat containing, X-linked 4	2.23013	2.22383	2.60112	2.42277	2.44603	2.62026
100503044_at	0.238	0.0729	-2.12	-5.87831	-0.33	100503044_at	100503044	RIKEN cDNA A730020M07 gene	1.89323	2.22216	2.41014	1.95214	1.62662	1.95772
100503045_at	0.757	0.561	0.611	-7.64345	0.0609	100503045_at	100503045	predicted gene, 19524	1.55419	1.33501	1.35644	1.62449	1.38912	1.41469
100503050_at	0.756	0.559	-0.614	-7.64138	-0.0511	100503050_at	100503050	predicted gene 16256	4.02063	4.09579	4.00559	4.05682	3.85537	4.05662
100503053_at	0.439	0.203	-1.41	-6.85608	-0.242	100503053_at	100503053	predicted gene 14517	1.03902	1.64597	1.64142	1.11036	1.19003	1.30151
100503054_at	0.00444	0.000262	-6.89	0.220546	-0.908	100503054_at	100503054	predicted gene, 19528	7.44811	7.4639	7.73196	6.79732	6.40186	6.72005
100503055_at	0.399	0.171	-1.53	-6.69757	-0.129	100503055_at	100503055	60S ribosomal protein L29-like	4.37535	4.21542	4.23979	4.04035	4.18347	4.22105
100503057_at	0.139	0.0317	-2.69	-5.02501	-0.258	100503057_at	100503057	uncharacterized LOC100503057	1.8422	1.86633	1.68816	1.51999	1.41892	1.68459
100503060_at	0.659	0.428	0.842	-7.46509	0.0884	100503060_at	100503060	predicted gene, 19531	2.85967	2.59487	2.91807	2.78216	2.92192	2.93361
100503066_at	0.243	0.0758	2.09	-5.91749	0.296	100503066_at	100503066	predicted gene 14966	3.40669	3.34602	2.99379	3.6629	3.33534	3.63521
100503068_at	0.307	0.111	-1.83	-6.28881	-0.233	100503068_at	100503068	predicted gene 11549	2.99467	2.9659	2.84366	2.83482	2.42716	2.84375
100503072_at	0.256	0.0819	2.04	-5.99392	0.328	100503072_at	100503072	predicted gene 16291	2.14424	2.15419	2.59454	2.40557	2.83801	2.63359
100503073_at	0.857	0.718	0.376	-7.77117	0.0304	100503073_at	100503073	predicted gene, 19537	1.8454	1.94478	1.79424	1.91628	1.96578	1.79343
100503074_at	0.232	0.0703	-2.14	-5.84137	-0.24	100503074_at	100503074	RIKEN cDNA 2610016A17 gene	2.73037	2.99401	2.61132	2.44909	2.57313	2.59408
100503076_at	0.426	0.193	1.44	-6.80978	0.124	100503076_at	100503076	predicted gene, 19539	7.02413	7.16568	7.26613	7.32839	7.28724	7.21256
100503078_at	0.481	0.239	-1.29	-6.9976	-0.177	100503078_at	100503078	predicted gene, 19541	1.63253	2.08916	1.98605	1.87649	1.6074	1.69386
100503082_at	0.208	0.0589	-2.26	-5.66294	-0.562	100503082_at	100503082	RIKEN cDNA 2010110K18 gene	3.55192	4.39279	3.5137	3.03014	3.27193	3.47037
100503083_at	0.886	0.768	0.307	-7.79776	0.0245	100503083_at	100503083	predicted gene, 19544	2.09341	2.23431	2.23271	2.22419	2.28341	2.12618
100503084_at	0.78	0.593	0.561	-7.6754	0.0698	100503084_at	100503084	predicted gene, 19545	7.48571	7.61502	7.94383	7.82197	7.73126	7.7008
100503085_at	0.885	0.766	-0.309	-7.79705	-0.0319	100503085_at	100503085	kelch-like 3	3.72959	3.5175	3.44282	3.40267	3.57526	3.61618
100503091_at	0.639	0.403	0.892	-7.42056	0.0805	100503091_at	100503091	predicted gene, 19549	1.42934	1.56877	1.49143	1.54019	1.72283	1.46803
100503094_at	0.0457	0.00636	3.88	-3.3055	0.534	100503094_at	100503094	predicted gene, 19551	2.30846	2.42177	2.48259	3.16583	2.64947	2.99874
100503095_at	0.113	0.0233	-2.91	-4.6998	-0.284	100503095_at	100503095	predicted gene, 19552	3.28725	3.34255	3.46841	3.19526	2.92035	3.12976
100503096_at	0.91	0.811	0.248	-7.81642	0.0325	100503096_at	100503096	predicted gene, 19553	3.60172	3.67005	4.08297	3.78677	3.82546	3.84011
100503099_at	0.118	0.0248	-2.87	-4.7681	-0.342	100503099_at	100503099	predicted gene, 19554	2.47482	2.8567	2.52384	2.2259	2.39195	2.21296
100503101_at	0.137	0.0309	-2.71	-4.997	-0.386	100503101_at	100503101	predicted gene, 17388	4.47936	4.54287	4.99582	4.21844	4.35409	4.28859
100503104_at	0.849	0.703	-0.397	-7.76206	-0.0505	100503104_at	100503104	predicted gene, 19557	2.19186	2.25028	2.30346	2.43036	2.22183	1.94176
100503106_at	0.719	0.507	-0.7	-7.58036	-0.0565	100503106_at	100503106	predicted gene 13944	2.96794	2.80977	2.80977	2.88649	2.78945	2.74206
100503109_at	0.402	0.173	-1.52	-6.71074	-0.182	100503109_at	100503109	predicted gene 16059	2.92483	3.16868	3.35993	2.99041	2.88122	3.03522
100503115_at	0.0116	0.000974	-5.51	-1.23995	-0.694	100503115_at	100503115	predicted gene, 19562	3.70934	3.32807	3.49559	2.82267	2.97234	2.65683
100503117_at	0.387	0.161	-1.57	-6.64551	-0.195	100503117_at	100503117	RIKEN cDNA 2010010A06 gene	3.13737	3.44704	3.21809	2.86851	3.22008	3.12946
100503119_at	0.503	0.261	-1.23	-7.07344	-0.201	100503119_at	100503119	predicted gene, 19564	2.5843	3.20269	2.76154	2.56425	2.58482	2.79639
100503120_at	0.578	0.334	1.04	-7.27669	0.149	100503120_at	100503120	RIKEN cDNA A930006K02 gene	4.11091	4.23936	3.98061	4.46413	3.96323	4.35114
100503122_at	0.655	0.422	0.854	-7.45465	0.111	100503122_at	100503122	predicted gene, 19565	5.17209	4.97982	5.06128	5.12743	5.44533	4.97393
100503127_at	0.765	0.572	-0.593	-7.65489	-0.0665	100503127_at	100503127	60S ribosomal protein L15-like	2.17638	1.7811	1.94954	1.81853	1.93659	1.95242
100503130_at	0.0156	0.00147	-5.12	-1.69906	-0.465	100503130_at	100503130	predicted gene 15964	6.53364	6.58073	6.43971	5.90128	6.11882	6.13946
100503131_at	0.657	0.425	-0.848	-7.46021	-0.0647	100503131_at	100503131	predicted gene, 19568	6.86416	6.88928	6.8122	6.73053	6.74262	6.89826
100503134_at	0.901	0.794	0.272	-7.80934	0.0363	100503134_at	100503134	predicted gene, 19569	2.19308	2.07829	2.09016	2.13297	2.42796	1.9095
100503147_at	0.771	0.579	-0.582	-7.66239	-0.0981	100503147_at	100503147	predicted gene 13293	1.6822	2.38341	1.96241	1.87186	1.92197	1.94002
100503150_at	0.371	0.15	-1.62	-6.58004	-0.366	100503150_at	100503150	predicted gene, 19576	2.20818	2.24443	3.02923	2.11051	2.29737	1.97652
100503152_at	0.0317	0.00385	-4.29	-2.75692	-0.403	100503152_at	100503152	predicted gene, 19578	4.03664	3.9251	3.85206	3.57302	3.38999	3.64237
100503157_at	0.161	0.0399	2.53	-5.26524	0.362	100503157_at	100503157	predicted gene 15471	3.7208	3.20608	3.69596	3.8699	3.91399	3.9254
100503166_at	0.116	0.0243	2.88	-4.74775	0.297	100503166_at	100503166	RIKEN cDNA 1700048M11 gene	1.87901	1.8211	1.90508	2.35529	1.99198	2.15
100503167_at	0.647	0.413	-0.872	-7.43854	-0.0587	100503167_at	100503167	predicted gene 13752	1.98263	2.04383	2.0399	1.93489	1.93489	2.02054
100503169_at	0.225	0.0667	-2.18	-5.78817	-0.3	100503169_at	100503169	NA	3.00348	3.4839	3.12618	3.04612	2.83118	2.83644
100503175_at	0.927	0.848	-0.199	-7.82875	-0.0258	100503175_at	100503175	predicted gene, 19582	4.4205	4.62281	4.80112	4.46689	4.78591	4.51432
100503176_at	0.864	0.73	0.36	-7.77811	0.0268	100503176_at	100503176	NA	9.56908	9.6803	9.68905	9.65255	9.61861	9.74778
100503178_at	0.194	0.0526	2.34	-5.54754	0.284	100503178_at	100503178	RIKEN cDNA 2810013P06 gene	5.03964	4.66384	4.97795	5.08816	5.31828	5.12758
100503181_at	0.707	0.49	-0.73	-7.55775	-0.148	100503181_at	100503181	NA	3.26434	3.79819	3.44244	3.60056	2.96491	3.49622
100503184_at	0.0484	0.0069	-3.82	-3.39454	-0.318	100503184_at	100503184	predicted gene, 19583	3.01661	3.20672	3.02894	2.72948	2.84462	2.72522
100503185_at	0.137	0.0312	-2.7	-5.00799	-0.299	100503185_at	100503185	BTB (POZ) domain containing 8	4.37335	4.47581	4.66471	4.19369	4.35666	4.06719
100503190_at	0.437	0.202	1.41	-6.85076	0.139	100503190_at	100503190	predicted gene, 19585	1.63539	1.55097	1.45823	1.61056	1.59219	1.85828
100503195_at	0.487	0.245	-1.27	-7.01996	-0.17	100503195_at	100503195	predicted gene, 19588	3.66338	4.02612	3.9977	3.69462	3.91599	3.56587
100503197_at	0.331	0.125	-1.75	-6.40509	-0.236	100503197_at	100503197	predicted gene, 19589	2.46021	2.74543	2.95259	2.49509	2.36392	2.58982
100503198_at	0.0902	0.0168	-3.15	-4.35481	-0.298	100503198_at	100503198	predicted gene, 19590	2.81097	2.98929	2.8819	2.51528	2.52033	2.75237
100503200_at	0.487	0.244	-1.27	-7.01787	-0.122	100503200_at	100503200	predicted gene, 17249	4.05831	4.14216	3.82912	3.91442	3.84646	3.90194
100503203_at	0.867	0.737	0.35	-7.78195	0.0675	100503203_at	100503203	predicted gene, 19592	5.14519	4.41182	5.00344	4.76183	5.02447	4.97672
100503205_at	0.29	0.1	1.9	-6.19091	0.121	100503205_at	100503205	predicted gene 15067	1.19453	1.16976	1.20833	1.29893	1.29265	1.34391
100503212_at	0.489	0.247	1.27	-7.026	0.178	100503212_at	100503212	uncharacterized LOC100503212	1.46496	1.28298	1.65724	1.67564	1.84448	1.41825
100503216_at	0.0238	0.00259	-4.62	-2.32113	-0.475	100503216_at	100503216	predicted gene, 19595	7.54319	7.74058	7.43876	7.20933	7.00031	7.08771
100503222_at	0.444	0.207	1.39	-6.87352	0.233	100503222_at	100503222	predicted gene, 19597	3.90707	3.38761	3.78543	3.81916	3.77682	4.18437
100503230_at	0.665	0.435	0.829	-7.47639	0.12	100503230_at	100503230	predicted gene, 19600	2.31734	2.23404	2.15855	2.6825	2.23404	2.15337
100503231_at	0.398	0.17	-1.54	-6.69208	-0.157	100503231_at	100503231	predicted gene, 19601	2.36217	2.46905	2.59944	2.15768	2.39929	2.40294
100503233_at	0.413	0.182	-1.48	-6.75817	-0.237	100503233_at	100503233	predicted gene, 19602	2.14721	2.67084	2.26022	2.10602	2.31663	1.94512
100503237_at	0.273	0.0905	-1.97	-6.09229	-0.149	100503237_at	100503237	predicted gene, 19605	4.69975	4.71398	4.76252	4.60964	4.64831	4.47002
100503238_at	0.327	0.123	-1.76	-6.38835	-0.289	100503238_at	100503238	predicted gene, 19606	1.20586	1.75359	1.15268	1.01641	1.17826	1.05151
100503240_at	0.75	0.55	-0.628	-7.63183	-0.0557	100503240_at	100503240	predicted gene 15070	2.28283	2.15485	2.26358	2.13096	2.08245	2.32086
100503242_at	0.459	0.22	-1.35	-6.92654	-0.195	100503242_at	100503242	secretoglobin, family 2B, member 6	1.19425	1.59179	1.10462	1.05777	1.25867	0.990436
100503248_at	0.201	0.0558	2.3	-5.60879	0.32	100503248_at	100503248	predicted gene 15179	2.63866	2.95259	2.78701	2.90534	3.06672	3.36705
100503249_at	0.962	0.919	0.106	-7.84501	0.0212	100503249_at	100503249	predicted gene, 19609	1.84849	2.2713	1.6791	1.84568	2.29635	1.7205
100503250_at	0.736	0.53	-0.662	-7.60818	-0.052	100503250_at	100503250	predicted gene, 19610	3.73044	3.69519	3.61165	3.53317	3.71569	3.63229
100503253_at	0.718	0.503	0.706	-7.57595	0.0597	100503253_at	100503253	predicted gene, 19613	3.58763	3.732	3.63217	3.79831	3.59064	3.74185
100503256_at	0.0818	0.0146	3.25	-4.20201	0.418	100503256_at	100503256	predicted gene, 19615	6.76037	6.82555	6.94802	7.01726	7.28175	7.49041
100503260_at	0.907	0.805	-0.257	-7.81384	-0.0556	100503260_at	100503260	predicted gene, 19617	1.57327	2.03481	1.9613	2.18492	1.82811	1.38949
100503261_at	0.68	0.455	-0.792	-7.50758	-0.0641	100503261_at	100503261	predicted gene, 19618	2.00661	1.80843	1.82931	1.80767	1.77716	1.86718
100503265_at	0.396	0.168	-1.54	-6.6855	-0.225	100503265_at	100503265	predicted gene, 19619	2.23023	2.19972	2.40034	2.05896	2.32712	1.76989
100503266_at	0.606	0.366	-0.968	-7.34846	-0.15	100503266_at	100503266	60S ribosomal protein L26-like	2.4725	1.90209	2.04104	1.93034	2.12946	1.90517
100503268_at	0.408	0.178	-1.5	-6.73858	-0.149	100503268_at	100503268	predicted gene, 19622	1.39137	1.61872	1.69195	1.50374	1.40325	1.34902
100503271_at	0.949	0.892	0.14	-7.84019	0.0234	100503271_at	100503271	uncharacterized protein C12orf73 homolog	4.0243	4.26875	4.60853	4.33825	4.50657	4.12689
100503272_at	0.041	0.00548	4	-3.14428	0.303	100503272_at	100503272	predicted gene 11423	4.64825	4.48012	4.55722	4.89273	4.8987	4.80396
100503279_at	0.153	0.0367	2.59	-5.17629	1.23	100503279_at	100503279	NA	1.51294	0.706765	0.900571	2.20088	1.32864	3.2792
100503280_at	0.964	0.924	-0.0993	-7.84581	-0.00712	100503280_at	100503280	L antigen family member 3-like	1.85212	1.91854	1.94664	1.82207	1.94169	1.93216
100503283_at	0.58	0.336	-1.03	-7.28277	-0.115	100503283_at	100503283	predicted gene, 19627	2.45106	2.67679	2.62776	2.6206	2.50783	2.28185
100503289_at	0.652	0.418	-0.862	-7.44801	-0.1	100503289_at	100503289	predicted gene 14133	2.86439	2.69855	2.90985	2.88029	2.78386	2.50783
100503291_at	0.245	0.0765	-2.09	-5.9266	-0.201	100503291_at	100503291	predicted gene, 19629	3.8653	4.10443	3.95902	3.73653	3.68251	3.906
100503292_at	0.962	0.918	-0.107	-7.84494	-0.0246	100503292_at	100503292	predicted gene 12279	2.6265	3.49093	2.86389	3.18997	2.98473	2.73288
100503298_at	0.0113	0.000936	5.55	-1.19555	0.522	100503298_at	100503298	predicted gene, 19631	5.14923	5.03934	5.05	5.5999	5.75069	5.45404
100503307_at	0.885	0.767	0.308	-7.79752	0.0491	100503307_at	100503307	predicted gene 15408	2.99868	2.55586	2.93651	2.85297	3.1216	2.66374
100503309_at	0.65	0.415	0.867	-7.44294	0.128	100503309_at	100503309	predicted gene, 19634	2.10127	2.00438	2.45674	2.3807	2.45993	2.105
100503311_at	0.672	0.444	-0.812	-7.49088	-0.08	100503311_at	100503311	primary cilia formation	1.58066	1.7315	1.76015	1.76818	1.57856	1.48573
100503318_at	0.857	0.718	-0.376	-7.77136	-0.0399	100503318_at	100503318	predicted gene 15853	3.45008	3.52822	3.24428	3.26014	3.33198	3.51068
100503319_at	0.28	0.0946	-1.94	-6.13646	-0.21	100503319_at	100503319	predicted gene, 17281	3.27168	3.50259	3.38644	3.0551	3.36388	3.11228
100503323_at	0.156	0.0377	-2.57	-5.20569	-0.206	100503323_at	100503323	RIKEN cDNA A230087F16 gene	2.92541	2.85419	2.85893	2.55202	2.70704	2.76089
100503326_at	0.905	0.801	0.262	-7.81238	0.0263	100503326_at	100503326	predicted gene, 19636	3.91592	3.87299	3.6028	3.86655	3.84412	3.75988
100503332_at	0.957	0.908	-0.12	-7.84324	-0.00863	100503332_at	100503332	predicted gene, 19639	3.73993	3.72871	3.86894	3.73601	3.78357	3.79211
100503333_at	0.961	0.916	-0.109	-7.84464	-0.0159	100503333_at	100503333	predicted gene 14007	1.67002	1.99231	2.03854	2.11077	1.66758	1.87472
100503334_at	0.389	0.163	-1.56	-6.65659	-0.21	100503334_at	100503334	predicted gene 15728	4.07139	4.28868	4.16577	4.25045	3.82254	3.82273
100503337_at	0.917	0.824	-0.231	-7.82112	-0.0288	100503337_at	100503337	predicted gene 9895	3.27052	3.55463	3.6218	3.56879	3.27025	3.52137
100503338_at	0.129	0.0282	-2.78	-4.90071	-0.259	100503338_at	100503338	uncharacterized LOC100503338	4.90278	4.89814	4.65545	4.62365	4.48385	4.57168
100503344_at	0.0315	0.00381	-4.29	-2.74628	-0.346	100503344_at	100503344	predicted gene, 19645	9.61103	9.72501	9.50105	9.28879	9.22893	9.28223
100503347_at	0.743	0.539	-0.646	-7.61952	-0.0606	100503347_at	100503347	predicted gene, 19648	3.44695	3.37908	3.54654	3.44058	3.50511	3.24521
100503350_at	0.834	0.676	-0.436	-7.74409	-0.0547	100503350_at	100503350	predicted gene, 19650	2.36924	2.45757	2.35394	2.61556	2.18116	2.21999
100503351_at	0.76	0.566	-0.603	-7.64845	-0.0757	100503351_at	100503351	predicted gene, 19651	2.96747	2.65264	2.56234	2.59599	2.7953	2.56418
100503358_at	0.708	0.491	-0.728	-7.55891	-0.062	100503358_at	100503358	predicted gene, 19654	2.91623	3.00875	2.85807	2.76532	2.85072	2.98092
100503359_at	0.753	0.554	-0.622	-7.63573	-0.0612	100503359_at	100503359	RIKEN cDNA 5530401N12 gene	3.80062	3.74741	3.97845	3.90682	3.65961	3.77644
100503361_at	0.146	0.0342	-2.64	-5.1027	-0.195	100503361_at	100503361	transmembrane protein 95	2.62704	2.63245	2.71314	2.38058	2.46902	2.53687
100503362_at	0.879	0.755	0.325	-7.79133	0.0614	100503362_at	100503362	ribosomal protein S12, pseudogene 26	3.99736	3.63616	4.28292	3.83682	4.30067	3.96308
100503364_at	0.529	0.285	1.16	-7.148	0.114	100503364_at	100503364	predicted gene, 19656	2.11852	2.34335	2.45323	2.44524	2.40557	2.40557
100503365_at	0.629	0.392	0.914	-7.39998	0.0998	100503365_at	100503365	predicted gene, 19657	2.38798	2.5616	2.36497	2.43636	2.44011	2.73747
100503366_at	0.142	0.0328	-2.67	-5.06124	-0.43	100503366_at	100503366	predicted gene, 19658	7.13569	7.46284	7.5261	7.09046	7.10312	6.64006
100503367_at	0.891	0.776	-0.296	-7.80165	-0.0426	100503367_at	100503367	predicted gene, 19659	1.28913	1.75787	1.3297	1.5125	1.47894	1.25736
100503370_at	0.435	0.2	1.42	-6.84151	0.15	100503370_at	100503370	predicted gene, 19660	5.63084	5.69343	5.9375	5.81348	5.87569	6.02375
100503373_at	0.153	0.0369	-2.59	-5.18269	-0.199	100503373_at	100503373	predicted gene, 19662	6.5413	6.67852	6.72015	6.39552	6.48264	6.46356
100503374_at	0.969	0.933	-0.0866	-7.84717	-0.00752	100503374_at	100503374	predicted gene, 17435	3.91191	3.8598	3.7364	3.94004	3.73242	3.81308
100503376_at	0.161	0.0397	-2.54	-5.25786	-0.429	100503376_at	100503376	predicted gene, 19663	4.93558	5.16804	5.17605	4.41375	5.03636	4.54325
100503377_at	0.183	0.0484	-2.4	-5.46381	-0.312	100503377_at	100503377	predicted gene, 19664	4.61025	4.61857	4.84341	4.59273	4.39477	4.14811
100503378_at	0.494	0.251	-1.25	-7.04272	-0.304	100503378_at	100503378	predicted gene 15638	2.15465	3.01329	2.06923	2.07239	2.22004	2.03148
100503379_at	0.403	0.174	1.52	-6.7174	0.156	100503379_at	100503379	predicted gene 16279	3.35652	3.36769	3.08338	3.43771	3.51093	3.32662
100503380_at	0.743	0.54	-0.645	-7.61996	-0.0653	100503380_at	100503380	small nucleolar RNA host gene 4 (non-protein coding)	7.46339	7.48385	7.63137	7.55757	7.5444	7.28084
100503381_at	0.798	0.621	0.517	-7.70128	0.0489	100503381_at	100503381	predicted gene 14022	3.04682	3.2351	3.17393	3.21129	3.06571	3.3255
100503384_at	0.683	0.458	-0.786	-7.51275	-0.0707	100503384_at	100503384	predicted gene, 19665	1.86825	1.97793	1.94083	1.81562	2.01148	1.74772
100503386_at	0.995	0.99	0.0132	-7.85136	0.00252	100503386_at	100503386	predicted gene 4980	3.16205	3.06683	2.56827	2.73916	3.22595	2.8396
100503387_at	0.498	0.255	-1.24	-7.05394	-0.262	100503387_at	100503387	predicted gene, 19667	1.41986	2.16468	1.35235	1.4127	1.42894	1.30973
100503388_at	0.936	0.864	0.178	-7.83329	0.0216	100503388_at	100503388	predicted gene, 19668	2.87757	2.84436	2.89111	2.65633	2.89772	3.12364
100503390_at	0.793	0.613	0.529	-7.6943	0.0412	100503390_at	100503390	predicted gene, 17518	3.24306	3.10665	3.27516	3.18396	3.26612	3.29843
100503391_at	0.339	0.13	-1.72	-6.4448	-0.153	100503391_at	100503391	predicted gene, 19670	3.69727	3.66917	3.79748	3.45429	3.54187	3.70774
100503392_at	0.000527	1.44e-05	10.9	3.45425	0.86	100503392_at	100503392	RIKEN cDNA 4833438C02 gene	5.24862	5.30493	5.38289	6.07696	6.2492	6.19013
100503393_at	0.296	0.104	-1.88	-6.22606	-0.144	100503393_at	100503393	predicted gene 14827	2.52026	2.60019	2.45083	2.40041	2.43825	2.29961
100503394_at	0.567	0.324	-1.06	-7.25254	-0.1	100503394_at	100503394	predicted gene, 17494	1.96133	2.14374	2.24061	2.08678	1.93562	2.02276
100503397_at	0.279	0.094	-1.94	-6.13044	-0.19	100503397_at	100503397	predicted gene 11714	1.82205	1.84459	2.06532	1.80785	1.60424	1.75116
100503399_at	0.671	0.443	0.814	-7.48936	0.0769	100503399_at	100503399	predicted gene, 19673	2.74452	2.82556	2.96184	2.96474	3.01095	2.78681
100503407_at	0.906	0.803	-0.259	-7.81332	-0.0339	100503407_at	100503407	NA	4.26303	4.31514	3.9045	4.1524	3.98158	4.24711
100503411_at	0.287	0.0985	1.91	-6.17572	0.229	100503411_at	100503411	predicted gene, 19678	2.57648	2.17732	2.1836	2.50082	2.58226	2.54187
100503414_at	0.964	0.924	-0.0993	-7.84581	-0.0166	100503414_at	100503414	predicted gene 11650	3.2534	3.35302	3.42087	3.70669	3.21991	3.05093
100503424_at	0.348	0.136	-1.69	-6.48321	-0.138	100503424_at	100503424	NA	2.96458	3.14939	3.04245	2.99952	2.88974	2.85398
100503427_at	0.851	0.707	-0.392	-7.76454	-0.0636	100503427_at	100503427	predicted gene 10390	4.13103	3.52981	4.06169	3.78685	3.93971	3.80524
100503430_at	0.586	0.343	-1.02	-7.2992	-0.115	100503430_at	100503430	predicted gene 11666	2.40786	2.72445	2.55735	2.44447	2.59333	2.30748
100503431_at	0.917	0.824	-0.231	-7.82115	-0.0242	100503431_at	100503431	predicted gene, 19687	4.32456	4.39219	4.36935	4.12056	4.45165	4.44144
100503432_at	0.58	0.336	1.03	-7.28301	0.14	100503432_at	100503432	60S ribosomal protein L23-like	1.80211	1.89543	1.7778	2.24902	1.72646	1.91862
100503434_at	0.858	0.72	-0.374	-7.77209	-0.0507	100503434_at	100503434	predicted gene, 19689	2.13532	1.74612	1.63066	1.71535	1.84341	1.8014
100503435_at	0.749	0.549	0.631	-7.63022	0.0767	100503435_at	100503435	expressed sequence AW124847	3.41464	3.25396	3.65608	3.37614	3.58043	3.59829
100503437_at	0.596	0.355	-0.991	-7.32581	-0.104	100503437_at	100503437	predicted gene, 19691	3.07392	3.13783	3.3981	3.18094	3.01294	3.10452
100503438_at	0.637	0.401	-0.896	-7.4169	-0.114	100503438_at	100503438	predicted gene, 19692	2.38895	2.30067	2.42547	2.29434	1.99615	2.48117
100503440_at	0.133	0.0296	-2.74	-4.95169	-0.407	100503440_at	100503440	predicted gene, 19693	7.0411	6.99831	6.87089	6.58924	6.25863	6.84121
100503447_at	0.894	0.782	0.288	-7.80412	0.0249	100503447_at	100503447	predicted gene, 19696	3.0193	3.0781	3.16245	3.11497	3.2255	2.99406
100503456_at	0.684	0.459	-0.784	-7.51453	-0.0665	100503456_at	100503456	NA	2.15742	2.3455	2.30483	2.1303	2.17928	2.29862
100503457_at	0.591	0.349	1.01	-7.31218	0.206	100503457_at	100503457	predicted gene, 19703	3.24019	3.3859	3.5631	3.61985	3.18213	4.00647
100503460_at	0.00047	1.23e-05	11.2	3.63041	1.55	100503460_at	100503460	predicted gene, 19705	3.85661	4.2473	4.19231	5.48136	5.62542	5.84916
100503461_at	0.516	0.272	-1.19	-7.10985	-0.112	100503461_at	100503461	predicted gene, 19706	3.04411	3.32904	3.30338	3.13904	3.11482	3.08633
100503465_at	0.743	0.54	0.645	-7.6206	0.0747	100503465_at	100503465	predicted gene, 19708	2.10646	2.4449	2.49352	2.40896	2.49841	2.36175
100503467_at	0.727	0.518	0.682	-7.59398	0.116	100503467_at	100503467	expressed sequence AA667203	3.07575	2.69766	2.38937	2.81609	2.94407	2.7499
100503468_at	0.587	0.345	-1.01	-7.30261	-0.081	100503468_at	100503468	predicted gene 14023	1.79582	1.9962	1.98075	1.82232	1.83558	1.87181
100503469_at	0.993	0.983	-0.0216	-7.85119	-0.00277	100503469_at	100503469	predicted gene, 19710	1.96242	2.33262	1.87586	2.00493	2.14396	2.01369
100503470_at	0.015	0.0014	-5.17	-1.64233	-0.478	100503470_at	100503470	predicted gene, 16619	2.55122	2.56062	2.36628	2.13151	2.00061	1.9127
100503471_at	0.545	0.301	-1.12	-7.19214	-0.0827	100503471_at	100503471	predicted gene 15867	3.63564	3.66629	3.77181	3.63219	3.54368	3.64981
100503474_at	0.0616	0.00967	-3.56	-3.76118	-0.321	100503474_at	100503474	predicted gene, 16880	2.41581	2.5865	2.71157	2.25701	2.24128	2.25314
100503475_at	0.103	0.0203	3.01	-4.55797	0.249	100503475_at	100503475	predicted gene, 19712	3.8822	3.88848	3.81049	4.17666	3.9744	4.17727
100503480_at	0.529	0.284	1.16	-7.14607	0.151	100503480_at	100503480	predicted gene, 19717	2.3002	2.07315	2.34098	2.36986	2.18452	2.61396
100503481_at	0.146	0.0344	-2.64	-5.10985	-0.29	100503481_at	100503481	RIKEN cDNA 4930453H23 gene	1.572	1.88468	1.60907	1.52498	1.29909	1.37076
100503484_at	0.000581	1.67e-05	-10.7	3.29254	-1.37	100503484_at	100503484	predicted gene, 19719	5.38244	5.58087	5.5461	3.98959	4.39795	4.00249
100503486_at	0.381	0.158	-1.59	-6.62462	-0.317	100503486_at	100503486	olfactory receptor 936	1.10636	1.9224	1.37373	1.241	1.17832	1.03229
100503488_at	0.469	0.229	-1.32	-6.96067	-0.189	100503488_at	100503488	predicted gene, 19722	3.88262	4.12707	4.27611	3.79576	3.77269	4.15153
100503490_at	0.276	0.0924	-1.96	-6.11289	-0.274	100503490_at	100503490	predicted gene, 19723	2.50309	2.63921	2.50098	2.14588	2.58711	2.08965
100503495_at	0.891	0.777	-0.295	-7.80212	-0.067	100503495_at	100503495	RIKEN cDNA A930016O22 gene	3.16675	2.8412	3.75027	3.37119	3.18043	3.00548
100503496_at	0.945	0.883	0.152	-7.83821	0.019	100503496_at	100503496	uncharacterized LOC100503496	5.647	6.00865	5.73255	5.9262	5.63553	5.88354
100503498_at	0.232	0.0701	-2.15	-5.83851	-0.247	100503498_at	100503498	predicted gene, 16675	3.98718	4.16886	4.37501	3.81625	4.01901	3.95423
100503499_at	0.994	0.987	0.0175	-7.85128	0.00184	100503499_at	100503499	predicted gene 16136	3.63019	3.34656	3.34876	3.3773	3.56195	3.39179
100503502_at	0.266	0.0872	-2	-6.05553	-0.307	100503502_at	100503502	predicted gene 10552	2.51917	2.2174	2.22254	2.16292	1.70279	2.17137
100503503_at	0.382	0.158	-1.58	-6.62779	-0.185	100503503_at	100503503	predicted gene, 19731	5.84343	5.81801	6.13153	5.62303	5.71683	5.89889
100503506_at	0.711	0.494	0.722	-7.56391	0.0852	100503506_at	100503506	predicted gene, 19733	2.16053	2.18132	2.56098	2.41611	2.38386	2.35836
100503518_at	0.381	0.158	-1.59	-6.62451	-0.197	100503518_at	100503518	predicted gene 11827	2.23534	2.41237	2.45597	2.26646	1.92479	2.32013
100503519_at	0.318	0.118	-1.79	-6.34855	-0.359	100503519_at	100503519	predicted gene, 19744	1.284	1.93733	1.94097	1.22783	1.60103	1.25678
100503521_at	0.276	0.092	-1.96	-6.10927	-0.198	100503521_at	100503521	predicted gene, 19746	1.94426	1.60185	1.79975	1.52245	1.59794	1.63179
100503522_at	0.461	0.221	-1.35	-6.93011	-0.25	100503522_at	100503522	predicted gene, 19747	3.19733	3.64778	3.0268	3.20447	2.77461	3.14219
100503526_at	0.432	0.197	-1.43	-6.82832	-0.16	100503526_at	100503526	predicted gene, 19749	3.23989	3.6368	3.38125	3.2295	3.21573	3.33269
100503527_at	0.624	0.386	-0.926	-7.38874	-0.144	100503527_at	100503527	predicted gene, 19750	5.01319	5.14404	5.48725	4.96009	4.93792	5.31385
100503530_at	0.743	0.54	-0.645	-7.6205	-0.0593	100503530_at	100503530	predicted gene 11351	1.76141	1.90155	1.76598	1.61339	1.87706	1.7605
100503531_at	0.862	0.727	-0.363	-7.77663	-0.0514	100503531_at	100503531	predicted gene, 19753	3.27883	3.7957	3.36068	3.49656	3.43825	3.34617
100503535_at	0.792	0.612	-0.532	-7.6927	-0.0629	100503535_at	100503535	uncharacterized protein C17orf47 homolog	4.24204	4.48795	4.11009	4.29846	4.278	4.07481
100503536_at	0.502	0.26	-1.23	-7.07005	-0.161	100503536_at	100503536	predicted gene, 19757	1.43171	1.91608	1.54818	1.4235	1.44562	1.54429
100503538_at	0.236	0.072	2.13	-5.86545	0.313	100503538_at	100503538	predicted gene 15941	2.9349	2.45317	2.4574	3.00392	2.99275	2.78844
100503540_at	0.605	0.365	-0.971	-7.34637	-0.141	100503540_at	100503540	predicted gene, 19760	1.94218	2.41805	1.87715	1.98023	1.90183	1.93167
100503545_at	0.82	0.656	-0.466	-7.72925	-0.0388	100503545_at	100503545	nuclear GTPase, germinal center associated	2.32562	2.56967	2.42028	2.42012	2.3651	2.41386
100503546_at	0.362	0.144	1.65	-6.54185	0.185	100503546_at	100503546	predicted gene 15958	2.96447	2.98347	3.31721	3.3521	3.20774	3.25961
100503548_at	0.00119	4.56e-05	9.13	2.17253	0.901	100503548_at	100503548	predicted gene, 19763	5.90815	6.02058	5.81433	6.97468	6.75768	6.71267
100503549_at	0.973	0.942	-0.0761	-7.84815	-0.0171	100503549_at	100503549	predicted gene 10354	2.72194	2.95757	3.19701	3.42716	2.61338	2.78454
100503551_at	0.52	0.277	1.18	-7.12363	0.114	100503551_at	100503551	predicted gene 15817	3.71495	3.46251	3.54306	3.71487	3.56871	3.78002
100503552_at	0.522	0.278	-1.18	-7.12837	-0.233	100503552_at	100503552	predicted gene, 19765	2.1924	1.63229	2.39216	1.82616	1.69019	2.00297
100503553_at	0.615	0.376	-0.946	-7.36972	-0.197	100503553_at	100503553	predicted gene 20603	4.97594	5.30356	4.80456	4.42	5.13948	4.93423
100503555_at	0.224	0.0663	2.18	-5.78343	0.395	100503555_at	100503555	predicted gene, 19767	5.38883	5.4694	4.79547	5.62907	5.71537	5.49403
100503558_at	0.266	0.0869	-2	-6.05222	-0.608	100503558_at	100503558	NA	2.90698	4.029	3.06282	2.38836	2.87852	2.90698
100503562_at	0.879	0.755	0.325	-7.79131	0.0522	100503562_at	100503562	tetratricopeptide repeat domain 6	1.24005	1.76741	1.32194	1.68008	1.32695	1.47884
100503565_at	0.221	0.0645	2.2	-5.75436	0.164	100503565_at	100503565	predicted gene 9926	2.51928	2.67067	2.56518	2.80751	2.73088	2.70801
100503567_at	0.462	0.222	1.34	-6.93445	0.139	100503567_at	100503567	predicted gene 11694	0.99624	1.13789	1.13789	1.11862	1.42459	1.14628
100503569_at	0.103	0.0202	3.01	-4.55044	0.297	100503569_at	100503569	predicted gene, 16754	5.06225	4.76822	5.01443	5.16971	5.25099	5.31551
100503570_at	0.107	0.0213	-2.97	-4.60817	-0.51	100503570_at	100503570	predicted gene, 19773	4.41253	4.35455	4.73707	3.83905	4.33416	3.79991
100503571_at	0.0307	0.00367	-4.33	-2.70563	-0.372	100503571_at	100503571	predicted gene, 19774	9.71042	9.49961	9.55105	9.23575	9.28151	9.1278
100503572_at	0.621	0.383	-0.932	-7.38312	-0.0758	100503572_at	100503572	BBSome interacting protein 1	6.74131	6.66105	6.5507	6.61441	6.49268	6.6186
100503578_at	0.435	0.2	1.42	-6.84199	0.245	100503578_at	100503578	predicted gene, 19780	4.17473	4.20184	3.56572	4.29221	4.22402	4.16238
100503580_at	0.331	0.125	-1.75	-6.40468	-0.154	100503580_at	100503580	predicted gene, 19782	1.22497	1.27898	1.15194	1.12247	1.15194	0.920715
100503581_at	0.883	0.763	0.314	-7.79545	0.0306	100503581_at	100503581	predicted gene, 19783	2.22955	2.21451	2.13449	2.38998	2.06574	2.21451
100503582_at	0.613	0.373	0.953	-7.36383	0.0894	100503582_at	100503582	predicted gene, 19784	3.83575	3.67884	3.65976	3.70311	3.95307	3.78636
100503583_at	0.151	0.036	2.61	-5.15636	0.187	100503583_at	100503583	fibrinogen silencer binding protein	3.87094	3.85939	3.89961	4.15105	3.99158	4.04955
100503584_at	0.998	0.995	0.00664	-7.85143	0.00112	100503584_at	100503584	zinc finger protein 534	0.8629	1.18023	1.5699	1.20833	1.19972	1.20833
100503586_at	0.415	0.184	-1.48	-6.76507	-0.149	100503586_at	100503586	predicted gene 11702	6.3754	6.22285	6.16328	5.95698	6.24174	6.11596
100503588_at	0.72	0.507	0.7	-7.5809	0.103	100503588_at	100503588	predicted gene, 19785	3.28492	3.45045	3.6338	3.48244	3.83552	3.36021
100503592_at	0.927	0.848	0.199	-7.82887	0.0153	100503592_at	100503592	RIKEN cDNA A330076C08 gene	1.80133	1.85214	1.72695	1.87229	1.83746	1.71651
100503593_at	0.748	0.548	-0.633	-7.62882	-0.0554	100503593_at	100503593	predicted gene, 19788	2.41784	2.45857	2.53527	2.55921	2.3679	2.31829
100503594_at	0.923	0.838	-0.213	-7.82565	-0.0141	100503594_at	100503594	uncharacterized LOC100503594	2.90552	2.88442	2.95259	2.93731	2.90718	2.85577
100503595_at	0.112	0.023	-2.92	-4.68776	-0.223	100503595_at	100503595	predicted gene 13003	3.0022	3.11638	3.08114	2.8471	2.92481	2.75751
100503596_at	0.689	0.467	-0.769	-7.52645	-0.0907	100503596_at	100503596	predicted gene, 19789	3.04934	3.00292	3.26846	3.01788	2.83778	3.19281
100503597_at	0.755	0.558	0.616	-7.63979	0.0743	100503597_at	100503597	NA	3.65144	3.54433	3.84695	3.6564	3.65008	3.95902
100503600_at	0.0844	0.0153	3.22	-4.25202	0.814	100503600_at	100503600	zinc finger protein 120-like	2.45775	1.60185	2.08431	2.84664	3.22232	2.51757
100503601_at	0.736	0.529	0.663	-7.60786	0.0569	100503601_at	100503601	predicted gene, 19793	1.71922	1.64197	1.59143	1.7799	1.57124	1.77204
100503602_at	0.951	0.895	-0.137	-7.84077	-0.0205	100503602_at	100503602	predicted gene, 19794	4.36959	4.05277	4.61093	4.47301	4.22725	4.27153
100503605_at	0.577	0.333	-1.04	-7.27518	-0.296	100503605_at	100503605	hemoglobin subunit beta-1-like	1.0985	2.24898	1.5083	1.52118	1.38042	1.06526
100503607_at	0.895	0.784	0.286	-7.80497	0.0475	100503607_at	100503607	expressed sequence BB319198	2.37211	2.67311	3.04909	2.83606	2.67035	2.73056
100503609_at	0.43	0.196	-1.43	-6.82452	-0.185	100503609_at	100503609	predicted gene, 19797	3.24882	3.44972	3.27331	3.28148	3.26409	2.87027
100503613_at	0.434	0.199	-1.42	-6.83849	-0.188	100503613_at	100503613	RIKEN cDNA 5031434C07 gene	2.52593	2.90252	2.44171	2.53725	2.34138	2.42789
100503615_at	0.0576	0.00883	3.63	-3.66276	0.306	100503615_at	100503615	NA	4.67357	4.48949	4.68212	4.97602	4.94553	4.84096
100503619_at	0.741	0.537	0.65	-7.61648	0.116	100503619_at	100503619	RIKEN cDNA E330011O21 gene	1.78535	2.35028	1.75609	2.26869	1.9244	2.04607
100503620_at	0.564	0.32	1.07	-7.24396	0.116	100503620_at	100503620	predicted gene 15337	2.7074	2.41455	2.76168	2.70801	2.82786	2.69519
100503622_at	0.722	0.51	-0.695	-7.58442	-0.0894	100503622_at	100503622	predicted gene, 16630	3.38971	3.31909	3.66672	3.25964	3.57381	3.27373
100503623_at	0.893	0.781	0.289	-7.80391	0.0324	100503623_at	100503623	predicted gene, 19800	2.88804	2.95259	3.03599	2.7656	3.07328	3.13487
100503626_at	0.586	0.343	-1.02	-7.2989	-0.0945	100503626_at	100503626	predicted gene, 19803	3.04629	2.79888	3.02221	2.84665	2.94439	2.7929
100503630_at	0.973	0.941	-0.0766	-7.8481	-0.0145	100503630_at	100503630	predicted gene 12002	2.40143	2.33121	2.70028	2.86422	2.20312	2.32221
100503631_at	0.26	0.0839	2.02	-6.01759	0.255	100503631_at	100503631	predicted gene, 19805	3.09028	2.85463	2.83498	2.94591	3.30771	3.29253
100503632_at	0.976	0.946	0.0702	-7.84863	0.00854	100503632_at	100503632	predicted gene, 16892	4.72518	4.60946	4.78698	4.54471	4.64006	4.96247
100503636_at	0.867	0.736	-0.351	-7.78143	-0.0711	100503636_at	100503636	RIKEN cDNA 1700123M08 gene	2.66241	3.32064	3.25067	2.83429	3.28487	2.90137
100503642_at	0.302	0.107	1.85	-6.25922	0.206	100503642_at	100503642	40S ribosomal protein S21-like	7.50218	7.3452	7.18037	7.63744	7.39499	7.61381
100503647_at	0.868	0.738	0.349	-7.78236	0.0459	100503647_at	100503647	predicted gene, 19814	3.45017	3.85391	3.53842	3.77053	3.72608	3.48354
100503650_at	0.973	0.941	-0.0766	-7.8481	-0.0077	100503650_at	100503650	predicted gene 11721	2.82693	2.90414	2.62521	2.74271	2.6927	2.89777
100503651_at	0.281	0.0952	-1.94	-6.14204	-0.176	100503651_at	100503651	predicted gene 15354	2.00614	2.23404	2.00914	1.82961	1.91705	1.97609
100503652_at	0.348	0.136	1.69	-6.48282	0.196	100503652_at	100503652	predicted gene, 16845	4.50885	4.68059	4.68963	4.71457	5.04946	4.70306
100503654_at	0.125	0.0271	-2.8	-4.8611	-0.411	100503654_at	100503654	predicted gene, 19816	4.25989	3.84414	4.35726	3.80629	3.59767	3.82556
100503655_at	0.645	0.409	0.879	-7.43267	0.135	100503655_at	100503655	predicted gene, 19817	2.3279	2.07146	2.61689	2.38198	2.66241	2.3768
100503659_at	0.944	0.881	0.156	-7.83755	0.0185	100503659_at	100503659	downstream of Stk11	4.1774	4.24554	4.30366	4.28565	4.02922	4.46724
100503660_at	0.761	0.567	-0.602	-7.6496	-0.0742	100503660_at	100503660	predicted gene, 19818	2.71109	2.32441	2.6454	2.4115	2.62998	2.41675
100503661_at	0.823	0.66	-0.46	-7.73241	-0.0581	100503661_at	100503661	RIKEN cDNA 1700010B13 gene	2.56514	2.80718	2.80472	2.73153	2.83527	2.43594
100503664_at	0.79	0.608	0.538	-7.68942	0.133	100503664_at	100503664	predicted gene 13012	2.47868	2.22239	3.18877	2.79305	2.95274	2.54286
100503665_at	0.273	0.0905	-1.97	-6.09305	-0.226	100503665_at	100503665	predicted gene, 19820	7.43222	7.58976	7.81767	7.49046	7.28674	7.38369
100503670_at	0.377	0.155	1.6	-6.60618	0.185	100503670_at	100503670	ribosomal protein L5	5.73372	5.55029	5.44025	5.63804	5.94696	5.69511
100503674_at	0.674	0.447	0.807	-7.49523	0.0593	100503674_at	100503674	predicted gene, 19825	1.58291	1.59058	1.58225	1.7474	1.58157	1.60471
100503676_at	0.0625	0.0099	3.54	-3.78651	0.661	100503676_at	100503676	NA	4.44923	4.61986	3.95046	5.21796	4.84056	4.944
100503677_at	0.169	0.0429	-2.48	-5.33792	-0.505	100503677_at	100503677	predicted gene, 19826	2.50219	2.98745	3.00417	2.1058	2.16497	2.70886
100503679_at	0.864	0.731	-0.358	-7.77882	-0.0807	100503679_at	100503679	predicted gene, 19828	1.00518	1.84408	0.989641	1.22544	1.15414	1.21727
100503680_at	0.558	0.315	-1.09	-7.22968	-0.153	100503680_at	100503680	expressed sequence BB114351	2.92034	3.32153	2.85338	3.03553	2.8112	2.78818
100503685_at	0.416	0.185	-1.48	-6.77057	-0.157	100503685_at	100503685	predicted gene 15567	4.78366	5.02337	5.12899	4.74206	4.81015	4.912
100503686_at	0.787	0.604	0.544	-7.68565	0.0382	100503686_at	100503686	predicted gene, 19831	1.47903	1.53365	1.62211	1.55722	1.59044	1.60185
100503688_at	0.29	0.1	-1.9	-6.19097	-0.202	100503688_at	100503688	predicted gene, 19833	1.42738	1.63356	1.44607	1.15179	1.28036	1.46818
100503690_at	0.645	0.41	0.878	-7.43297	0.145	100503690_at	100503690	predicted gene, 19835	2.21562	1.57329	2.11215	2.14081	2.11304	2.08214
100503695_at	0.787	0.603	-0.546	-7.68447	-0.0523	100503695_at	100503695	NA	2.08894	2.40418	2.19777	2.2267	2.15479	2.15251
100503696_at	0.585	0.342	-1.02	-7.29676	-0.12	100503696_at	100503696	uncharacterized protein C2orf16-like	2.78502	2.45564	2.66091	2.66431	2.52135	2.35476
100503697_at	0.183	0.0483	-2.4	-5.46161	-0.25	100503697_at	100503697	predicted gene, 19839	2.22837	2.24306	2.22837	2.1926	1.93355	1.82345
100503699_at	0.501	0.258	-1.23	-7.06577	-0.148	100503699_at	100503699	predicted gene, 19841	4.80008	5.0542	4.65166	4.58193	4.80549	4.67487
100503703_at	0.923	0.839	0.211	-7.82598	0.0282	100503703_at	100503703	predicted gene, 19845	1.89529	1.50605	1.98094	1.853	1.8898	1.7241
100503704_at	0.292	0.101	-1.89	-6.20172	-0.184	100503704_at	100503704	predicted gene, 16861	5.1629	5.12982	5.0194	4.8699	5.0909	4.7986
100503707_at	0.623	0.384	-0.93	-7.3858	-0.0754	100503707_at	100503707	predicted gene, 19848	7.7465	7.79315	7.62409	7.73856	7.60719	7.5918
100503713_at	0.309	0.112	1.83	-6.2986	0.291	100503713_at	100503713	predicted gene 16141	2.5767	3.11554	2.54673	2.94496	3.11959	3.04633
100503714_at	0.619	0.38	0.938	-7.37811	0.205	100503714_at	100503714	predicted gene, 19852	4.01307	4.12726	4.14937	4.46889	3.77202	4.66407
100503716_at	0.927	0.848	-0.199	-7.82885	-0.0264	100503716_at	100503716	predicted gene, 19854	2.34645	2.15715	2.07402	2.02766	2.42607	2.04481
100503720_at	0.321	0.119	1.78	-6.35919	0.197	100503720_at	100503720	uncharacterized LOC100503720	2.92451	2.74135	3.0663	3.22713	2.97397	3.12072
100503724_at	0.319	0.118	-1.79	-6.34921	-0.239	100503724_at	100503724	predicted gene 15118	7.01179	6.80736	6.90337	6.41652	6.67932	6.91048
100503725_at	0.63	0.392	0.913	-7.40143	0.0816	100503725_at	100503725	predicted gene, 17508	2.43874	2.3571	2.37051	2.3095	2.549	2.5526
100503727_at	0.972	0.941	-0.0769	-7.84808	-0.00965	100503727_at	100503727	RIKEN cDNA 1700011B04 gene	2.61101	2.64515	2.20525	2.49243	2.43798	2.50206
100503729_at	0.462	0.222	1.34	-6.93649	0.144	100503729_at	100503729	predicted gene, 19859	1.70278	2.0881	1.928	2.0749	2.07201	2.0031
100503730_at	0.931	0.855	0.189	-7.831	0.024	100503730_at	100503730	predicted gene, 19860	1.54847	2.0004	1.81034	1.69682	1.8319	1.90235
100503731_at	0.567	0.324	-1.06	-7.25241	-0.0813	100503731_at	100503731	predicted gene, 19861	4.54715	4.38763	4.48912	4.35287	4.46448	4.36276
100503732_at	0.489	0.247	1.27	-7.0272	0.246	100503732_at	100503732	predicted gene, 19862	2.23301	2.76631	1.95609	2.55455	2.63752	2.50259
100503734_at	0.87	0.742	0.342	-7.78489	0.0513	100503734_at	100503734	predicted gene, 19863	3.05749	3.58679	3.08754	3.36108	3.32143	3.20313
100503742_at	0.247	0.0776	-2.08	-5.94051	-0.208	100503742_at	100503742	predicted gene, 19865	1.84882	2.0105	1.73508	1.73783	1.70446	1.5277
100503743_at	0.904	0.798	-0.266	-7.81122	-0.0301	100503743_at	100503743	predicted gene, 19866	2.06376	2.02243	2.39268	2.15902	2.05067	2.17898
100503750_at	0.917	0.824	-0.231	-7.82092	-0.0286	100503750_at	100503750	predicted gene, 19871	4.70417	5.02372	4.82183	4.96285	4.88295	4.61808
100503751_at	0.109	0.0221	2.95	-4.64558	0.258	100503751_at	100503751	predicted gene, 19872	2.54692	2.42952	2.62333	2.86082	2.67548	2.8388
100503752_at	0.782	0.595	-0.557	-7.67765	-0.127	100503752_at	100503752	predicted gene 12224	2.12607	1.40023	2.3065	1.90024	1.66474	1.88589
100503754_at	0.499	0.256	-1.24	-7.05641	-0.0931	100503754_at	100503754	predicted gene 11725	3.06126	3.19742	3.09408	3.08052	3.03945	2.95349
100503758_at	0.958	0.91	-0.118	-7.84351	-0.00843	100503758_at	100503758	predicted gene, 19876	5.65541	5.73744	5.81182	5.70358	5.74873	5.72706
100503759_at	0.551	0.307	-1.1	-7.20896	-0.215	100503759_at	100503759	predicted gene 5084	2.13212	2.86912	2.69915	2.17535	2.49167	2.38736
100503760_at	0.758	0.562	0.609	-7.64485	0.0549	100503760_at	100503760	predicted gene, 19877	2.64511	2.88074	2.73062	2.71183	2.82283	2.88646
100503767_at	0.887	0.769	-0.305	-7.79855	-0.0297	100503767_at	100503767	predicted gene, 17473	2.22865	2.24736	1.99468	2.17605	2.18914	2.01629
100503771_at	0.905	0.802	0.26	-7.81293	0.0228	100503771_at	100503771	60S ribosomal protein L39-like	2.25949	2.15164	2.09634	2.06188	2.26704	2.24684
100503773_at	0.0468	0.00657	3.85	-3.34167	0.327	100503773_at	100503773	predicted gene, 19886	6.1236	6.16449	5.99118	6.343	6.39076	6.5269
100503781_at	0.786	0.6	-0.549	-7.68243	-0.0607	100503781_at	100503781	60S ribosomal protein L22-like 1-like	1.33821	1.57076	1.19811	1.35809	1.35858	1.20833
100503783_at	0.77	0.578	0.583	-7.66135	0.0798	100503783_at	100503783	predicted gene, 17733	3.45457	3.72903	3.6902	3.51196	3.63835	3.96284
100503785_at	0.667	0.438	-0.824	-7.48075	-0.0756	100503785_at	100503785	predicted gene, 19894	1.44743	1.41655	1.25279	1.21867	1.42504	1.2463
100503790_at	0.466	0.226	-1.33	-6.94982	-0.153	100503790_at	100503790	predicted gene, 19897	4.37249	4.35455	4.10115	3.98964	4.29701	4.08322
100503791_at	0.454	0.215	1.37	-6.90721	0.219	100503791_at	100503791	predicted gene 16201	5.39131	4.73146	4.98703	5.23867	5.23867	5.2884
100503793_at	0.906	0.804	-0.259	-7.81337	-0.039	100503793_at	100503793	uncharacterized LOC100503793	3.85354	4.36222	3.86121	4.0494	4.0494	3.86121
100503794_at	0.527	0.283	-1.17	-7.1413	-0.0986	100503794_at	100503794	predicted gene 9920	2.5145	2.46572	2.28668	2.30773	2.38131	2.28195
100503795_at	0.0361	0.00459	4.14	-2.9506	0.785	100503795_at	100503795	predicted gene, 19899	2.86717	2.3618	2.97152	3.38403	3.37544	3.79736
100503797_at	0.668	0.439	-0.822	-7.48306	-0.0701	100503797_at	100503797	predicted gene 11738	3.24224	3.20388	3.15181	3.27368	3.05794	3.05601
100503800_at	0.889	0.773	0.3	-7.80032	0.0441	100503800_at	100503800	predicted gene, 19902	2.52835	2.87151	2.33087	2.76281	2.51219	2.58816
100503802_at	0.864	0.731	-0.359	-7.77845	-0.0603	100503802_at	100503802	predicted gene 10419	1.20927	1.70735	1.34551	1.08113	1.48865	1.5115
100503803_at	0.482	0.24	-1.29	-7.00219	-0.227	100503803_at	100503803	predicted gene, 17434	1.55169	2.12598	1.98641	1.59527	1.47654	1.91031
100503805_at	0.754	0.556	0.619	-7.63828	0.0686	100503805_at	100503805	predicted gene, 19905	1.91115	2.04804	2.20775	1.96402	2.15838	2.2504
100503808_at	0.403	0.174	-1.52	-6.71668	-0.296	100503808_at	100503808	predicted gene 14925	1.37946	1.86386	1.85773	1.75976	1.28646	1.16546
100503810_at	0.789	0.606	-0.54	-7.68786	-0.124	100503810_at	100503810	predicted gene 13056	3.72395	4.62962	3.98573	3.7933	4.02709	4.14718
100503812_at	0.585	0.342	-1.02	-7.29633	-0.159	100503812_at	100503812	RIKEN cDNA 3300002A11 gene	2.37605	2.44998	2.83335	2.22064	2.33393	2.62802
100503814_at	0.0861	0.0157	3.2	-4.28158	0.358	100503814_at	100503814	predicted gene, 19909	5.56307	5.73181	5.55914	5.77884	5.99809	6.15038
100503816_at	0.152	0.0363	2.6	-5.16555	0.361	100503816_at	100503816	predicted gene 16548	2.97687	2.77472	3.21605	3.54271	3.30918	3.20017
100503817_at	0.786	0.6	-0.549	-7.68261	-0.0526	100503817_at	100503817	predicted gene, 19910	1.56692	1.31928	1.48437	1.35695	1.32855	1.52725
100503818_at	0.494	0.251	1.25	-7.04246	0.128	100503818_at	100503818	predicted gene, 19911	2.34723	2.08841	2.23433	2.33876	2.48723	2.22778
100503819_at	0.864	0.732	0.357	-7.77927	0.0485	100503819_at	100503819	predicted gene 12454	4.48256	4.06903	4.46219	4.5296	4.24144	4.38829
100503821_at	0.553	0.308	-1.1	-7.21313	-0.246	100503821_at	100503821	predicted gene, 19912	3.68398	3.97899	4.37662	4.1397	3.4792	3.68398
100503822_at	0.00965	0.000747	5.78	-0.944806	0.886	100503822_at	100503822	uncharacterized LOC100503822	5.74517	5.31577	5.81992	6.53602	6.33881	6.66416
100503823_at	0.411	0.181	-1.49	-6.75099	-0.118	100503823_at	100503823	predicted gene, 16973	6.02209	5.87957	6.00103	5.75632	5.9163	5.8746
100503824_at	0.94	0.873	-0.166	-7.83569	-0.0178	100503824_at	100503824	NA	2.91534	2.99043	2.82538	2.97998	3.01284	2.68482
100503826_at	0.944	0.88	0.156	-7.83749	0.0198	100503826_at	100503826	predicted gene 13075	4.8564	4.88192	5.14941	4.80683	5.1832	4.95702
100503827_at	0.955	0.904	-0.125	-7.84247	-0.0154	100503827_at	100503827	RIKEN cDNA 2010012P19 gene	1.91277	2.23404	2.32524	2.03036	2.23404	2.16146
100503830_at	0.391	0.165	-1.56	-6.66581	-0.118	100503830_at	100503830	predicted gene 11762	1.58305	1.73472	1.75998	1.55512	1.56778	1.6018
100503831_at	0.859	0.722	0.371	-7.77364	0.0482	100503831_at	100503831	uncharacterized LOC100503831	1.95693	2.09192	2.40235	2.0616	2.23986	2.29428
100503834_at	0.514	0.271	-1.2	-7.10666	-0.264	100503834_at	100503834	predicted gene, 19916	4.5367	5.08501	5.44219	4.84056	4.84408	4.58612
100503836_at	0.653	0.419	-0.86	-7.4493	-0.0937	100503836_at	100503836	predicted gene, 19918	3.29904	3.10216	3.49508	3.26372	3.17571	3.17573
100503842_at	0.873	0.746	0.337	-7.78704	0.0477	100503842_at	100503842	RIKEN cDNA 2410022M11 gene	5.46983	5.20533	5.50022	5.38181	5.70178	5.23502
100503845_at	0.00125	4.86e-05	-9.03	2.10034	-1.59	100503845_at	100503845	predicted gene, 19923	5.87129	6.06896	6.35215	4.23287	4.49076	4.7995
100503848_at	0.147	0.0348	-2.63	-5.12066	-0.211	100503848_at	100503848	predicted gene, 19925	3.38402	3.51118	3.48491	3.20557	3.18464	3.35727
100503849_at	0.0178	0.00175	4.97	-1.88783	0.44	100503849_at	100503849	RIKEN cDNA 1700011J10 gene	6.2827	6.06445	6.17657	6.56098	6.56098	6.72302
100503855_at	0.603	0.362	0.977	-7.3402	0.152	100503855_at	100503855	predicted gene, 19929	2.78634	2.9457	2.33108	2.79965	2.81958	2.90032
100503856_at	0.795	0.616	0.525	-7.69694	0.218	100503856_at	100503856	RIKEN cDNA 1700024B05 gene	1.12143	2.23404	1.75014	1.51285	2.77924	1.46818
100503859_at	0.948	0.89	0.143	-7.83974	0.0151	100503859_at	100503859	RIKEN cDNA 1110015O18 gene	1.19951	1.5686	1.33691	1.40832	1.32291	1.41918
100503862_at	0.225	0.0665	-2.18	-5.7864	-0.249	100503862_at	100503862	cytochrome c-like	2.03178	2.31339	2.37317	1.86026	2.02734	2.08523
100503865_at	0.71	0.493	-0.724	-7.56232	-0.0894	100503865_at	100503865	predicted gene, 19934	1.88822	2.23404	2.29695	2.06357	1.9445	2.14302
100503866_at	0.911	0.813	-0.246	-7.81711	-0.0376	100503866_at	100503866	predicted gene 15558	3.51261	3.36907	3.07544	3.19971	3.10808	3.5365
100503868_at	0.816	0.649	0.476	-7.724	0.0462	100503868_at	100503868	predicted gene, 19935	2.46484	2.14212	2.23072	2.33538	2.29038	2.35061
100503869_at	0.674	0.447	-0.807	-7.49551	-0.0962	100503869_at	100503869	predicted gene 13845	4.82898	4.88192	5.18359	4.72011	4.93857	4.94729
100503871_at	0.35	0.137	1.68	-6.4936	0.128	100503871_at	100503871	RIKEN cDNA 4833432E10 gene	2.73123	2.68125	2.60917	2.86737	2.82541	2.71344
100503872_at	0.796	0.618	-0.522	-7.69855	-0.0664	100503872_at	100503872	HOX transcript antisense RNA (non-protein coding)	2.26525	2.66829	2.36394	2.29247	2.28047	2.52542
100503873_at	0.889	0.774	0.299	-7.80055	0.0298	100503873_at	100503873	predicted gene, 19937	3.24992	3.45857	3.24515	3.28199	3.49496	3.26606
100503874_at	0.925	0.842	0.207	-7.8271	0.0314	100503874_at	100503874	predicted gene, 19938	1.53111	1.95026	1.82136	1.66855	1.66415	2.06433
100503876_at	0.84	0.685	-0.423	-7.75025	-0.0572	100503876_at	100503876	predicted gene, 19939	1.74565	1.74443	1.80845	1.4547	1.99126	1.681
100503879_at	0.757	0.561	-0.612	-7.64293	-0.0986	100503879_at	100503879	predicted gene 5901	2.36196	2.92727	2.41212	2.61221	2.39915	2.3942
100503881_at	0.6	0.359	0.983	-7.33413	0.19	100503881_at	100503881	60S ribosomal protein L30-like	9.15811	8.77056	8.65363	9.04954	8.7315	9.3726
100503882_at	0.725	0.515	-0.687	-7.59004	-0.118	100503882_at	100503882	predicted gene, 17308	3.84354	3.13918	3.4194	3.42855	3.2912	3.32897
100503883_at	0.539	0.295	-1.14	-7.17561	-0.108	100503883_at	100503883	predicted gene, 19941	4.66916	4.81427	4.81081	4.52386	4.63775	4.80717
100503884_at	0.919	0.827	-0.227	-7.82215	-0.0305	100503884_at	100503884	coiled-coil domain containing 149	3.37151	3.86962	3.51643	3.64591	3.47274	3.54736
100503890_at	0.141	0.0323	-2.68	-5.04563	-0.211	100503890_at	100503890	PET100 homolog (S. cerevisiae)	4.96966	4.88728	5.07025	4.80783	4.7918	4.69594
100503895_at	0.149	0.0351	2.62	-5.13131	0.241	100503895_at	100503895	tryptase alpha/beta 1	2.59166	2.71009	2.65127	2.728	2.9749	2.97285
100503901_at	0.346	0.134	-1.7	-6.47475	-0.137	100503901_at	100503901	predicted gene, 19950	2.19937	2.26838	2.37406	2.1971	2.05696	2.17819
100503907_at	0.061	0.00956	-3.57	-3.74796	-0.359	100503907_at	100503907	predicted gene, 19955	3.85117	4.03422	4.17607	3.58544	3.66401	3.73626
100503908_at	0.737	0.531	0.66	-7.60959	0.0989	100503908_at	100503908	predicted gene, 19956	2.38239	2.65846	2.72078	2.73735	2.41387	2.90703
100503911_at	0.508	0.266	1.21	-7.08944	0.134	100503911_at	100503911	predicted gene, 19959	4.59824	4.51706	4.73752	4.54988	4.84773	4.85731
100503912_at	0.00621	0.000414	-6.39	-0.287176	-1.31	100503912_at	100503912	predicted gene 11772	4.39138	4.14606	4.18179	3.19824	2.439	3.14287
100503913_at	0.0136	0.00122	-5.3	-1.48718	-0.801	100503913_at	100503913	predicted gene, 19960	1.88126	2.28019	2.13086	1.18294	1.5699	1.1368
100503915_at	0.536	0.291	-1.14	-7.16649	-0.116	100503915_at	100503915	sphingomyelin phosphodiesterase 5	2.58485	2.71241	2.89764	2.66076	2.6749	2.51193
100503918_at	0.582	0.338	-1.03	-7.28706	-0.0841	100503918_at	100503918	UPF0124 protein C13orf31 homolog	4.13657	4.19359	4.06347	4.03706	4.15324	3.95116
100503921_at	0.904	0.799	-0.265	-7.81156	-0.0287	100503921_at	100503921	predicted gene, 19966	2.20016	2.07909	2.07047	1.87186	2.2159	2.17584
100503922_at	0.338	0.129	-1.72	-6.4393	-0.243	100503922_at	100503922	predicted gene, 19967	3.02154	2.85826	3.40505	2.81312	2.91827	2.82434
100503924_at	0.132	0.0294	-2.75	-4.94592	-0.223	100503924_at	100503924	Foxo1 corepressor	2.7696	2.67704	2.82958	2.56946	2.60517	2.43291
100503925_at	0.6	0.359	0.984	-7.33369	0.0925	100503925_at	100503925	predicted gene, 17540	2.39434	2.19977	2.39957	2.53404	2.30804	2.42921
100503930_at	0.478	0.236	-1.3	-6.98716	-0.313	100503930_at	100503930	predicted gene, 19971	5.11037	4.89129	5.18203	4.85104	5.19302	4.19982
100503932_at	0.935	0.863	-0.18	-7.83306	-0.0173	100503932_at	100503932	predicted gene, 19973	1.92485	1.79653	2.09933	1.93536	1.98696	1.8464
100503942_at	0.733	0.525	0.67	-7.60274	0.0854	100503942_at	100503942	predicted gene, 19979	3.84973	4.12723	3.81623	4.20448	4.01138	3.83344
100503944_at	0.727	0.518	0.682	-7.59385	0.115	100503944_at	100503944	predicted gene, 19980	2.76994	2.17799	2.19575	2.38108	2.49718	2.6113
100503945_at	0.17	0.0432	-2.48	-5.34693	-0.221	100503945_at	100503945	predicted gene, 19981	5.06239	5.01007	5.21519	4.85986	4.98083	4.78269
100503950_at	0.92	0.831	-0.222	-7.82343	-0.0188	100503950_at	100503950	predicted gene, 19984	1.36584	1.32866	1.47197	1.31818	1.29631	1.49544
100503954_at	0.352	0.138	-1.68	-6.50187	-0.299	100503954_at	100503954	predicted gene 12462	3.02769	3.42172	2.81518	2.61183	3.035	2.7202
100503955_at	0.881	0.758	0.321	-7.79303	0.0522	100503955_at	100503955	predicted gene, 19986	3.92609	4.14185	4.10203	3.98177	4.47341	3.87132
100503956_at	0.901	0.794	0.272	-7.8094	0.0216	100503956_at	100503956	EVI5-like protein-like	4.30984	4.4396	4.22041	4.37162	4.32756	4.33539
100503961_at	0.885	0.767	-0.309	-7.79726	-0.0358	100503961_at	100503961	predicted gene, 19990	2.35675	2.4194	2.72929	2.51922	2.52459	2.35429
100503962_at	0.187	0.05	-2.38	-5.49721	-0.307	100503962_at	100503962	predicted gene, 16701	1.59991	2.02802	1.67593	1.36715	1.59289	1.42176
100503964_at	0.551	0.306	-1.11	-7.20661	-0.148	100503964_at	100503964	predicted gene, 17266	1.27718	1.74141	1.35494	1.19635	1.35074	1.38289
100503965_at	0.553	0.308	-1.1	-7.21285	-0.203	100503965_at	100503965	predicted gene 12167	1.77571	2.23404	2.25687	1.83732	2.19168	1.62764
100503966_at	0.621	0.383	-0.932	-7.38367	-0.117	100503966_at	100503966	uncharacterized LOC100503966	4.04713	4.39837	4.1379	4.25799	3.9299	4.0449
100503969_at	0.48	0.238	-1.29	-6.99438	-0.0921	100503969_at	100503969	RIKEN cDNA 1810008I18 gene	2.8952	2.91276	2.81644	2.77355	2.84807	2.72642
100503974_at	0.23	0.0692	-2.15	-5.82554	-0.329	100503974_at	100503974	predicted gene 15676	5.00281	5.31104	5.07281	4.8362	5.05137	4.5125
100503977_at	0.495	0.252	-1.25	-7.04346	-0.213	100503977_at	100503977	predicted gene, 19995	0.88208	1.48769	0.854658	0.879158	0.84284	0.863638
100503982_at	0.019	0.00191	-4.89	-1.98572	-0.434	100503982_at	100503982	predicted gene, 19998	4.24695	4.12061	4.21094	3.77639	3.87757	3.62183
100503986_at	0.963	0.921	0.103	-7.84543	0.0178	100503986_at	100503986	predicted gene 17227	1.58145	1.95427	2.08644	2.16142	1.65275	1.86133
100503991_at	0.302	0.107	-1.85	-6.25936	-0.248	100503991_at	100503991	acid phosphatase, testicular	3.24284	3.41834	3.45127	2.88175	3.37048	3.11525
100503998_at	0.332	0.126	-1.74	-6.41266	-0.272	100503998_at	100503998	predicted gene, 20004	1.42755	1.82107	1.29404	1.09079	1.20368	1.43149
100503999_at	0.000118	1.81e-06	-15	5.73281	-1.44	100503999_at	100503999	predicted gene, 20005	7.73102	7.60481	7.54166	6.0657	6.33403	6.16565
100504005_at	0.11	0.0225	2.94	-4.66228	0.316	100504005_at	100504005	predicted gene, 20010	5.73978	5.59666	5.7837	5.95326	5.89474	6.22069
100504007_at	0.669	0.44	-0.82	-7.48416	-0.11	100504007_at	100504007	predicted gene 15787	2.59342	2.87721	2.51367	2.46122	2.42547	2.76839
100504013_at	0.907	0.806	0.255	-7.81443	0.0176	100504013_at	100504013	predicted gene, 20014	7.77558	7.82759	7.88062	7.82052	7.81788	7.89818
100504017_at	0.119	0.0251	2.86	-4.78164	0.298	100504017_at	100504017	RIKEN cDNA D230004N17 gene	2.61836	2.51683	2.81839	3.07209	2.92597	2.85033
100504018_at	0.0627	0.00994	3.54	-3.79109	0.248	100504018_at	100504018	predicted gene, 20016	1.86624	1.79474	1.79148	2.01107	2.13399	2.05218
100504019_at	0.858	0.72	0.374	-7.7722	0.0237	100504019_at	100504019	predicted gene, 20017	2.69111	2.69868	2.64048	2.6949	2.71173	2.6949
100504021_at	0.0653	0.0105	-3.49	-3.85164	-0.332	100504021_at	100504021	predicted gene, 17638	3.80274	3.81994	4.05262	3.52544	3.49792	3.65643
100504023_at	0.167	0.0422	2.49	-5.32204	0.337	100504023_at	100504023	predicted gene 13553	2.1671	2.10664	2.26463	2.43706	2.80657	2.30554
100504026_at	0.311	0.113	-1.82	-6.30998	-0.171	100504026_at	100504026	predicted gene 16157	3.06862	3.05677	3.24975	3.08204	2.93201	2.84832
100504027_at	0.595	0.354	-0.995	-7.32261	-0.161	100504027_at	100504027	expressed sequence AU024163	1.92949	2.09596	1.62005	1.52471	1.98245	1.65652
100504029_at	0.522	0.278	-1.18	-7.12779	-0.349	100504029_at	100504029	predicted gene, 16740	4.24811	5.09157	3.89721	4.07933	4.285	3.82442
100504030_at	0.759	0.564	-0.607	-7.64623	-0.0747	100504030_at	100504030	predicted gene, 20021	2.23779	2.55105	2.25239	2.09433	2.41601	2.30681
100504031_at	0.963	0.922	-0.102	-7.84549	-0.0228	100504031_at	100504031	predicted gene, 20022	3.97678	3.39463	4.10872	4.14486	3.56207	3.70466
100504034_at	0.0173	0.00168	5	-1.84599	1.25	100504034_at	100504034	predicted gene, 20024	5.34837	5.67048	5.50995	7.13112	6.16013	6.97325
100504036_at	0.984	0.964	0.0474	-7.85017	0.00635	100504036_at	100504036	predicted gene, 20026	1.96037	2.28781	1.79787	1.94912	1.98081	2.13517
100504039_at	0.925	0.844	-0.205	-7.8275	-0.0374	100504039_at	100504039	uncharacterized LOC100504039	2.16053	2.25461	2.83833	2.44423	2.23554	2.46158
100504040_at	0.191	0.0515	-2.36	-5.52697	-0.165	100504040_at	100504040	predicted gene, 17586	5.93421	5.94096	5.84302	5.7874	5.74971	5.68467
100504043_at	0.787	0.602	-0.546	-7.6842	-0.0495	100504043_at	100504043	predicted gene, 17529	1.75109	1.76191	1.70688	1.53225	1.82225	1.71699
100504046_at	0.96	0.915	0.11	-7.84448	0.0118	100504046_at	100504046	predicted gene, 20031	2.99561	2.69504	2.9656	2.98061	2.7755	2.9356
100504048_at	0.38	0.157	-1.59	-6.61998	-0.249	100504048_at	100504048	predicted gene, 20033	3.08946	3.27345	3.38469	2.66687	3.17479	3.15941
100504051_at	0.143	0.0332	-2.66	-5.07466	-0.212	100504051_at	100504051	predicted gene, 20034	5.52075	5.32287	5.41153	5.24649	5.14367	5.22992
100504054_at	0.0117	0.000989	-5.5	-1.25708	-0.564	100504054_at	100504054	predicted gene, 20035	4.85595	5.08756	5.10872	4.59285	4.38843	4.37872
100504056_at	0.584	0.341	1.02	-7.2928	0.202	100504056_at	100504056	predicted gene, 20036	2.76294	2.44615	2.71914	3.15757	2.4104	2.96753
100504058_at	0.633	0.396	-0.906	-7.40773	-0.112	100504058_at	100504058	predicted gene, 20038	2.20613	2.19208	2.61901	2.23744	2.23848	2.20409
100504061_at	0.9	0.792	0.274	-7.80877	0.0303	100504061_at	100504061	RIKEN cDNA 8030451A03 gene	1.16237	1.4961	1.52217	1.40721	1.48486	1.37955
100504068_at	0.228	0.0682	-2.16	-5.81069	-0.554	100504068_at	100504068	predicted gene 15051	4.81912	5.04269	5.2776	4.23594	5.08297	4.15928
100504069_at	0.235	0.0715	-2.13	-5.8592	-0.209	100504069_at	100504069	predicted gene 15915	1.98641	2.01585	1.84392	1.57816	1.86006	1.78127
100504070_at	0.279	0.0941	-1.94	-6.13147	-0.159	100504070_at	100504070	predicted gene, 20043	1.58674	1.65772	1.51859	1.3244	1.52016	1.44257
100504071_at	0.958	0.91	-0.117	-7.84359	-0.0157	100504071_at	100504071	predicted gene, 20044	3.321	3.74944	3.52665	3.37847	3.47878	3.69286
100504072_at	0.904	0.799	0.265	-7.81153	0.021	100504072_at	100504072	predicted gene, 20045	3.17367	2.99805	3.08905	3.05215	3.18666	3.08494
100504076_at	0.911	0.814	-0.244	-7.81748	-0.0358	100504076_at	100504076	sperm motility kinase X-like	2.00417	1.91365	2.40451	2.17813	1.90087	2.13588
100504078_at	0.418	0.187	-1.47	-6.77914	-0.169	100504078_at	100504078	phosphatidylinositol-glycan biosynthesis class X protein-like	1.56567	1.96175	1.79576	1.66941	1.64893	1.49718
100504083_at	0.585	0.343	-1.02	-7.29751	-0.0972	100504083_at	100504083	predicted gene, 20052	2.25517	2.05567	2.1546	2.04626	1.9339	2.19375
100504089_at	0.824	0.662	0.457	-7.7337	0.133	100504089_at	100504089	predicted gene, 20056	2.40557	1.15602	1.76981	2.02734	1.95097	1.75071
100504101_at	0.684	0.459	0.786	-7.51326	0.0663	100504101_at	100504101	predicted gene, 20063	2.32307	2.38861	2.36994	2.40127	2.56311	2.31609
100504102_at	0.802	0.626	-0.509	-7.70563	-0.0712	100504102_at	100504102	predicted gene, 20064	1.69572	1.65027	2.15658	1.75011	1.72547	1.81326
100504104_at	0.0944	0.0178	3.1	-4.41793	0.306	100504104_at	100504104	predicted gene 16062	4.81788	4.51625	4.72736	5.05605	4.90439	5.0187
100504106_at	0.487	0.244	1.27	-7.01738	0.143	100504106_at	100504106	predicted gene, 20066	1.71195	1.97522	1.95224	1.9409	2.19913	1.92776
100504113_at	0.63	0.393	0.912	-7.40229	0.135	100504113_at	100504113	predicted gene, 20069	2.687	2.32685	2.85442	2.60765	2.7799	2.8852
100504114_at	0.333	0.126	1.74	-6.41462	0.18	100504114_at	100504114	predicted gene, 16907	3.62856	3.60859	3.38668	3.5708	3.79791	3.79454
100504116_at	0.0504	0.00729	-3.77	-3.45518	-0.41	100504116_at	100504116	predicted gene, 20071	4.87571	4.73716	4.70057	4.15546	4.4931	4.4335
100504117_at	0.303	0.108	-1.85	-6.26371	-0.142	100504117_at	100504117	predicted gene 13705	2.85416	2.99256	2.83303	2.70585	2.73433	2.81345
100504119_at	0.965	0.925	-0.098	-7.84597	-0.0108	100504119_at	100504119	predicted gene, 20073	1.86142	2.04514	1.73339	1.77621	1.81032	2.02115
100504121_at	0.306	0.11	-1.84	-6.28435	-0.327	100504121_at	100504121	RIKEN cDNA 1700013G23 gene	2.42123	2.89517	2.40383	2.41272	2.37387	1.95263
100504127_at	0.0392	0.00515	4.05	-3.07531	0.51	100504127_at	100504127	predicted gene, 17690	4.38354	4.17446	4.30561	4.73786	5.04703	4.60961
100504131_at	0.412	0.182	-1.49	-6.75533	-0.175	100504131_at	100504131	predicted gene, 20077	2.85429	3.30073	3.04125	2.88717	2.85697	2.92657
100504139_at	0.827	0.665	-0.452	-7.73629	-0.0501	100504139_at	100504139	predicted gene, 16685	2.96011	3.12917	3.1707	2.99204	3.23032	2.88734
100504140_at	0.501	0.258	-1.23	-7.0655	-0.138	100504140_at	100504140	RIKEN cDNA 4930412M03 gene	3.36737	3.48344	3.74813	3.47885	3.385	3.32168
100504141_at	0.897	0.787	-0.281	-7.80645	-0.034	100504141_at	100504141	predicted gene, 20083	1.84788	2.18056	2.12738	2.19131	1.9618	1.9006
100504153_at	0.986	0.967	-0.0426	-7.85042	-0.00496	100504153_at	100504153	predicted gene, 20089	2.98061	2.95538	2.73672	2.71909	3.07416	2.86457
100504156_at	0.681	0.455	0.792	-7.50827	0.0764	100504156_at	100504156	family with sequence similarity 181, member A	3.62947	3.4047	3.7306	3.65739	3.65354	3.68296
100504157_at	0.0607	0.00948	3.57	-3.73941	0.379	100504157_at	100504157	cytochrome c oxidase, subunit VIIc pseudogene	7.29768	7.18182	7.14371	7.75207	7.39798	7.61144
100504159_at	0.926	0.845	-0.203	-7.82799	-0.0149	100504159_at	100504159	predicted gene, 20093	3.86317	3.75112	3.80084	3.8657	3.78089	3.7237
100504160_at	0.261	0.0845	2.02	-6.02489	0.399	100504160_at	100504160	predicted gene, 20094	5.89662	5.45001	5.94962	6.35127	5.79009	6.35071
100504162_at	0.861	0.724	-0.368	-7.77485	-0.0789	100504162_at	100504162	protease, serine, 51	2.53996	3.44537	2.95348	2.78358	2.94364	2.97496
100504164_at	0.849	0.704	0.397	-7.76233	0.107	100504164_at	100504164	CKLF-like MARVEL transmembrane domain containing 1	1.29444	1.86279	1.57308	1.30697	2.27496	1.46823
100504165_at	0.43	0.196	-1.43	-6.82194	-0.235	100504165_at	100504165	predicted gene, 20097	2.83266	2.64696	2.69521	2.80494	2.14866	2.51686
100504166_at	0.82	0.656	0.466	-7.72908	0.0425	100504166_at	100504166	RIKEN cDNA 4933421O10 gene	4.39657	4.52145	4.4325	4.60686	4.34024	4.5309
100504169_at	0.918	0.825	0.229	-7.8215	0.019	100504169_at	100504169	predicted gene, 20098	2.07152	2.16685	1.91921	2.07152	2.07152	2.07152
100504170_at	0.0699	0.0116	-3.42	-3.96135	-0.375	100504170_at	100504170	predicted gene, 20099	2.5287	2.37972	2.71724	2.10873	2.30074	2.09105
100504173_at	0.982	0.96	0.0523	-7.84989	0.00378	100504173_at	100504173	predicted gene 15466	8.36521	8.26628	8.24263	8.31463	8.23339	8.33744
100504175_at	0.566	0.323	1.07	-7.24962	0.0751	100504175_at	100504175	predicted gene, 20100	3.07339	3.1375	3.10555	3.25215	3.11353	3.17604
100504176_at	0.143	0.0331	2.66	-5.07075	0.172	100504176_at	100504176	predicted gene, 20101	5.57242	5.55118	5.60089	5.78231	5.71383	5.74413
100504177_at	0.839	0.684	-0.425	-7.74944	-0.0494	100504177_at	100504177	RIKEN cDNA F730016J06 gene	5.23722	4.89372	5.15452	5.01612	5.18999	4.93122
100504178_at	0.495	0.252	-1.25	-7.0447	-0.143	100504178_at	100504178	RIKEN cDNA A030003K02 gene	3.31809	3.10335	3.39107	3.18177	2.94872	3.25207
100504183_at	0.902	0.795	0.27	-7.80992	0.0244	100504183_at	100504183	predicted gene 11570	2.62834	2.70185	2.89326	2.83482	2.73663	2.72529
100504184_at	0.854	0.712	0.385	-7.76765	0.0412	100504184_at	100504184	predicted gene 16336	1.87781	2.21268	2.04034	2.20274	2.05097	2.00067
100504186_at	0.379	0.156	1.59	-6.61415	0.268	100504186_at	100504186	RIKEN cDNA C230013L11 gene	3.71447	3.21301	3.37448	3.4616	3.69509	3.95003
100504191_at	0.0073	0.000514	6.16	-0.529219	0.882	100504191_at	100504191	predicted gene 16576	3.72722	3.79358	3.87504	4.90903	4.36425	4.7676
100504195_at	0.834	0.677	-0.436	-7.74431	-0.0699	100504195_at	100504195	MICAL C-terminal like	3.07772	2.53705	2.90736	2.75888	2.58733	2.96608
100504196_at	0.724	0.513	0.69	-7.58815	0.0845	100504196_at	100504196	predicted gene 10023	2.81403	2.95007	3.09139	3.17746	2.81403	3.11742
100504200_at	0.498	0.255	-1.24	-7.05343	-0.188	100504200_at	100504200	predicted gene 8050	4.54214	3.96845	4.16226	3.99655	4.16226	3.94929
100504202_at	0.714	0.499	-0.713	-7.57066	-0.074	100504202_at	100504202	predicted gene, 20110	1.54643	1.79182	1.77787	1.50628	1.62482	1.76309
100504206_at	0.901	0.795	-0.271	-7.80968	-0.0267	100504206_at	100504206	predicted gene 16055	2.69433	2.77311	2.77119	2.87338	2.53977	2.74524
100504207_at	0.557	0.313	-1.09	-7.22503	-0.133	100504207_at	100504207	predicted gene 1082	3.63216	3.84316	4.08709	3.7364	3.64781	3.78007
100504211_at	0.554	0.31	-1.1	-7.21789	-0.184	100504211_at	100504211	predicted gene, 20114	2.60877	3.21987	2.73314	2.83482	2.6085	2.56518
100504215_at	0.75	0.55	0.628	-7.6317	0.0642	100504215_at	100504215	predicted gene, 20115	1.8923	1.64955	1.62295	1.82036	1.87341	1.66372
100504223_at	0.872	0.746	-0.338	-7.78661	-0.0542	100504223_at	100504223	predicted gene, 20120	3.53067	3.5958	3.88397	3.90091	3.59966	3.34717
100504225_at	0.788	0.605	-0.542	-7.68678	-0.0652	100504225_at	100504225	predicted gene 9828	2.53962	2.47553	2.63554	2.6201	2.60255	2.23259
100504230_at	0.686	0.463	0.777	-7.52012	0.0608	100504230_at	100504230	expressed sequence AU020206	7.95162	8.12604	8.1224	8.14412	8.15987	8.07852
100504231_at	0.248	0.0781	2.07	-5.94736	0.379	100504231_at	100504231	predicted gene 15708	3.6778	3.03713	3.68328	3.76574	3.98113	3.78889
100504232_at	0.859	0.721	-0.372	-7.77315	-0.0989	100504232_at	100504232	mucosal pentraxin 2	1.94318	2.51846	1.97481	1.73855	1.79195	2.60921
100504234_at	0.612	0.372	0.955	-7.36189	0.106	100504234_at	100504234	coiled-coil domain containing 170	3.64764	3.689	3.70127	3.94655	3.55058	3.86027
100504235_at	0.588	0.346	1.01	-7.30533	0.0797	100504235_at	100504235	predicted gene, 20125	2.59307	2.42604	2.48577	2.64711	2.50574	2.59125
100504244_at	0.98	0.955	0.0586	-7.8495	0.00547	100504244_at	100504244	predicted gene, 20131	1.40286	1.39619	1.62526	1.53991	1.52428	1.37654
100504249_at	0.766	0.573	0.592	-7.65597	0.0915	100504249_at	100504249	predicted gene 15350	2.35609	2.59535	2.75703	2.91546	2.41786	2.64954
100504250_at	0.751	0.552	-0.626	-7.6336	-0.165	100504250_at	100504250	ubiquitin-conjugating enzyme E2 pseudogene	0.976155	2.10067	1.36516	1.43569	1.21721	1.29262
100504251_at	0.526	0.282	-1.17	-7.13979	-0.127	100504251_at	100504251	predicted gene, 20134	1.02831	1.37838	1.2935	1.00483	1.17626	1.13674
100504252_at	0.83	0.67	-0.445	-7.73959	-0.0342	100504252_at	100504252	predicted gene 14198	3.32802	3.26801	3.29027	3.22979	3.37216	3.1816
100504254_at	0.121	0.0258	-2.84	-4.80788	-0.237	100504254_at	100504254	predicted gene 15903	2.3446	2.18425	2.41032	2.11666	2.09233	2.0198
100504255_at	0.142	0.0329	-2.67	-5.06417	-0.167	100504255_at	100504255	predicted gene 12159	2.00917	2.02314	2.03705	1.84909	1.87696	1.84226
100504258_at	0.896	0.785	-0.283	-7.80576	-0.0436	100504258_at	100504258	predicted gene 13425	2.12416	1.92688	2.49992	2.01922	2.12481	2.27621
100504261_at	0.0119	0.00101	-5.48	-1.28498	-0.664	100504261_at	100504261	predicted gene, 17608	2.76642	2.61604	2.34035	1.96648	1.80066	1.96365
100504262_at	0.386	0.161	-1.57	-6.6419	-0.191	100504262_at	100504262	RIKEN cDNA A730020E08 gene	2.99152	2.90659	2.73424	2.85963	2.72688	2.47273
100504264_at	0.494	0.251	-1.25	-7.04069	-0.188	100504264_at	100504264	predicted gene, 20138	1.92395	2.06828	2.14494	1.73678	2.18562	1.65202
100504265_at	0.934	0.861	-0.182	-7.83259	-0.0281	100504265_at	100504265	predicted gene, 20139	2.36455	2.98992	2.71182	2.65727	2.73089	2.59378
100504266_at	0.819	0.653	-0.47	-7.72699	-0.0486	100504266_at	100504266	predicted gene, 20140	3.68759	3.88706	3.89374	3.60535	3.86633	3.8509
100504267_at	0.164	0.0411	-2.51	-5.29524	-0.313	100504267_at	100504267	tumor protein p53 pathway corepressor 1	4.077	4.21721	4.43283	3.98614	4.06014	3.74158
100504268_at	0.333	0.126	1.74	-6.41501	0.183	100504268_at	100504268	RIKEN cDNA 2310005A03 gene	3.28491	3.09702	3.39451	3.55329	3.45777	3.31485
100504273_at	0.00153	6.35e-05	8.66	1.8028	1.16	100504273_at	100504273	predicted gene, 20143	4.98614	5.50926	5.19238	6.43241	6.38902	6.33677
100504278_at	0.242	0.0752	-2.1	-5.90928	-0.15	100504278_at	100504278	RIKEN cDNA 2810402E24 gene	4.34324	4.30577	4.45965	4.21145	4.21143	4.23581
100504279_at	0.233	0.071	-2.14	-5.85102	-0.18	100504279_at	100504279	predicted gene, 20146	2.50992	2.68251	2.73089	2.39657	2.50429	2.48266
100504283_at	0.19	0.0511	-2.36	-5.51924	-0.195	100504283_at	100504283	predicted gene, 20149	1.66872	1.91497	1.81028	1.6165	1.58765	1.60369
100504285_at	0.997	0.994	0.00726	-7.85143	0.000952	100504285_at	100504285	abhydrolase domain containing 12B	2.51452	2.3474	2.48903	2.64976	2.17665	2.52738
100504287_at	0.748	0.548	-0.632	-7.62904	-0.108	100504287_at	100504287	predicted gene 16340	1.87076	2.33091	1.73742	1.74035	2.07847	1.79617
100504291_at	0.386	0.16	1.58	-6.63947	0.172	100504291_at	100504291	predicted gene, 16618	2.72439	2.79194	2.66688	2.70931	2.8937	3.09482
100504292_at	0.828	0.668	-0.448	-7.73802	-0.0832	100504292_at	100504292	predicted gene, 20153	2.45548	2.25522	2.29122	2.0309	2.69061	2.0309
100504295_at	0.901	0.795	-0.271	-7.80973	-0.02	100504295_at	100504295	predicted gene, 20155	4.44564	4.5047	4.57703	4.42912	4.55662	4.48158
100504297_at	0.323	0.121	1.77	-6.37133	0.17	100504297_at	100504297	predicted gene, 20157	3.49542	3.25268	3.34329	3.40527	3.58442	3.61303
100504298_at	0.314	0.115	-1.81	-6.32265	-0.396	100504298_at	100504298	predicted gene, 20158	2.09893	2.9985	2.44162	2.23816	2.15119	1.96058
100504301_at	0.304	0.109	-1.84	-6.27168	-0.172	100504301_at	100504301	RIKEN cDNA 6230426M11 gene	2.47057	2.33923	2.65299	2.31805	2.32843	2.29978
100504304_at	0.782	0.595	0.558	-7.67725	0.134	100504304_at	100504304	predicted gene, 20161	2.05961	1.72635	2.05876	1.98221	2.6138	1.65105
100504305_at	0.182	0.0479	-2.41	-5.45327	-0.397	100504305_at	100504305	predicted gene 16534	2.79381	3.16603	3.12432	2.36687	2.92314	2.60424
100504307_at	0.741	0.537	-0.649	-7.61725	-0.12	100504307_at	100504307	predicted gene, 20163	3.4303	2.80411	3.39369	2.89405	3.13113	3.24288
100504308_at	0.946	0.885	0.15	-7.8386	0.0174	100504308_at	100504308	predicted gene 15473	1.76729	1.8943	1.56648	1.91991	1.73315	1.62719
100504309_at	0.112	0.0228	-2.93	-4.67972	-0.207	100504309_at	100504309	RIKEN cDNA 2010003O02 gene	6.30169	6.19508	6.33461	6.04452	6.07079	6.09627
100504312_at	0.403	0.174	-1.52	-6.71363	-0.189	100504312_at	100504312	predicted gene, 17597	2.61737	2.76171	3.00727	2.55182	2.76929	2.4993
100504315_at	0.0344	0.00431	4.19	-2.88096	0.32	100504315_at	100504315	predicted gene, 20165	6.97793	7.04221	6.947	7.22269	7.30462	7.40122
100504320_at	0.243	0.0754	-2.1	-5.91125	-0.193	100504320_at	100504320	predicted gene, 20169	3.04453	3.07465	3.31744	2.9832	2.90771	2.96605
100504323_at	0.175	0.0452	-2.45	-5.3929	-0.315	100504323_at	100504323	predicted gene, 20172	1.85891	2.02232	1.56988	1.47975	1.39994	1.62506
100504326_at	0.5	0.257	-1.24	-7.06283	-0.144	100504326_at	100504326	predicted gene, 20174	3.97323	4.03497	3.7209	3.59469	3.83346	3.86898
100504328_at	0.425	0.192	1.45	-6.80294	0.546	100504328_at	100504328	novel KRAB box and zinc finger, C2H2 type domain containing protein	3.74184	2.13748	2.89969	3.44776	3.2343	3.7364
100504329_at	0.512	0.268	-1.2	-7.09829	-0.135	100504329_at	100504329	predicted gene, 20176	4.89876	4.77077	4.80461	4.5289	4.62425	4.91533
100504333_at	0.0196	0.00199	4.85	-2.03342	0.868	100504333_at	100504333	predicted gene, 16712	3.62138	2.89206	3.37467	4.14645	4.25485	4.09222
100504335_at	0.213	0.0611	-2.24	-5.70042	-0.213	100504335_at	100504335	predicted gene, 20179	2.98442	2.78965	3.10849	2.73548	2.77906	2.73045
100504337_at	0.171	0.0435	2.47	-5.35379	0.159	100504337_at	100504337	predicted gene, 20181	9.00535	9.04239	8.98227	9.15149	9.15699	9.19791
100504341_at	0.0477	0.00675	-3.83	-3.37157	-0.31	100504341_at	100504341	predicted gene, 20184	5.87152	5.98333	5.82752	5.52845	5.68344	5.54191
100504343_at	0.961	0.917	-0.108	-7.84476	-0.016	100504343_at	100504343	predicted gene, 20185	2.38744	2.85289	2.43335	2.56028	2.37106	2.69437
100504344_at	0.775	0.586	0.572	-7.66844	0.0637	100504344_at	100504344	predicted gene, 20186	3.34262	3.64201	3.4026	3.46617	3.68307	3.42913
100504347_at	0.395	0.167	-1.55	-6.67944	-0.197	100504347_at	100504347	predicted gene, 20187	2.23611	2.50648	2.24251	1.91187	2.29761	2.18603
100504349_at	0.252	0.0797	-2.06	-5.9667	-0.252	100504349_at	100504349	predicted gene 13187	2.59531	2.93361	2.53673	2.34409	2.55178	2.41452
100504350_at	0.947	0.888	0.146	-7.83932	0.00936	100504350_at	100504350	predicted gene 14169	3.8865	3.82542	3.81619	3.86539	3.8454	3.8454
100504352_at	0.234	0.0712	2.13	-5.85405	0.462	100504352_at	100504352	expressed sequence C78197	2.91296	2.21155	2.99568	3.24704	2.95664	3.30279
100504354_at	0.758	0.563	0.609	-7.645	0.0908	100504354_at	100504354	predicted gene, 20982	2.35423	2.2152	2.5381	2.36208	2.75548	2.26222
100504356_at	0.759	0.564	0.606	-7.64683	0.0628	100504356_at	100504356	predicted gene, 20190	2.32584	2.24924	2.52082	2.28949	2.5355	2.45934
100504358_at	0.938	0.87	0.17	-7.83486	0.0769	100504358_at	100504358	NA	2.20939	2.3332	1.98641	2.36122	1.20833	3.19011
100504359_at	0.724	0.514	-0.689	-7.58903	-0.0679	100504359_at	100504359	predicted gene, 20191	4.95006	4.80912	5.00775	4.82603	5.00694	4.73034
100504360_at	0.0698	0.0116	-3.42	-3.95764	-0.31	100504360_at	100504360	RIKEN cDNA D730003I15 gene	3.84658	3.89313	4.09598	3.71361	3.61437	3.57784
100504361_at	0.00449	0.000267	6.87	0.202253	0.805	100504361_at	100504361	predicted gene 14230	4.98974	5.06383	4.65827	5.66161	5.78132	5.68391
100504364_at	0.119	0.0251	-2.86	-4.77861	-0.31	100504364_at	100504364	predicted gene, 20192	5.34621	5.4942	5.11829	4.98205	5.0888	4.95685
100504371_at	0.16	0.0396	-2.54	-5.25518	-0.259	100504371_at	100504371	predicted gene 13920	2.12187	2.3091	2.19597	1.91558	2.12187	1.81309
100504375_at	0.505	0.263	1.22	-7.07963	0.259	100504375_at	100504375	predicted gene 15880	2.83752	2.00997	2.76371	2.7903	2.83481	2.76371
100504377_at	0.294	0.102	1.89	-6.21216	0.176	100504377_at	100504377	predicted gene, 20199	4.27628	4.13601	4.3122	4.48912	4.26995	4.49358
100504379_at	0.552	0.307	-1.1	-7.21072	-0.0916	100504379_at	100504379	predicted gene, 20201	2.21215	2.18086	2.07921	2.13117	2.121	1.94523
100504381_at	0.859	0.722	0.371	-7.77357	0.0507	100504381_at	100504381	predicted gene, 17276	3.86786	3.51864	3.81291	3.7049	4.0131	3.63336
100504383_at	0.476	0.234	1.31	-6.98118	0.185	100504383_at	100504383	predicted gene, 20202	1.60604	1.53108	1.6302	2.09979	1.58983	1.63155
100504389_at	0.95	0.894	0.138	-7.84054	0.0259	100504389_at	100504389	RIKEN cDNA 9030407P20 gene	3.00094	3.27305	3.23345	2.81773	3.20605	3.56132
100504395_at	0.898	0.789	-0.278	-7.80746	-0.0195	100504395_at	100504395	predicted gene, 20204	6.07246	6.1163	5.97689	6.06105	6.03184	6.01426
100504397_at	0.00995	0.000782	5.73	-0.995933	0.641	100504397_at	100504397	predicted gene, 20205	5.60969	5.82081	5.63883	6.5115	6.15767	6.32227
100504399_at	0.99	0.978	-0.028	-7.85101	-0.00288	100504399_at	100504399	Riken cDNA C130021I20 gene	2.98061	2.89953	2.89342	2.72402	2.96693	3.07397
100504400_at	0.536	0.291	-1.14	-7.16648	-0.321	100504400_at	100504400	cysteine-rich perinuclear theca 14	1.18795	2.23404	1.14697	1.18358	1.14697	1.27485
100504402_at	0.881	0.758	-0.32	-7.7932	-0.0266	100504402_at	100504402	predicted gene, 20208	2.13793	2.19279	2.31109	2.0845	2.23729	2.24022
100504404_at	0.416	0.185	-1.48	-6.77007	-0.245	100504404_at	100504404	histocompatibility 2, class II antigen E alpha, pseudogene	2.52846	3.01539	3.06122	2.8372	2.50397	2.52858
100504406_at	0.631	0.394	0.91	-7.40383	0.124	100504406_at	100504406	predicted gene 10617	2.42245	2.37863	2.83678	2.63657	2.78795	2.58467
100504411_at	0.603	0.362	-0.977	-7.33971	-0.155	100504411_at	100504411	predicted gene, 20212	1.61585	2.17587	1.74007	1.51424	1.76795	1.78413
100504412_at	0.729	0.52	-0.677	-7.59725	-0.0912	100504412_at	100504412	RIKEN cDNA 4933400F03 gene	3.84494	4.1092	3.68614	3.97976	3.70509	3.68198
100504421_at	0.723	0.512	0.691	-7.58718	0.0919	100504421_at	100504421	RIKEN cDNA 2900076A07 gene	4.26497	4.31488	4.38688	4.55007	4.11535	4.57695
100504423_at	0.463	0.223	1.34	-6.939	0.181	100504423_at	100504423	NA	3.0886	2.77038	2.69147	2.85686	3.19859	3.03691
100504425_at	0.845	0.695	-0.409	-7.75708	-0.0822	100504425_at	100504425	predicted gene, 20219	4.24475	3.91909	3.7364	4.17093	3.49693	3.98581
100504427_at	0.487	0.244	-1.27	-7.01721	-0.157	100504427_at	100504427	predicted gene 13404	3.35012	3.04068	3.41198	3.02419	3.26713	3.04068
100504429_at	0.856	0.716	-0.379	-7.76993	-0.105	100504429_at	100504429	RIKEN cDNA 4930408F14 gene	3.70735	4.14684	4.17019	4.2303	3.26711	4.21231
100504437_at	0.42	0.188	-1.46	-6.78513	-0.124	100504437_at	100504437	predicted gene, 20227	5.93259	5.9977	6.07409	6.00463	5.81762	5.81035
100504446_at	0.401	0.172	1.53	-6.70432	0.11	100504446_at	100504446	proline rich 22	3.4579	3.5236	3.37232	3.54992	3.53028	3.60497
100504448_at	0.201	0.0555	-2.31	-5.60337	-0.201	100504448_at	100504448	predicted gene, 20234	2.87242	2.99509	3.13863	2.81959	2.75385	2.8292
100504452_at	0.407	0.178	-1.5	-6.73422	-0.228	100504452_at	100504452	predicted gene, 20235	2.83646	2.43831	2.81857	2.43939	2.26892	2.70138
100504454_at	0.904	0.8	-0.263	-7.81192	-0.0313	100504454_at	100504454	RIKEN cDNA 4930573C08 gene	2.06093	2.27006	2.32418	2.39566	2.1093	2.05633
100504455_at	0.401	0.171	-1.53	-6.70238	-0.246	100504455_at	100504455	predicted gene 15834	4.48859	4.94005	4.35852	4.31717	4.50472	4.22687
100504457_at	0.554	0.31	1.1	-7.21733	0.11	100504457_at	100504457	RIKEN cDNA 4921513H07 gene	2.11792	2.17202	1.94931	2.34712	2.12734	2.09577
100504458_at	0.392	0.165	-1.55	-6.66886	-0.216	100504458_at	100504458	predicted gene 12367	2.98524	2.81602	3.23597	2.75592	2.9999	2.63283
100504461_at	0.36	0.143	-1.65	-6.5341	-0.159	100504461_at	100504461	RIKEN cDNA 5430401H09 gene	1.7821	2.05671	1.7996	1.66593	1.79	1.70578
100504464_at	0.00291	0.00015	7.55	0.845829	1.45	100504464_at	100504464	RIKEN cDNA E230016K23 gene	3.20685	3.10489	3.69255	4.61526	4.6511	5.09384
100504467_at	0.505	0.262	-1.22	-7.07887	-0.142	100504467_at	100504467	predicted gene, 16596	2.7217	2.95048	3.10188	2.70437	2.73402	2.91108
100504469_at	0.82	0.656	0.466	-7.72905	0.0306	100504469_at	100504469	predicted gene, 20242	3.19306	3.13231	3.1633	3.15279	3.19607	3.23151
100504474_at	0.96	0.914	0.112	-7.84435	0.0149	100504474_at	100504474	small leucine-rich protein 1	3.20255	3.51999	3.28873	3.11862	3.531	3.40631
100504475_at	0.719	0.507	-0.701	-7.57986	-0.0544	100504475_at	100504475	predicted gene, 20245	1.35544	1.48979	1.36274	1.41455	1.36274	1.26751
100504476_at	0.802	0.628	0.507	-7.70686	0.057	100504476_at	100504476	predicted gene, 20246	1.7814	2.01034	2.07794	2.01584	2.15723	1.86768
100504486_at	0.844	0.694	-0.411	-7.75593	-0.0516	100504486_at	100504486	ganglioside-induced differentiation-associated-protein 10	4.43381	4.15721	4.57797	4.48012	4.27737	4.25684
100504487_at	0.813	0.644	0.483	-7.72005	0.0357	100504487_at	100504487	predicted gene, 20251	1.02968	1.17501	1.19271	1.15194	1.18906	1.16344
100504490_at	0.903	0.797	0.267	-7.81081	0.0253	100504490_at	100504490	predicted gene, 20252	5.02288	5.06575	5.11651	4.95015	5.07266	5.25814
100504491_at	0.0384	0.00501	4.07	-3.04652	0.468	100504491_at	100504491	doublecortin domain containing 2b	3.24677	3.01981	3.36907	3.73454	3.77202	3.53235
100504493_at	0.843	0.691	0.414	-7.75446	0.0524	100504493_at	100504493	predicted gene 13605	2.92619	2.98619	2.77337	2.71035	2.97622	3.15642
100504494_at	0.364	0.146	1.64	-6.55242	0.144	100504494_at	100504494	predicted gene, 20253	1.16077	1.21643	1.24472	1.20381	1.38377	1.46611
100504495_at	0.594	0.353	-0.997	-7.32036	-0.086	100504495_at	100504495	predicted gene, 20254	1.84668	2.10908	1.98135	1.86067	1.93233	1.88612
100504496_at	0.961	0.917	-0.108	-7.84474	-0.0135	100504496_at	100504496	predicted gene, 20255	2.53324	2.9352	2.57573	2.71928	2.54619	2.73817
100504497_at	0.671	0.442	0.816	-7.48761	0.138	100504497_at	100504497	predicted gene 16233	2.8392	2.98306	2.57454	2.95979	3.21479	2.63651
100504500_at	0.00733	0.000517	-6.15	-0.536693	-0.813	100504500_at	100504500	leucine-rich repeat-containing protein 70-like	3.65671	3.69045	3.41523	2.92476	2.8741	2.52531
100504501_at	0.793	0.614	0.529	-7.69473	0.184	100504501_at	100504501	caspase 8 pseudogene	4.21759	2.73651	3.61166	3.85913	3.46257	3.79575
100504504_at	0.0424	0.00575	-3.96	-3.19723	-0.54	100504504_at	100504504	RIKEN cDNA 4833423F13 gene	2.81779	2.85917	2.97422	2.55116	2.04879	2.43226
100504507_at	0.576	0.332	-1.04	-7.27212	-0.156	100504507_at	100504507	predicted gene, 20260	1.43621	1.90671	1.46632	1.44599	1.28932	1.60616
100504512_at	0.915	0.821	-0.236	-7.81984	-0.0249	100504512_at	100504512	RIKEN cDNA 4930426I24 gene	2.89644	2.73161	2.9091	2.92743	2.90721	2.62766
100504514_at	0.958	0.909	-0.118	-7.84345	-0.011	100504514_at	100504514	NA	3.35418	3.46158	3.47182	3.31188	3.36047	3.58212
100504515_at	0.887	0.769	0.305	-7.79851	0.103	100504515_at	100504515	NA	1.43656	2.54918	1.24297	2.07863	1.88503	1.57363
100504516_at	0.708	0.491	-0.728	-7.55929	-0.148	100504516_at	100504516	predicted gene, 20262	1.51161	2.3778	1.88481	1.70568	1.79582	1.82782
100504517_at	0.213	0.061	2.24	-5.69858	0.23	100504517_at	100504517	predicted gene 11052	1.43376	1.37269	1.52623	1.50137	1.68325	1.8379
100504518_at	0.585	0.342	-1.02	-7.29582	-0.29	100504518_at	100504518	RIKEN cDNA 3425401B19 gene	2.74141	2.0119	3.15709	2.41024	2.54551	2.08575
100504519_at	0.429	0.195	-1.44	-6.81846	-0.141	100504519_at	100504519	predicted gene, 20263	2.70722	2.4868	2.56948	2.37025	2.37159	2.59868
100504521_at	0.508	0.265	-1.21	-7.08834	-0.36	100504521_at	100504521	predicted gene, 20264	2.31225	3.48079	3.31619	2.76043	2.47946	2.79082
100504522_at	0.63	0.393	-0.912	-7.40196	-0.0688	100504522_at	100504522	predicted gene, 20265	1.12744	1.27898	1.10959	1.1368	1.09174	1.08117
100504523_at	0.322	0.12	1.78	-6.36653	0.252	100504523_at	100504523	predicted gene, 20266	1.5375	1.85225	1.56789	1.64554	1.97931	2.08965
100504524_at	0.0203	0.00208	4.81	-2.08244	0.611	100504524_at	100504524	predicted gene, 20267	6.75788	6.51051	6.91517	7.44063	7.17152	7.40294
100504525_at	0.203	0.0567	-2.29	-5.62434	-0.249	100504525_at	100504525	predicted gene, 20268	1.4285	1.6395	1.76981	1.37404	1.46435	1.2511
100504526_at	0.00703	0.00049	-6.21	-0.476706	-0.509	100504526_at	100504526	predicted gene, 20269	5.59481	5.41097	5.52527	5.09067	4.97317	4.93953
100504527_at	0.559	0.316	-1.08	-7.23225	-0.103	100504527_at	100504527	predicted gene 10374	4.7292	4.44161	4.6272	4.52945	4.41407	4.54656
100504532_at	0.708	0.491	-0.728	-7.55948	-0.0893	100504532_at	100504532	predicted gene, 20271	2.4602	2.05197	2.10565	2.21211	2.10745	2.03031
100504533_at	0.278	0.0933	1.95	-6.1224	0.196	100504533_at	100504533	predicted gene, 20272	5.5825	5.67451	5.58687	6.00016	5.66546	5.7663
100504536_at	0.0442	0.00607	-3.92	-3.25492	-0.339	100504536_at	100504536	predicted gene, 20273	4.3663	4.47062	4.31175	3.98067	4.17174	3.97926
100504539_at	0.742	0.538	0.648	-7.61844	0.0723	100504539_at	100504539	predicted gene, 20275	1.96907	2.35058	2.30849	2.30849	2.2696	2.26706
100504540_at	0.996	0.99	-0.0126	-7.85137	-0.00172	100504540_at	100504540	predicted gene, 20276	1.85703	2.04102	2.00803	1.68592	2.02237	2.19265
100504544_at	0.651	0.416	-0.865	-7.44479	-0.13	100504544_at	100504544	predicted gene 13417	1.91571	2.07039	2.07039	1.662	2.22342	1.78203
100504545_at	0.943	0.879	-0.158	-7.83723	-0.0212	100504545_at	100504545	predicted gene, 20279	5.19145	5.38496	5.31199	5.19039	5.55766	5.07678
100504548_at	0.733	0.525	-0.67	-7.60277	-0.0699	100504548_at	100504548	predicted gene, 20282	4.04482	3.93062	3.9532	3.76146	3.8493	4.10823
100504549_at	0.343	0.133	-1.71	-6.46241	-0.219	100504549_at	100504549	expressed sequence AI463170	3.38713	3.51979	3.47387	3.08933	3.52416	3.11006
100504556_at	0.599	0.358	-0.986	-7.33147	-0.21	100504556_at	100504556	DNA segment, Chr 5, ERATO Doi 683, expressed	3.931	3.21479	3.78354	3.2003	3.38307	3.71722
100504561_at	0.677	0.45	-0.8	-7.50093	-0.16	100504561_at	100504561	RIKEN cDNA 9230112J17 gene	2.60613	3.33396	2.64226	2.58869	2.67217	2.84155
100504564_at	0.049	0.00702	3.8	-3.41433	0.677	100504564_at	100504564	predicted gene, 20289	2.7589	3.3292	3.1029	3.79254	3.47365	3.95671
100504566_at	0.221	0.0644	-2.2	-5.75341	-0.302	100504566_at	100504566	predicted gene, 20290	4.37791	4.04747	4.45615	3.84856	3.94287	4.18305
100504568_at	0.705	0.486	-0.736	-7.55322	-0.0693	100504568_at	100504568	predicted gene, 17634	2.93079	3.0109	3.00444	2.74423	3.04826	2.94561
100504576_at	0.996	0.992	0.00989	-7.8514	0.00107	100504576_at	100504576	predicted gene, 20296	5.42795	5.23181	5.59333	5.51299	5.39425	5.34905
100504577_at	0.433	0.198	1.43	-6.83261	0.134	100504577_at	100504577	predicted gene, 20297	2.94385	2.65489	2.69719	2.91872	2.85405	2.92652
100504584_at	0.669	0.441	-0.819	-7.48532	-0.127	100504584_at	100504584	predicted gene, 20299	5.12675	4.50448	4.85314	4.79099	4.62431	4.68678
100504586_at	0.919	0.827	-0.227	-7.82216	-0.0221	100504586_at	100504586	predicted gene, 20300	3.20088	3.16589	3.03738	3.01367	3.28116	3.04316
100504589_at	0.857	0.718	0.377	-7.77091	0.0613	100504589_at	100504589	predicted gene 11454	1.30496	1.69757	1.90129	1.56299	1.65925	1.86553
100504591_at	0.612	0.372	-0.955	-7.36109	-0.18	100504591_at	100504591	predicted gene 15987	2.73213	2.55383	2.82954	2.33046	2.96056	2.28406
100504592_at	0.491	0.249	-1.26	-7.03284	-0.113	100504592_at	100504592	RIKEN cDNA 1700104B16 gene	1.97181	1.93615	2.10069	1.76214	1.99833	1.90843
100504593_at	0.322	0.12	-1.78	-6.36571	-0.155	100504593_at	100504593	predicted gene 13431	3.95022	3.81338	4.0258	3.67888	3.79395	3.85177
100504594_at	0.713	0.498	-0.716	-7.56824	-0.0693	100504594_at	100504594	RIKEN cDNA A630012P03 gene	2.38937	2.66622	2.37317	2.37328	2.40557	2.44208
100504601_at	0.196	0.0533	2.33	-5.56133	0.193	100504601_at	100504601	predicted gene, 16702	1.92382	2.12832	2.12297	2.2186	2.29984	2.23531
100504604_at	0.313	0.114	-1.81	-6.31976	-0.161	100504604_at	100504604	predicted gene 16316	3.32307	3.13412	3.20291	3.17858	2.96764	3.03134
100504605_at	0.517	0.274	-1.19	-7.11439	-0.106	100504605_at	100504605	predicted gene, 20310	1.61727	1.61344	1.84928	1.53691	1.58149	1.64331
100504608_at	0.885	0.767	0.308	-7.79753	0.0502	100504608_at	100504608	protein FAM119B-like	4.50983	3.87475	4.35013	4.21024	4.29467	4.38039
100504609_at	0.177	0.0461	2.43	-5.41369	0.191	100504609_at	100504609	hepatitis B virus X-interacting protein-like	1.57347	1.5119	1.46969	1.67437	1.6354	1.81744
100504611_at	0.353	0.139	-1.68	-6.50555	-0.18	100504611_at	100504611	predicted gene 10495	8.72721	8.4251	8.72988	8.44395	8.35398	8.54345
100504616_at	0.298	0.105	1.87	-6.23776	0.167	100504616_at	100504616	predicted gene 15910	3.11742	3.30221	3.22554	3.44572	3.25232	3.44729
100504618_at	0.102	0.0198	-3.03	-4.53021	-0.359	100504618_at	100504618	predicted gene 11579	1.61819	1.79609	1.52589	1.22645	1.49388	1.14426
100504619_at	0.957	0.907	-0.121	-7.84311	-0.0135	100504619_at	100504619	predicted gene, 17566	3.43837	3.2042	3.08138	3.34751	3.19887	3.137
100504621_at	0.876	0.751	-0.331	-7.7893	-0.0309	100504621_at	100504621	NA	1.49338	1.61652	1.34342	1.50155	1.49871	1.36022
100504625_at	0.833	0.674	0.44	-7.74235	0.0455	100504625_at	100504625	predicted gene, 20317	1.64683	1.83257	1.70331	1.79363	1.92376	1.60185
100504626_at	0.257	0.0824	-2.03	-5.99967	-0.15	100504626_at	100504626	predicted gene 16364	2.20899	2.23752	2.0852	2.04593	2.05626	1.97919
100504628_at	0.279	0.0941	-1.94	-6.13091	-0.183	100504628_at	100504628	predicted gene, 20319	1.50321	1.38131	1.65329	1.39567	1.36039	1.23138
100504636_at	0.675	0.448	-0.805	-7.49751	-0.137	100504636_at	100504636	predicted gene, 20323	2.27828	2.51726	2.64466	2.15835	2.69665	2.17494
100504637_at	0.543	0.298	-1.13	-7.18613	-0.117	100504637_at	100504637	predicted gene, 20324	5.2485	5.15497	5.13227	5.06966	5.23648	4.87757
100504639_at	0.272	0.0902	-1.97	-6.0896	-0.258	100504639_at	100504639	predicted gene, 20325	2.62885	2.68222	2.33313	2.10066	2.3087	2.46067
100504641_at	0.836	0.679	0.431	-7.74635	0.0307	100504641_at	100504641	RIKEN cDNA 1700101I11 gene	3.88438	3.88548	4.0175	3.98125	3.93647	3.96172
100504643_at	0.205	0.0573	-2.28	-5.63526	-0.352	100504643_at	100504643	predicted gene, 20326	2.15828	2.69592	2.34049	2.12403	2.15828	1.85516
100504645_at	0.841	0.687	0.42	-7.75171	0.056	100504645_at	100504645	predicted gene, 20328	1.85864	1.82946	2.00697	1.97333	2.19361	1.696
100504648_at	0.972	0.941	-0.0769	-7.84807	-0.0116	100504648_at	100504648	predicted gene, 20331	2.00368	2.24412	1.6433	2.03205	1.93315	1.89115
100504649_at	0.677	0.451	0.8	-7.50145	0.0909	100504649_at	100504649	predicted gene, 20332	3.8793	3.47139	3.76727	3.7798	3.76137	3.84953
100504650_at	0.172	0.0439	-2.47	-5.3632	-0.202	100504650_at	100504650	RIKEN cDNA A730085E03 gene	4.47317	4.4063	4.52681	4.37166	4.26803	4.16029
100504651_at	0.864	0.731	-0.359	-7.77845	-0.0446	100504651_at	100504651	NA	4.22512	4.10009	4.1514	4.29277	3.8469	4.2031
100504652_at	0.923	0.838	-0.213	-7.82561	-0.055	100504652_at	100504652	predicted gene 12880	2.33222	3.32094	2.75892	2.83633	2.97104	2.43968
100504653_at	0.376	0.154	-1.6	-6.60122	-0.246	100504653_at	100504653	RIKEN cDNA 4930555A03 gene	3.44997	3.94482	3.88855	3.58774	3.6319	3.3251
100504654_at	0.309	0.111	1.83	-6.29323	0.194	100504654_at	100504654	predicted gene 10736	10.5506	10.5553	10.3719	10.701	10.5153	10.8437
100504658_at	0.0284	0.0033	4.42	-2.58695	0.764	100504658_at	100504658	predicted gene, 20335	4.13863	3.83202	4.48259	4.98339	4.72545	5.03576
100504659_at	0.718	0.504	0.706	-7.57643	0.0611	100504659_at	100504659	60S ribosomal protein L15-like	7.47946	7.33444	7.32181	7.41828	7.34617	7.55469
100504661_at	0.78	0.592	0.562	-7.6748	0.105	100504661_at	100504661	predicted gene, 20337	3.34985	2.95259	3.74985	3.44906	3.4214	3.49793
100504662_at	0.474	0.233	1.31	-6.97576	0.191	100504662_at	100504662	predicted gene, 20338	4.63634	4.60635	4.58197	5.08268	4.48825	4.82774
100504663_at	0.0743	0.0127	3.35	-4.05832	0.365	100504663_at	100504663	autophagy related 14	5.04882	4.88307	4.93449	5.28297	5.51983	5.15724
100504668_at	0.403	0.174	-1.52	-6.71525	-0.25	100504668_at	100504668	predicted gene, 20342	4.00157	3.49232	3.41893	3.33557	3.28494	3.54221
100504669_at	0.986	0.967	0.0425	-7.85042	0.01	100504669_at	100504669	predicted gene, 20343	2.65874	3.0031	2.45579	2.92354	2.21824	3.00584
100504672_at	1	0.999	0.00128	-7.85146	0.000131	100504672_at	100504672	expressed sequence AA666905	4.07249	3.93995	3.79077	3.87534	3.85822	4.07005
100504674_at	0.594	0.353	0.997	-7.32007	0.0749	100504674_at	100504674	predicted gene, 20346	3.97969	4.01443	3.97976	4.12837	4.1126	3.95755
100504675_at	0.78	0.592	0.562	-7.67496	0.0835	100504675_at	100504675	predicted gene 15327	2.31916	1.92646	2.21594	1.97545	2.34344	2.39309
100504676_at	0.569	0.326	-1.06	-7.25768	-0.121	100504676_at	100504676	uncharacterized LOC100504676	2.66438	2.98139	2.62211	2.72661	2.63848	2.5399
100504681_at	0.889	0.773	-0.301	-7.80005	-0.0355	100504681_at	100504681	predicted gene, 20349	1.86884	1.91433	2.25077	1.91501	2.08064	1.93175
100504687_at	0.508	0.266	-1.21	-7.09035	-0.147	100504687_at	100504687	RIKEN cDNA 2810029C07 gene	3.42043	3.01025	3.20432	3.19843	2.98961	3.0066
100504689_at	0.0737	0.0126	-3.36	-4.04569	-0.317	100504689_at	100504689	phospholipid scramblase family, member 5	2.47168	2.57692	2.4181	2.03549	2.31475	2.16564
100504690_at	0.0834	0.015	-3.23	-4.23151	-0.47	100504690_at	100504690	predicted gene, 20354	2.93835	3.46349	3.14417	2.56034	2.75046	2.82578
100504692_at	0.793	0.613	-0.531	-7.69356	-0.0748	100504692_at	100504692	predicted gene, 20356	1.45261	1.31927	1.83041	1.34678	1.46721	1.56392
100504696_at	0.521	0.277	-1.18	-7.12516	-0.356	100504696_at	100504696	predicted gene, 20359	3.68798	3.57666	4.76051	3.7877	3.6453	3.52503
100504701_at	0.819	0.654	-0.468	-7.72792	-0.0728	100504701_at	100504701	predicted gene, 20362	1.06528	1.67816	1.43362	1.3555	1.21264	1.39059
100504703_at	0.455	0.217	-1.36	-6.91306	-0.164	100504703_at	100504703	RIKEN cDNA A730063M14 gene	4.15822	3.94292	3.97027	4.06965	3.84371	3.66658
100504704_at	0.907	0.805	0.257	-7.81393	0.0199	100504704_at	100504704	predicted gene, 20363	2.58943	2.7552	2.5728	2.69548	2.64375	2.63786
100504708_at	0.0563	0.00855	-3.65	-3.62807	-0.549	100504708_at	100504708	NA	2.54772	2.83805	2.30686	2.102	1.83136	2.11269
100504710_at	0.301	0.107	-1.86	-6.25422	-0.504	100504710_at	100504710	predicted gene 11128	3.35058	2.23404	2.61945	2.25788	2.02734	2.40557
100504712_at	0.487	0.244	1.27	-7.01837	0.143	100504712_at	100504712	predicted gene, 20367	4.2091	4.28132	4.46247	4.52285	4.27219	4.58536
100504714_at	0.543	0.298	1.13	-7.18483	0.0749	100504714_at	100504714	predicted gene, 16793	4.32097	4.35408	4.27555	4.34978	4.42598	4.39947
100504715_at	0.0049	0.000298	6.75	0.078427	0.811	100504715_at	100504715	transmembrane protein with metallophosphoesterase domain	5.21382	4.91583	5.30659	6.06239	5.96829	5.83802
100504717_at	0.98	0.955	-0.0581	-7.84953	-0.00494	100504717_at	100504717	predicted gene 12709	1.37609	1.30813	1.21636	1.41628	1.23931	1.23018
100504719_at	0.909	0.81	0.25	-7.81595	0.0185	100504719_at	100504719	predicted gene, 20371	1.15655	1.22623	1.22623	1.28435	1.2524	1.12768
100504720_at	0.668	0.438	0.823	-7.48176	0.137	100504720_at	100504720	RIKEN cDNA 2310002F09 gene	1.88759	2.50331	1.98641	2.17994	2.39736	2.21229
100504727_at	0.205	0.0574	-2.28	-5.63751	-0.319	100504727_at	100504727	expressed sequence BE692007	1.66856	1.8819	1.34406	1.21543	1.36198	1.36022
100504728_at	0.937	0.866	-0.176	-7.83385	-0.0235	100504728_at	100504728	predicted gene 13985	2.21556	2.28458	2.27668	2.05845	2.10719	2.54076
100504729_at	0.438	0.202	1.41	-6.85159	0.179	100504729_at	100504729	predicted gene 13660	1.62254	1.61945	1.86992	1.98925	1.64694	2.01147
100504733_at	0.554	0.31	-1.1	-7.21764	-0.254	100504733_at	100504733	RIKEN cDNA A730018C14 gene	2.69824	2.13381	2.64727	2.05664	1.96412	2.69526
100504734_at	0.424	0.191	1.45	-6.80103	0.142	100504734_at	100504734	predicted gene, 16794	2.90285	2.73479	2.8489	3.13325	2.93197	2.84585
100504736_at	0.579	0.335	1.04	-7.27983	0.13	100504736_at	100504736	predicted gene, 20380	1.59516	1.46139	1.20383	1.42746	1.70885	1.51289
100504738_at	0.292	0.101	-1.89	-6.20425	-0.214	100504738_at	100504738	predicted gene, 20381	1.92275	2.25858	1.90587	1.81468	1.73764	1.89392
100504739_at	0.11	0.0223	-2.94	-4.65503	-0.415	100504739_at	100504739	predicted gene, 20382	1.97247	2.23404	2.20435	1.94587	1.76556	1.45473
100504740_at	0.882	0.761	0.316	-7.79473	0.027	100504740_at	100504740	predicted gene, 20383	3.5177	3.46093	3.44423	3.51551	3.62194	3.36654
100504779_at	0.555	0.311	1.09	-7.22052	0.16	100504779_at	100504779	uncharacterized LOC100504779	4.61885	4.70834	4.55965	4.91512	4.99514	4.45672
100504971_at	0.139	0.0317	-2.69	-5.0262	-0.248	100504971_at	100504971	NA	5.23858	5.20692	5.25748	4.99127	5.13631	4.83236
100505018_at	0.621	0.382	-0.934	-7.38151	-0.21	100505018_at	100505018	NA	1.35477	2.28808	1.77225	1.49394	1.75979	1.53111
100505025_at	0.771	0.579	-0.582	-7.66202	-0.0979	100505025_at	100505025	uncharacterized LOC100505025	2.07413	2.46443	1.80351	1.91163	2.14894	1.98781
100505050_at	0.959	0.912	-0.115	-7.84392	-0.018	100505050_at	100505050	NA	4.24891	4.16597	4.75519	4.304	4.37774	4.43438
100505096_at	0.897	0.788	-0.28	-7.80695	-0.0696	100505096_at	100505096	predicted gene, 21002	1.47671	2.17792	1.33769	1.68135	1.84883	1.25346
100505179_at	0.0327	0.00402	4.25	-2.80632	0.392	100505179_at	100505179	uncharacterized LOC100505179	4.16362	4.3449	4.10042	4.69779	4.53335	4.55493
100505224_at	0.887	0.77	0.304	-7.79899	0.0239	100505224_at	100505224	NA	0.958211	0.909326	0.986001	1.06526	0.8629	0.997041
100505355_at	0.53	0.285	-1.16	-7.14905	-0.193	100505355_at	100505355	predicted gene 15798	2.34746	2.1272	2.43524	1.75744	2.3464	2.22721
100515_at	0.672	0.444	0.812	-7.49112	0.0651	100515_at	100515	zinc finger protein 518B	2.57234	2.36246	2.54735	2.54227	2.56199	2.57333
100526460_at	0.69	0.468	-0.769	-7.52682	-0.134	100526460_at	100526460	microRNA 1264	1.28109	1.77066	1.22952	1.36731	1.46235	1.0494
100526461_at	0.658	0.427	-0.845	-7.46313	-0.213	100526461_at	100526461	microRNA 1249	3.45884	3.48976	2.98225	3.64345	2.78639	2.86178
100526462_at	0.547	0.303	1.12	-7.1977	0.132	100526462_at	100526462	microRNA 1298	2.32054	2.11162	1.92945	2.11802	2.33676	2.30279
100526463_at	0.182	0.0478	-2.41	-5.45114	-0.16	100526463_at	100526463	microRNA 3058	6.38557	6.3679	6.37646	6.20274	6.16938	6.27718
100526464_at	0.743	0.54	0.645	-7.62031	0.071	100526464_at	100526464	microRNA 3106	2.15511	2.28639	2.31222	2.5367	2.24597	2.18417
100526465_at	0.957	0.909	-0.119	-7.84338	-0.0201	100526465_at	100526465	microRNA 3057	4.8433	4.54108	4.58272	4.34898	4.97661	4.58107
100526466_at	0.464	0.224	-1.34	-6.94209	-0.213	100526466_at	100526466	microRNA 3060	2.43756	2.40015	2.76958	2.40562	2.03069	2.53342
100526467_at	0.25	0.0789	2.06	-5.95728	0.254	100526467_at	100526467	microRNA 3061	2.67695	2.4919	2.59205	2.98061	2.58499	2.95639
100526469_at	0.408	0.178	1.5	-6.73871	0.118	100526469_at	100526469	microRNA 3064	8.46155	8.3595	8.28769	8.56004	8.42735	8.47543
100526470_at	0.552	0.308	-1.1	-7.2119	-0.133	100526470_at	100526470	microRNA 3066	1.83719	2.2195	2.22742	1.88232	1.96852	2.03306
100526472_at	0.862	0.728	-0.363	-7.7767	-0.0438	100526472_at	100526472	microRNA 3070a	2.44946	2.51572	2.73344	2.56036	2.68162	2.32526
100526474_at	0.701	0.481	0.745	-7.54587	0.0526	100526474_at	100526474	microRNA 3074-1	1.40295	1.28469	1.39716	1.40866	1.4555	1.37842
100526475_at	0.948	0.889	-0.145	-7.83951	-0.0254	100526475_at	100526475	microRNA 3076	3.67226	4.24891	4.16344	3.77456	4.07049	4.16344
100526477_at	0.524	0.28	1.17	-7.1343	0.116	100526477_at	100526477	microRNA 3080	3.08552	3.278	2.97118	3.16711	3.19618	3.3197
100526478_at	0.0598	0.00929	3.59	-3.71801	0.367	100526478_at	100526478	microRNA 3081	3.53026	3.52939	3.41657	3.96439	3.65995	3.95353
100526480_at	0.231	0.0696	-2.15	-5.83211	-0.163	100526480_at	100526480	microRNA 3086	1.37909	1.48253	1.33142	1.16699	1.24575	1.29104
100526482_at	0.524	0.28	-1.17	-7.13343	-0.419	100526482_at	100526482	microRNA 4660	0.605935	2.10619	1.08048	1.08048	0.669491	0.785408
100526498_at	0.141	0.0325	-2.68	-5.05062	-0.341	100526498_at	100526498	microRNA 3088	4.18884	3.84102	4.02344	3.51362	3.64465	3.87312
100526499_at	0.632	0.394	0.909	-7.4052	0.251	100526499_at	100526499	microRNA 3089	2.39082	2.51926	3.23968	3.24027	2.50742	3.15416
100526500_at	0.47	0.229	-1.32	-6.96296	-0.226	100526500_at	100526500	microRNA 3090	2.99968	3.00068	2.99968	3.08662	2.37902	2.85661
100526501_at	0.129	0.0281	-2.78	-4.89765	-0.434	100526501_at	100526501	microRNA 3094	1.96953	2.45793	1.89464	1.72097	1.54881	1.74982
100526502_at	0.0519	0.00758	-3.74	-3.49659	-0.305	100526502_at	100526502	microRNA 3095	1.67309	1.79911	1.63397	1.45673	1.43275	1.30082
100526503_at	0.134	0.0299	-2.74	-4.96237	-0.238	100526503_at	100526503	microRNA 3096	7.04362	6.90148	6.89599	6.81893	6.71013	6.59796
100526505_at	0.61	0.37	-0.96	-7.35677	-0.107	100526505_at	100526505	microRNA 3101	2.67511	3.00899	2.67689	2.77741	2.62099	2.6412
100526506_at	0.256	0.0821	-2.04	-5.99615	-0.437	100526506_at	100526506	microRNA 344c	1.24193	2.04468	1.23774	1.07015	1.08907	1.05301
100526508_at	0.993	0.985	-0.0196	-7.85124	-0.00207	100526508_at	100526508	microRNA 3102	1.51535	1.22577	1.51886	1.52752	1.35995	1.36631
100526509_at	0.845	0.695	-0.409	-7.75697	-0.0877	100526509_at	100526509	microRNA 3104	1.79999	2.68556	2.05199	1.99374	2.11241	2.16821
100526510_at	0.984	0.964	-0.0472	-7.85018	-0.0107	100526510_at	100526510	microRNA 3107	4.34174	4.70643	4.03497	4.53285	4.58146	3.93684
100526511_at	0.527	0.283	-1.17	-7.14141	-0.0895	100526511_at	100526511	microRNA 3108	1.52082	1.59613	1.5232	1.36832	1.55483	1.44853
100526512_at	0.19	0.0509	-2.37	-5.51372	-0.233	100526512_at	100526512	microRNA 3110	4.72426	4.83896	4.53183	4.41001	4.55533	4.42923
100526513_at	0.829	0.668	-0.447	-7.73851	-0.101	100526513_at	100526513	microRNA 374c	0.865723	1.60326	0.700015	1.06159	0.889606	0.915612
100526514_at	0.976	0.947	-0.0691	-7.84872	-0.012	100526514_at	100526514	microRNA 3112	2.88437	2.5091	3.16299	2.99374	2.85706	2.66973
100526515_at	0.653	0.419	-0.861	-7.44872	-0.201	100526515_at	100526515	microRNA 1247	5.62263	5.58818	6.16614	5.36072	6.04414	5.36974
100526516_at	0.905	0.802	-0.261	-7.81278	-0.0428	100526516_at	100526516	microRNA 3059	1.61088	2.25872	1.90477	1.75453	1.97898	1.91244
100526517_at	0.954	0.901	-0.129	-7.84194	-0.0195	100526517_at	100526517	microRNA 1251	1.48139	1.53991	1.50476	1.37548	1.25047	1.84148
100526518_at	0.266	0.087	2	-6.05422	0.436	100526518_at	100526518	microRNA 3065	2.59137	2.12339	2.62868	3.32241	2.66103	2.66677
100526519_at	0.362	0.145	-1.65	-6.54393	-0.365	100526519_at	100526519	microRNA 3070b	2.97545	3.33656	2.39622	2.61733	2.54154	2.45425
100526524_at	0.681	0.456	-0.79	-7.50955	-0.0989	100526524_at	100526524	microRNA 466n	1.35155	1.61417	1.20833	1.22416	1.20495	1.44821
[truncated: 23,207 more rows]

## Sheet: KEGG
GOID	GOTerm	Ontology Source	Term PValue	Group PValue	GOLevels	GOGroups	% Associated Genes	Nr. Genes	Associated Genes Found
GO:0004144	Endocytosis	KEGG_08.11.2016	0.015	0.015	[-1]	Group002	23.7762	68	[Acap2, Acap3, Agap1, Agap3, Arap1, Arap3, Arfgef2, Arpc5l, Arrb2, Bin1, Cav2, Cblb, Chmp1b, Chmp4b, Chmp5, Chmp6, Cltb, Cxcr4, Cyth2, Cyth4, Dab2, Dnm1, Eea1, Ehd1, Ehd2, Epn2, Git1, Gm7030, Grk2, Grk3, H2-M3, H2-Q4, H2-T23, H2-T24, Hspa1b, Igf2r, Il2rg, Iqsec1, Iqsec2, Ldlrap1, Mdm2, Met, Mvb12b, Nedd4l, Pip5k1a, Pip5k1b, Pld1, Pld2, Pml, Prkcz, Psd3, Psd4, Rab11fip1, Rab31, Rnf41, Sh3kbp1, Sma…
GO:0005166	HTLV-I infection	KEGG_08.11.2016	0.00028	0.00028	[-1]	Group003	26.6667	76	[Adcy2, Adcy3, Atf3, Bax, Bub1b, Ccnb2, Ccnd1, Ccnd3, Cd40, Cdkn1a, Chek2, Dlg1, Dvl1, Dvl2, Dvl3, E2f1, E2f2, Ets2, Fos, Fosl1, Fzd5, Fzd7, Gm7030, H2-DMb2, H2-M3, H2-Q4, H2-T23, H2-T24, Ikbkg, Il15, Il1r1, Il2rg, Itgal, Itgb2, Kat2a, Kras, Mad2l1, Map3k1, Map3k14, Map3k3, Mras, Myc, Nfatc1, Nfatc2, Nfkb1, Nfkb2, Nfkbia, Nfyb, Nrp1, Pdgfa, Pdgfb, Pik3ca, Pik3cb, Pik3cd, Pik3cg, Pik3r1, Pik3r2, P…
GO:0005202	Transcriptional misregulation in cancer	KEGG_08.11.2016	0.00048	0.00048	[-1]	Group004	28.8136	51	[Bcl2a1a, Bcl6, Birc3, Bmp2k, Ccnt2, Cd14, Cd40, Cdk14, Cdkn1a, Cdkn1b, Cebpa, Cebpb, Dot1l, Etv5, Fcgr1, Fli1, Golph3l, Hhex, Hmga2, Hpgd, Id2, Igf1, Itgam, Itgb7, Jmjd1c, Klf3, Ldb1, Lmo2, Lyl1, Mdm2, Mef2c, Met, Mllt1, Mmp9, Myc, Mycn, Nfkb1, Nupr1, Pbx3, Pdgfa, Plau, Pml, Ptk2, Rxra, Rxrb, Slc45a3, Smad1, Spint1, Supt3, Tgfbr2, Traf1]
GO:0004150	mTOR signaling pathway	KEGG_08.11.2016	0.001	0.001	[-1]	Group012	28.8462	45	[Atp6v1a, Atp6v1b2, Atp6v1c1, Atp6v1d, Atp6v1e1, Atp6v1g1, Atp6v1h, Deptor, Dvl1, Dvl2, Dvl3, Eif4ebp1, Flcn, Fnip1, Fnip2, Fzd5, Fzd7, Igf1, Kras, Lpin1, Map2k1, Nprl3, Pdpk1, Pik3ca, Pik3cb, Pik3cd, Pik3cg, Pik3r1, Pik3r2, Pik3r5, Prkca, Prr5, Rps6ka3, Rragb, Sesn2, Skp2, Slc3a2, Slc7a5, Strada, Tbc1d7, Tnf, Tnfrsf1a, Ulk2, Ulk3, Wdr59]
GO:0000531	Glycosaminoglycan degradation	KEGG_08.11.2016	6.8e-05	6.8e-05	[-1]	Group018	57.1429	12	[Arsb, Galns, Glb1, Gns, Hexa, Hgsnat, Hyal1, Hyal2, Hyal3, Idua, Naglu, Sgsh]
GO:0000532	Glycosaminoglycan biosynthesis	KEGG_08.11.2016	0.005	0.005	[-1]	Group019	45	9	[B3gat3, B4galt7, Chpf, Chst12, Chst14, Chst3, Chsy1, Dse, Xylt1]
GO:0000534	Glycosaminoglycan biosynthesis	KEGG_08.11.2016	0.027	0.027	[-1]	Group020	37.5	9	[B3gat3, B4galt7, Ext1, Extl3, Glce, Hs3st3b1, Ndst1, Ndst2, Xylt1]
GO:0000600	Sphingolipid metabolism	KEGG_08.11.2016	0.012	0.012	[-1]	Group025	33.3333	16	[Acer3, Arsa, B4galt6, Cerk, Gba2, Gla, Glb1, Neu1, Plpp1, Sgms2, Sgpl1, Sgpp1, Smpd1, Smpd4, Sptlc1, Ugcg]
GO:0000740	Riboflavin metabolism	KEGG_08.11.2016	0.02	0.02	[-1]	Group028	75	3	[Flad1, Rfk, Tyr]
GO:0000830	Retinol metabolism	KEGG_08.11.2016	0.025	0.025	[-1]	Group030	8.98876	8	[Aox1, Cyp2s1, Cyp3a41b, Dhrs3, Dhrs9, Rdh10, Rdh11, Ugt1a7c]
GO:0000910	Nitrogen metabolism	KEGG_08.11.2016	0.022	0.022	[-1]	Group032	41.1765	7	[Car12, Car13, Car2, Car5b, Car6, Car9, Glul]
GO:0000970	Aminoacyl-tRNA biosynthesis	KEGG_08.11.2016	0.0019	0.0019	[-1]	Group033	4.54545	3	[Gatc, Qars, Wars2]
GO:0003008	Ribosome biogenesis in eukaryotes	KEGG_08.11.2016	0.0022	0.0022	[-1]	Group036	7.75862	9	[Efl1, Nat10, Nxf7, Nxt1, Nxt2, Pop1, Rpp30, Tcof1, Utp18]
GO:0004215	Apoptosis	KEGG_08.11.2016	0.034	0.034	[-1]	Group041	34.375	11	[Bak1, Bax, Bcl2, Birc2, Birc3, Birc5, Casp7, Diablo, Htra2, Tnfrsf1a, Xiap]
GO:0003410	Base excision repair	KEGG_08.11.2016	0.024	0.024	[-1]	Group046	34.2857	12	[Lig1, Neil3, Ogg1, Parp1, Parp2, Parp3, Parp4, Pold1, Pold4, Pole, Pole2, Tdg]
GO:0004010	MAPK signaling pathway	KEGG_08.11.2016	0.00023	0.00023	[-1]	Group047	27.381	69	[Arrb2, Cacna1a, Cacna1d, Cacng6, Cacng8, Cd14, Dusp10, Dusp2, Dusp3, Dusp4, Dusp5, Dusp9, Fas, Fgf11, Fgf13, Flna, Flnb, Flnc, Fos, Gadd45b, Gadd45g, Hspa1b, Ikbkg, Il1r1, Kras, Map2k1, Map2k3, Map2k5, Map3k1, Map3k13, Map3k14, Map3k20, Map3k3, Map3k4, Map3k5, Map4k1, Map4k2, Map4k3, Map4k4, Mapk11, Mapk14, Mapkapk2, Mef2c, Mknk1, Mras, Myc, Nfatc1, Nfkb1, Nfkb2, Pak1, Pdgfa, Pdgfb, Pla2g4a, Ppp…
GO:0004062	Chemokine signaling pathway	KEGG_08.11.2016	0.0047	0.0047	[-1]	Group050	26.0204	51	[Adcy2, Adcy3, Arrb2, Bcar1, Ccl4, Ccl5, Ccl9, Ccr1, Ccr3, Cx3cr1, Cxcl10, Cxcl11, Cxcl14, Cxcl16, Cxcr3, Cxcr4, Dock2, Elmo1, Fgr, Gng2, Grk2, Grk3, Hck, Ikbkg, Kras, Lyn, Map2k1, Ncf1, Nfkb1, Nfkbia, Pak1, Pik3ca, Pik3cb, Pik3cd, Pik3cg, Pik3r1, Pik3r2, Pik3r5, Plcb2, Plcb4, Prkacb, Prkcz, Ptk2, Ptk2b, Pxn, Src, Stat1, Stat2, Tiam1, Vav3, Was]
GO:0004064	NF-kappa B signaling pathway	KEGG_08.11.2016	8.1e-07	8.1e-07	[-1]	Group051	38.835	40	[Bcl10, Bcl2, Bcl2a1a, Birc2, Birc3, Card11, Card14, Ccl4, Cd14, Cd40, Cflar, Ddx58, Gadd45b, Ikbkg, Il1r1, Ltb, Ly96, Lyn, Map3k14, Nfkb1, Nfkb2, Nfkbia, Parp1, Pidd1, Plau, Plcg1, Plcg2, Ptgs2, Relb, Syk, Ticam2, Tlr4, Tnf, Tnfaip3, Tnfrsf1a, Tnfsf13b, Traf1, Traf2, Traf5, Xiap]
GO:0004080	Neuroactive ligand-receptor interaction	KEGG_08.11.2016	1.7e-07	1.7e-07	[-1]	Group052	7.36842	21	[A630033H20Rik, Adora2b, C5ar1, Calcr, Calcrl, Chrnb1, Cnr2, Cysltr1, Ghr, Htr1b, Lpar6, Oprd1, P2rx4, P2rx7, P2ry6, Ptafr, Ptger4, Ptgir, S1pr1, S1pr2, Thra]
GO:0004110	Cell cycle	KEGG_08.11.2016	3e-06	3e-06	[-1]	Group053	35.4839	44	[Anapc13, Bub1, Bub1b, Ccna2, Ccnb1, Ccnb2, Ccnd1, Ccnd3, Ccne1, Ccne2, Ccnh, Cdc14a, Cdc25a, Cdc25c, Cdc45, Cdc6, Cdc7, Cdk1, Cdk6, Cdkn1a, Cdkn1b, Cdkn2d, Chek2, E2f1, E2f2, Espl1, Gadd45b, Gadd45g, Mad2l1, Mcm2, Mcm3, Mcm5, Mdm2, Myc, Orc1, Plk1, Rbl1, Skp2, Smad3, Smc3, Tfdp1, Tfdp2, Ttk, Wee1]
GO:0004330	Notch signaling pathway	KEGG_08.11.2016	0.013	0.013	[-1]	Group055	32.6531	16	[Adam17, Aph1b, Aph1c, Dtx2, Dtx3l, Dtx4, Dvl1, Dvl2, Dvl3, Jag1, Kat2a, Maml3, Mfng, Notch1, Numb, Rfng]
GO:0004520	Adherens junction	KEGG_08.11.2016	0.049	0.049	[-1]	Group060	27.027	20	[Actn1, Baiap2, Ctnna1, Fyn, Met, Nectin1, Nectin2, Nectin3, Ptpn1, Ptpn6, Ptprj, Smad3, Sorbs1, Src, Ssx2ip, Tcf7l2, Tgfbr1, Tgfbr2, Vcl, Was]
GO:0004621	NOD-like receptor signaling pathway	KEGG_08.11.2016	0.0016	0.0016	[-1]	Group064	27.8107	47	[Antxr2, Bcl2, Birc2, Birc3, Card6, Casp1, Casp4, Ccl5, Cybb, Gbp7, Gm5136, Gsdmd, Ifnar2, Ikbke, Ikbkg, Irf7, Irf9, Itpr1, Mapk11, Mapk14, Nek7, Nfkb1, Nfkbia, Nlrp3, Nod2, Nox3, Oas1a, Oas1g, Oas2, Oas3, P2rx7, Plcb2, Plcb4, Pstpip1, Rbck1, Ripk2, Stat1, Stat2, Tank, Tlr4, Tnf, Tnfaip3, Traf2, Traf5, Trip6, Trpv2, Xiap]
GO:0004115	p53 signaling pathway	KEGG_08.11.2016	0.00021	0.00021	[-1]	Group065	36.7647	25	[Adgrb1, Bax, Ccnb1, Ccnb2, Ccnd1, Ccnd3, Ccne1, Ccne2, Ccng2, Cd82, Cdk1, Cdk6, Cdkn1a, Chek2, Fas, Gadd45b, Gadd45g, Gtse1, Igf1, Mdm2, Pidd1, Rrm2, Serpine1, Sesn1, Sesn2]
GO:0004742	Taste transduction	KEGG_08.11.2016	0.00024	0.00024	[-1]	Group071	4.54545	4	[Cacna1a, Htr1b, Prkacb, Tas2r118]
GO:0005100	Bacterial invasion of epithelial cells	KEGG_08.11.2016	0.00051	0.00051	[-1]	Group086	34.6154	27	[Arhgap10, Arpc5l, Bcar1, Cav2, Cblb, Cltb, Ctnna1, Dnm1, Dock1, Elmo1, Elmo2, Hcls1, Itga5, Met, Pik3ca, Pik3cb, Pik3cd, Pik3cg, Pik3r1, Pik3r2, Pik3r5, Ptk2, Pxn, Rhog, Src, Vcl, Was]
GO:0004142	Lysosome	KEGG_08.11.2016	6.1e-13	6.1e-13	[-1]	Group088	45.9677	57	[Acp5, Ap1s2, Ap3d1, Ap4b1, Ap4e1, Arsa, Arsb, Atp6ap1, Atp6v0a1, Atp6v0b, Atp6v0d1, Atp6v0d2, Atp6v1h, Cd164, Cd63, Cltb, Ctns, Ctsc, Ctse, Ctsf, Ctsk, Ctsl, Ctss, Galns, Gla, Glb1, Gm2a, Gnptab, Gns, Hexa, Hgsnat, Hyal1, Idua, Igf2r, Lamp2, Lgmn, Lipa, M6pr, Man2b1, Manba, Mcoln1, Naga, Naglu, Napsa, Neu1, Npc1, Npc2, Ppt1, Psap, Scarb2, Sgsh, Slc11a2, Slc17a5, Smpd1, Sort1, Tcirg1, Tpp1]
GO:0005152	Tuberculosis	KEGG_08.11.2016	2.8e-05	2.8e-05	[-1]	Group093	30.8989	55	[Arhgef12, Atp6ap1, Atp6v0a1, Atp6v0b, Atp6v0d1, Atp6v0d2, Atp6v1h, Bax, Bcl10, Bcl2, Calm2, Calm3, Calml4, Camk2a, Camk2d, Cd14, Cd74, Cebpb, Clec4e, Clec7a, Coro1a, Ctss, Eea1, Fcgr1, Fcgr2b, Fcgr3, Fcgr4, H2-DMb2, Il10ra, Il23a, Irak2, Itgam, Itgb2, Lamp2, Lsp1, Mapk11, Mapk14, Nfkb1, Nfyb, Nod2, Nos2, Plk3, Ppp3cb, Rfx5, Ripk2, Src, Stat1, Syk, Tcirg1, Tlr1, Tlr2, Tlr4, Tlr9, Tnf, Tnfrsf1a]
GO:0005169	Epstein-Barr virus infection	KEGG_08.11.2016	0.0043	0.00029	[-1]	Group094	25.7919	57	[Bcl2, Ccna2, Cd40, Cdk1, Cdkn1a, Cdkn1b, Ddx58, Eif2ak2, Fgr, Gm7030, H2-M3, H2-Q4, H2-T23, H2-T24, Hspa1b, Ikbkg, Il10ra, Itgal, Lyn, Map2k3, Map3k14, Mapk11, Mapk14, Mdm2, Myc, Nfkb1, Nfkb2, Nfkbia, Nfkbie, Pik3ca, Pik3cb, Pik3cd, Pik3cg, Pik3r1, Pik3r2, Pik3r5, Plcg1, Plcg2, Polr2a, Polr2d, Polr2f, Polr3f, Prkacb, Psmc1, Psmd8, Relb, Skp2, Snd1, Spn, Syk, Tbp, Tbpl1, Tnfaip3, Traf1, Traf2, Tr…
GO:0005203	Viral carcinogenesis	KEGG_08.11.2016	6.7e-05	0.00029	[-1]	Group094	28.5106	67	[Actn1, Atp6v0d1, Atp6v0d2, Bak1, Bax, Ccna2, Ccnd1, Ccnd3, Ccne1, Ccne2, Ccr3, Cdk1, Cdk6, Cdkn1a, Cdkn1b, Creb3l2, Dlg1, Dnaja3, Eif2ak2, Gm7030, Gsn, Gtf2a1, Gtf2h4, H2-M3, H2-Q4, H2-T23, H2-T24, Hdac10, Hdac9, Hist1h2bc, Hist2h2bb, Hist2h2be, Hist4h4, Ikbkg, Irf7, Irf9, Kat2a, Kras, Lyn, Mapkapk2, Mdm2, Nfkb1, Nfkb2, Nfkbia, Pik3ca, Pik3cb, Pik3cd, Pik3cg, Pik3r1, Pik3r2, Pik3r5, Prkacb, Psmc…
GO:0005034	Alcoholism	KEGG_08.11.2016	0.0087	0.023	[-1]	Group096	11.0553	22	[Adora2b, Calm2, Calm3, Calml4, Creb3l2, Gnas, Gng2, H2afv, H2afx, Hat1, Hdac10, Hdac9, Hist1h2ab, Hist1h2ag, Hist1h2bc, Hist2h2bb, Hist2h2be, Hist4h4, Kras, Map2k1, Slc18a1, Slc29a1]
GO:0005322	Systemic lupus erythematosus	KEGG_08.11.2016	0.049	0.023	[-1]	Group096	11.8056	17	[Actn1, Cd40, Cd80, Fcgr1, Fcgr4, H2-DMb2, H2afv, H2afx, Hist1h2ab, Hist1h2ag, Hist1h2bc, Hist2h2bb, Hist2h2be, Hist4h4, Tnf, Trim21, Trove2]
GO:0000561	Glycerolipid metabolism	KEGG_08.11.2016	0.00013	0.00037	[-1]	Group097	38.9831	23	[Agpat3, Agpat4, Akr1b8, Aldh9a1, Dgka, Dgkd, Dgkg, Dgkh, Dgki, Dgkq, Dgkz, Gk, Gla, Gpat4, Lpin1, Lpin2, Lpin3, Lpl, Mboat1, Mogat1, Mogat2, Plpp1, Pnpla2]
GO:0000564	Glycerophospholipid metabolism	KEGG_08.11.2016	0.0006	0.00037	[-1]	Group097	32.9787	31	[Agpat3, Agpat4, Cds1, Cds2, Dgka, Dgkd, Dgkg, Dgkh, Dgki, Dgkq, Dgkz, Gpat4, Gpd2, Lpcat1, Lpcat2, Lpin1, Lpin2, Lpin3, Mboat1, Mboat7, Pcyt1a, Phospho1, Pisd, Pla2g4a, Pld1, Pld2, Pld4, Plpp1, Pnpla7, Ptdss2, Taz]
GO:0000533	Glycosaminoglycan biosynthesis	KEGG_08.11.2016	0.01	0.11	[-1]	Group098	46.6667	7	[B3gnt2, B4galt1, B4galt3, B4gat1, Chst1, St3gal1, St3gal2]
GO:0000604	Glycosphingolipid biosynthesis	KEGG_08.11.2016	0.01	0.038	[-1]	Group099	46.6667	7	[B4galnt1, Glb1, Hexa, St3gal1, St3gal2, St3gal5, St6galnac4]
GO:0000020	Citrate cycle (TCA cycle)	KEGG_08.11.2016	7.8e-06	0.0017	[-1]	Group100	53.125	17	[Aco1, Aco2, Dlat, Dld, Dlst, Idh3b, Idh3g, Mdh1, Mdh2, Ogdh, Pcx, Pdha1, Pdhb, Sdha, Sdhb, Sdhd, Suclg2]
GO:0000290	Valine, leucine and isoleucine biosynthesis	KEGG_08.11.2016	0.02	0.38	[-1]	Group102	75	3	[Bcat1, Bcat2, Sdsl]
GO:0000062	Fatty acid elongation	KEGG_08.11.2016	0.046	0.01	[-1]	Group104	33.3333	9	[Acaa2, Echs1, Elovl5, Hacd1, Hacd2, Hacd3, Hacd4, Hadh, Ppt1]
GO:0001040	Biosynthesis of unsaturated fatty acids	KEGG_08.11.2016	0.024	0.01	[-1]	Group104	35.7143	10	[Acox3, Elovl5, Fads1, Fads2, Hacd1, Hacd2, Hacd3, Hacd4, Pecr, Scd1]
GO:0003440	Homologous recombination	KEGG_08.11.2016	0.0015	0.007	[-1]	Group105	39.0244	16	[Bard1, Blm, Brca2, Brip1, Fam175a, Gm5136, Nbn, Pold1, Pold4, Rad51, Rad51c, Rad52, Rpa1, Rpa2, Xrcc2, Xrcc3]
GO:0003460	Fanconi anemia pathway	KEGG_08.11.2016	0.043	0.007	[-1]	Group105	29.4118	15	[Apitd1, Blm, Brca2, Brip1, Faap24, Fancb, Fanci, Mlh1, Polk, Rad51, Rad51c, Rev1, Rpa1, Rpa2, Usp1]
GO:0005200	Pathways in cancer	KEGG_08.11.2016	0.00016	0.0077	[-1]	Group109	25.5696	101	[Adcy2, Adcy3, Arhgef12, Bax, Bcl2, Birc2, Birc3, Birc5, Brca2, Cblb, Ccnd1, Ccne1, Ccne2, Cdk6, Cdkn1a, Cdkn1b, Cebpa, Col4a5, Ctnna1, Cxcr4, Dvl1, Dvl2, Dvl3, E2f1, E2f2, Egln1, Fas, Fgf11, Fgf13, Fos, Fzd5, Fzd7, Gna13, Gnaq, Gnas, Gng2, Igf1, Ikbkg, Itga6, Itgav, Kitl, Kras, Lama4, Lpar5, Lpar6, Map2k1, Mdm2, Met, Mitf, Mlh1, Mmp9, Msh2, Msh3, Msh6, Myc, Nfkb1, Nfkb2, Nfkbia, Nos2, Pdgfa, Pdg…
GO:0005222	Small cell lung cancer	KEGG_08.11.2016	4.3e-08	0.0077	[-1]	Group109	43.5294	37	[Bcl2, Birc2, Birc3, Ccnd1, Ccne1, Ccne2, Cdk6, Cdkn1b, Col4a5, E2f1, E2f2, Ikbkg, Itga6, Itgav, Lama4, Myc, Nfkb1, Nfkbia, Nos2, Pik3ca, Pik3cb, Pik3cd, Pik3cg, Pik3r1, Pik3r2, Pik3r5, Ptgs2, Ptk2, Rarb, Rxra, Rxrb, Skp2, Traf1, Traf2, Traf4, Traf5, Xiap]
GO:0000280	Valine, leucine and isoleucine degradation	KEGG_08.11.2016	6.2e-05	0.00031	[-1]	Group112	41.0714	23	[Aacs, Acaa2, Acadm, Acads, Acat2, Aldh6a1, Aldh9a1, Aox1, Bcat1, Bcat2, Bckdha, Bckdhb, Dbt, Dld, Echs1, Hadh, Hibadh, Hsd17b10, Mcee, Mut, Oxct1, Pcca, Pccb]
GO:0000630	Glyoxylate and dicarboxylate metabolism	KEGG_08.11.2016	0.0008	0.00031	[-1]	Group112	44.8276	13	[Acat2, Aco1, Aco2, Dld, Gldc, Glul, Hao1, Mcee, Mdh1, Mdh2, Mut, Pcca, Pccb]
GO:0000640	Propanoate metabolism	KEGG_08.11.2016	0.0017	0.00031	[-1]	Group112	41.9355	13	[Acadm, Acat2, Aldh6a1, Bckdha, Bckdhb, Dbt, Dld, Echs1, Mcee, Mut, Pcca, Pccb, Suclg2]
GO:0003030	DNA replication	KEGG_08.11.2016	1.4e-06	8.3e-06	[-1]	Group113	54.2857	19	[Dna2, Lig1, Mcm2, Mcm3, Mcm5, Pola1, Pola2, Pold1, Pold4, Pole, Pole2, Prim1, Rfc1, Rfc3, Rfc4, Rfc5, Rnaseh2b, Rpa1, Rpa2]
GO:0003420	Nucleotide excision repair	KEGG_08.11.2016	0.0097	8.3e-06	[-1]	Group113	34.0909	15	[Ccnh, Ercc6, Gtf2h4, Lig1, Pold1, Pold4, Pole, Pole2, Rad23a, Rfc1, Rfc3, Rfc4, Rfc5, Rpa1, Rpa2]
GO:0003430	Mismatch repair	KEGG_08.11.2016	2.8e-06	8.3e-06	[-1]	Group113	63.6364	14	[Exo1, Lig1, Mlh1, Msh2, Msh3, Msh6, Pold1, Pold4, Rfc1, Rfc3, Rfc4, Rfc5, Rpa1, Rpa2]
GO:0004660	T cell receptor signaling pathway	KEGG_08.11.2016	5.8e-05	5.3e-08	[-1]	Group114	34.2857	36	[Bcl10, Card11, Cblb, Dlg1, Fos, Fyn, Icos, Ikbkg, Kras, Map2k1, Map3k14, Mapk11, Mapk14, Nfatc1, Nfatc2, Nfkb1, Nfkbia, Nfkbie, Pak1, Pak6, Pdcd1, Pdpk1, Pik3ca, Pik3cb, Pik3cd, Pik3cg, Pik3r1, Pik3r2, Pik3r5, Plcg1, Ppp3cb, Ptpn6, Ptprc, Tec, Tnf, Vav3]
GO:0005160	Hepatitis C	KEGG_08.11.2016	0.0092	5.3e-08	[-1]	Group114	27.2059	37	[Cd81, Cdkn1a, Ddx58, Eif2ak2, Ifit1, Ifnar2, Ikbke, Ikbkg, Irf7, Irf9, Kras, Mapk11, Mapk14, Nfkb1, Nfkbia, Nr1h3, Oas1a, Oas1g, Oas2, Oas3, Pdpk1, Pik3ca, Pik3cb, Pik3cd, Pik3cg, Pik3r1, Pik3r2, Pik3r5, Rxra, Scarb1, Socs3, Stat1, Stat2, Tlr3, Tnf, Tnfrsf1a, Traf2]
GO:0004114	Oocyte meiosis	KEGG_08.11.2016	0.037	0.01	[-1]	Group115	25.8621	30	[Adcy2, Adcy3, Anapc13, Aurka, Bub1, Calm2, Calm3, Calml4, Camk2a, Camk2d, Ccnb1, Ccnb2, Ccne1, Ccne2, Cdc25c, Cdk1, Cpeb4, Espl1, Fbxo5, Igf1, Itpr1, Mad2l1, Map2k1, Plk1, Ppp2r5d, Ppp3cb, Prkacb, Rps6ka3, Sgol1, Smc3]
GO:0004914	Progesterone-mediated oocyte maturation	KEGG_08.11.2016	0.005	0.01	[-1]	Group115	30.3371	27	[Adcy2, Adcy3, Anapc13, Bub1, Ccna2, Ccnb1, Ccnb2, Cdc25a, Cdc25c, Cdk1, Cpeb4, Igf1, Kras, Mad2l1, Map2k1, Mapk11, Mapk14, Pik3ca, Pik3cb, Pik3cd, Pik3cg, Pik3r1, Pik3r2, Pik3r5, Plk1, Prkacb, Rps6ka3]
GO:0005133	Pertussis	KEGG_08.11.2016	0.033	0.054	[-1]	Group117	28	21	[Calm2, Calm3, Calml4, Casp1, Casp7, Cd14, Fos, Il23a, Irf8, Itga5, Itgam, Itgb2, Ly96, Mapk11, Mapk14, Nfkb1, Nlrp3, Nos2, Ticam2, Tlr4, Tnf]
GO:0005140	Leishmaniasis	KEGG_08.11.2016	0.006	0.054	[-1]	Group117	31.8182	21	[Fcgr1, Fcgr3, Fcgr4, Fos, H2-DMb2, Itga4, Itgam, Itgb2, Mapk11, Mapk14, Ncf1, Ncf4, Nfkb1, Nfkbia, Nos2, Ptgs2, Ptpn6, Stat1, Tlr2, Tlr4, Tnf]
GO:0004750	Inflammatory mediator regulation of TRP channels	KEGG_08.11.2016	0.014	0.02	[-1]	Group118	26.7717	34	[Adcy2, Adcy3, Calm2, Calm3, Calml4, Camk2a, Camk2d, Gnaq, Gnas, Igf1, Il1r1, Itpr1, Map2k3, Mapk11, Mapk14, Pik3ca, Pik3cb, Pik3cd, Pik3cg, Pik3r1, Pik3r2, Pik3r5, Pla2g4a, Plcb2, Plcb4, Plcg1, Plcg2, Prkacb, Prkca, Prkce, Prkch, Ptger4, Src, Trpv2]
GO:0005142	Chagas disease (American trypanosomiasis)	KEGG_08.11.2016	0.0027	0.02	[-1]	Group118	30.0971	31	[Ccl5, Cflar, Fas, Fos, Gna15, Gnaq, Gnas, Ikbkg, Mapk11, Mapk14, Nfkb1, Nfkbia, Nos2, Pik3ca, Pik3cb, Pik3cd, Pik3cg, Pik3r1, Pik3r2, Pik3r5, Plcb2, Plcb4, Serpine1, Smad3, Tgfbr1, Tgfbr2, Tlr2, Tlr4, Tlr9, Tnf, Tnfrsf1a]
GO:0005146	Amoebiasis	KEGG_08.11.2016	0.0024	0.02	[-1]	Group118	30	33	[Actn1, Cd14, Col4a5, Gna15, Gnaq, Gnas, Il1r1, Itgam, Itgb2, Lama4, Nfkb1, Nos2, Pik3ca, Pik3cb, Pik3cd, Pik3cg, Pik3r1, Pik3r2, Pik3r5, Plcb2, Plcb4, Prkacb, Prkca, Ptk2, Rab7b, Serpinb1a, Serpinb1c, Serpinb6b, Serpinb9, Tlr2, Tlr4, Tnf, Vcl]
GO:0004012	ErbB signaling pathway	KEGG_08.11.2016	0.016	8.8e-05	[-1]	Group120	28.7356	25	[Abl2, Camk2a, Camk2d, Cblb, Cdkn1a, Cdkn1b, Eif4ebp1, Hbegf, Kras, Map2k1, Myc, Pak1, Pak6, Pik3ca, Pik3cb, Pik3cd, Pik3cg, Pik3r1, Pik3r2, Pik3r5, Plcg1, Plcg2, Prkca, Ptk2, Src]
GO:0004370	VEGF signaling pathway	KEGG_08.11.2016	6.2e-05	8.8e-05	[-1]	Group120	40	24	[Kras, Map2k1, Mapk11, Mapk14, Mapkapk2, Nfatc2, Pik3ca, Pik3cb, Pik3cd, Pik3cg, Pik3r1, Pik3r2, Pik3r5, Pla2g4a, Plcg1, Plcg2, Ppp3cb, Prkca, Ptgs2, Ptk2, Pxn, Sh2d2a, Src, Vegfa]
GO:0004510	Focal adhesion	KEGG_08.11.2016	0.0015	8.8e-05	[-1]	Group120	27.0936	55	[Actn1, Bcar1, Bcl2, Birc2, Birc3, Capn2, Cav2, Ccnd1, Ccnd3, Col4a5, Dock1, Flna, Flnb, Flnc, Fyn, Igf1, Itga4, Itga5, Itga6, Itgav, Itgb3, Itgb5, Itgb7, Lama4, Map2k1, Met, Mylk2, Pak1, Pak6, Parvb, Pdgfa, Pdgfb, Pdpk1, Pgf, Pik3ca, Pik3cb, Pik3cd, Pik3cg, Pik3r1, Pik3r2, Pik3r5, Ppp1r12c, Prkca, Ptk2, Pxn, Rapgef1, Spp1, Src, Tnxb, Vav3, Vcl, Vegfa, Vegfc, Xiap, Zyx]
GO:0005205	Proteoglycans in cancer	KEGG_08.11.2016	4.9e-05	8.8e-05	[-1]	Group120	29.4686	61	[Arhgef12, Camk2a, Camk2d, Cav2, Cblb, Ccnd1, Cd63, Cdkn1a, Ctsl, Dcn, Ezr, Fas, Flna, Flnb, Flnc, Fzd5, Fzd7, Hbegf, Hcls1, Igf1, Itga5, Itgav, Itgb3, Itgb5, Itpr1, Kras, Map2k1, Mapk11, Mapk14, Mdm2, Met, Mmp9, Mras, Myc, Pak1, Pdcd4, Pdpk1, Pik3ca, Pik3cb, Pik3cd, Pik3cg, Pik3r1, Pik3r2, Pik3r5, Plau, Plcg1, Plcg2, Ppp1r12c, Prkacb, Prkca, Ptk2, Ptpn6, Pxn, Rras, Sdc1, Src, Tiam1, Tlr2, Tlr4, …
GO:0005218	Melanoma	KEGG_08.11.2016	0.0078	0.0085	[-1]	Group121	30.9859	22	[Ccnd1, Cdk6, Cdkn1a, E2f1, E2f2, Fgf11, Fgf13, Igf1, Kras, Map2k1, Mdm2, Met, Mitf, Pdgfa, Pdgfb, Pik3ca, Pik3cb, Pik3cd, Pik3cg, Pik3r1, Pik3r2, Pik3r5]
GO:0005220	Chronic myeloid leukemia	KEGG_08.11.2016	0.001	0.0085	[-1]	Group121	34.2466	25	[Cblb, Ccnd1, Cdk6, Cdkn1a, Cdkn1b, E2f1, E2f2, Gab2, Ikbkg, Kras, Map2k1, Mdm2, Myc, Nfkb1, Nfkbia, Pik3ca, Pik3cb, Pik3cd, Pik3cg, Pik3r1, Pik3r2, Pik3r5, Smad3, Tgfbr1, Tgfbr2]
GO:0004510	Focal adhesion	KEGG_08.11.2016	0.0015	0.00059	[-1]	Group123	27.0936	55	[Actn1, Bcar1, Bcl2, Birc2, Birc3, Capn2, Cav2, Ccnd1, Ccnd3, Col4a5, Dock1, Flna, Flnb, Flnc, Fyn, Igf1, Itga4, Itga5, Itga6, Itgav, Itgb3, Itgb5, Itgb7, Lama4, Map2k1, Met, Mylk2, Pak1, Pak6, Parvb, Pdgfa, Pdgfb, Pdpk1, Pgf, Pik3ca, Pik3cb, Pik3cd, Pik3cg, Pik3r1, Pik3r2, Pik3r5, Ppp1r12c, Prkca, Ptk2, Pxn, Rapgef1, Spp1, Src, Tnxb, Vav3, Vcl, Vegfa, Vegfc, Xiap, Zyx]
GO:0005200	Pathways in cancer	KEGG_08.11.2016	0.00016	0.00059	[-1]	Group123	25.5696	101	[Adcy2, Adcy3, Arhgef12, Bax, Bcl2, Birc2, Birc3, Birc5, Brca2, Cblb, Ccnd1, Ccne1, Ccne2, Cdk6, Cdkn1a, Cdkn1b, Cebpa, Col4a5, Ctnna1, Cxcr4, Dvl1, Dvl2, Dvl3, E2f1, E2f2, Egln1, Fas, Fgf11, Fgf13, Fos, Fzd5, Fzd7, Gna13, Gnaq, Gnas, Gng2, Igf1, Ikbkg, Itga6, Itgav, Kitl, Kras, Lama4, Lpar5, Lpar6, Map2k1, Mdm2, Met, Mitf, Mlh1, Mmp9, Msh2, Msh3, Msh6, Myc, Nfkb1, Nfkb2, Nfkbia, Nos2, Pdgfa, Pdg…
GO:0005215	Prostate cancer	KEGG_08.11.2016	0.002	0.00059	[-1]	Group123	31.4607	28	[Bcl2, Ccnd1, Ccne1, Ccne2, Cdkn1a, Cdkn1b, Creb3l2, E2f1, E2f2, Gstp1, Igf1, Ikbkg, Kras, Map2k1, Mdm2, Nfkb1, Nfkbia, Pdgfa, Pdgfb, Pdpk1, Pik3ca, Pik3cb, Pik3cd, Pik3cg, Pik3r1, Pik3r2, Pik3r5, Tcf7l2]
GO:0000562	Inositol phosphate metabolism	KEGG_08.11.2016	5e-06	2.6e-08	[-1]	Group124	41.4286	29	[Aldh6a1, Impa2, Inpp5a, Inpp5d, Inpp5k, Itpk1, Itpkb, Itpkc, Minpp1, Mtm1, Pi4k2a, Pi4k2b, Pi4ka, Pik3c2a, Pik3ca, Pik3cb, Pik3cd, Pik3cg, Pip4k2a, Pip4k2b, Pip4k2c, Pip5k1a, Pip5k1b, Plcb2, Plcb4, Plcd3, Plcg1, Plcg2, Synj2]
GO:0004070	Phosphatidylinositol signaling system	KEGG_08.11.2016	4.3e-11	2.6e-08	[-1]	Group124	46.9388	46	[Calm2, Calm3, Calml4, Cds1, Cds2, Dgka, Dgkd, Dgkg, Dgkh, Dgki, Dgkq, Dgkz, Impa2, Inpp5a, Inpp5d, Inpp5k, Ip6k2, Itpk1, Itpkb, Itpkc, Itpr1, Mtm1, Pi4k2a, Pi4k2b, Pi4ka, Pik3c2a, Pik3ca, Pik3cb, Pik3cd, Pik3cg, Pik3r1, Pik3r2, Pik3r5, Pip4k2a, Pip4k2b, Pip4k2c, Pip5k1a, Pip5k1b, Plcb2, Plcb4, Plcd3, Plcg1, Plcg2, Prkca, Synj2, Tmem55a]
GO:0004072	Phospholipase D signaling pathway	KEGG_08.11.2016	5.3e-06	2.6e-08	[-1]	Group124	33.7931	49	[Adcy2, Adcy3, Agpat3, Agpat4, Cyth2, Cyth4, Dgka, Dgkd, Dgkg, Dgkh, Dgki, Dgkq, Dgkz, Dnm1, Fyn, Gab2, Gna13, Gnas, Kitl, Kras, Lpar5, Lpar6, Map2k1, Mras, Pdgfa, Pdgfb, Pik3ca, Pik3cb, Pik3cd, Pik3cg, Pik3r1, Pik3r2, Pik3r5, Pip5k1a, Pip5k1b, Pla2g4a, Plcb2, Plcb4, Plcg1, Plcg2, Pld1, Pld2, Plpp1, Prkca, Ptk2b, Rala, Ralb, Rras, Syk]
GO:0004510	Focal adhesion	KEGG_08.11.2016	0.0015	4.5e-05	[-1]	Group125	27.0936	55	[Actn1, Bcar1, Bcl2, Birc2, Birc3, Capn2, Cav2, Ccnd1, Ccnd3, Col4a5, Dock1, Flna, Flnb, Flnc, Fyn, Igf1, Itga4, Itga5, Itga6, Itgav, Itgb3, Itgb5, Itgb7, Lama4, Map2k1, Met, Mylk2, Pak1, Pak6, Parvb, Pdgfa, Pdgfb, Pdpk1, Pgf, Pik3ca, Pik3cb, Pik3cd, Pik3cg, Pik3r1, Pik3r2, Pik3r5, Ppp1r12c, Prkca, Ptk2, Pxn, Rapgef1, Spp1, Src, Tnxb, Vav3, Vcl, Vegfa, Vegfc, Xiap, Zyx]
GO:0004810	Regulation of actin cytoskeleton	KEGG_08.11.2016	4.2e-06	4.5e-05	[-1]	Group125	30.7339	67	[Abi2, Actn1, Arhgef12, Arhgef6, Arpc5l, Baiap2, Bcar1, Cd14, Cyfip1, Diaph2, Dock1, Ezr, Fgf11, Fgf13, Git1, Gna13, Gsn, Iqgap3, Itga4, Itga5, Itga6, Itgad, Itgal, Itgam, Itgav, Itgb2, Itgb3, Itgb5, Itgb7, Kras, Limk1, Map2k1, Mras, Mylk2, Nckap1, Nckap1l, Pak1, Pak6, Pdgfa, Pdgfb, Pfn2, Pik3ca, Pik3cb, Pik3cd, Pik3cg, Pik3r1, Pik3r2, Pik3r5, Pip4k2a, Pip4k2b, Pip4k2c, Pip5k1a, Pip5k1b, Ppp1r12c…
GO:0005205	Proteoglycans in cancer	KEGG_08.11.2016	4.9e-05	4.5e-05	[-1]	Group125	29.4686	61	[Arhgef12, Camk2a, Camk2d, Cav2, Cblb, Ccnd1, Cd63, Cdkn1a, Ctsl, Dcn, Ezr, Fas, Flna, Flnb, Flnc, Fzd5, Fzd7, Hbegf, Hcls1, Igf1, Itga5, Itgav, Itgb3, Itgb5, Itpr1, Kras, Map2k1, Mapk11, Mapk14, Mdm2, Met, Mmp9, Mras, Myc, Pak1, Pdcd4, Pdpk1, Pik3ca, Pik3cb, Pik3cd, Pik3cg, Pik3r1, Pik3r2, Pik3r5, Plau, Plcg1, Plcg2, Ppp1r12c, Prkacb, Prkca, Ptk2, Ptpn6, Pxn, Rras, Sdc1, Src, Tiam1, Tlr2, Tlr4, …
GO:0000052	Galactose metabolism	KEGG_08.11.2016	0.004	0.00022	[-1]	Group126	40.625	13	[Akr1b8, B4galt1, Gale, Galm, Galt, Ganc, Gla, Glb1, Hk1, Hk3, Hkdc1, Pgm2, Ugp2]
GO:0000520	Amino sugar and nucleotide sugar metabolism	KEGG_08.11.2016	4.8e-05	0.00022	[-1]	Group126	42.8571	21	[Amdhd2, Cmas, Cyb5r3, Gale, Galt, Gfpt1, Gnpda1, Hexa, Hk1, Hk3, Hkdc1, Nagk, Npl, Pgm2, Pgm3, Pmm2, Renbp, Uap1, Uap1l1, Ugdh, Ugp2]
GO:0000524	Neomycin, kanamycin and gentamicin biosynthesis	KEGG_08.11.2016	0.044	0.00022	[-1]	Group126	60	3	[Hk1, Hk3, Hkdc1]
GO:0000190	Oxidative phosphorylation	KEGG_08.11.2016	9.3e-05	2.5e-07	[-1]	Group127	32.0896	43	[Atp5e, Atp5f1, Atp5g3, Atp6ap1, Atp6v0a1, Atp6v0b, Atp6v0d1, Atp6v0d2, Atp6v0e, Atp6v0e2, Atp6v1a, Atp6v1b2, Atp6v1c1, Atp6v1d, Atp6v1e1, Atp6v1g1, Atp6v1h, Cox15, Cox17, Cox4i1, Cox6b1, Cox6c, Cyc1, Ndufa1, Ndufa4, Ndufa6, Ndufa7, Ndufb5, Ndufs1, Ndufs2, Ndufs4, Ndufs8, Ndufv1, Sdha, Sdhb, Sdhd, Tcirg1, Uqcr10, Uqcrc1, Uqcrc2, Uqcrfs1, Uqcrh, Uqcrq]
GO:0004145	Phagosome	KEGG_08.11.2016	3.8e-06	2.5e-07	[-1]	Group127	32.0652	59	[Atp6ap1, Atp6v0a1, Atp6v0b, Atp6v0d1, Atp6v0d2, Atp6v0e, Atp6v0e2, Atp6v1a, Atp6v1b2, Atp6v1c1, Atp6v1d, Atp6v1e1, Atp6v1g1, Atp6v1h, Cd14, Cd36, Clec7a, Colec12, Coro1a, Ctsl, Ctss, Cybb, Dync2h1, Eea1, Fcgr1, Fcgr2b, Fcgr3, Fcgr4, Gm7030, H2-DMb2, H2-M3, H2-Q4, H2-T23, H2-T24, Itga5, Itgam, Itgav, Itgb2, Itgb3, Itgb5, Lamp2, M6pr, Msr1, Ncf1, Ncf4, Nox3, Rab7b, Scarb1, Sec61g, Stx12, Stx7, Tci…
GO:0004721	Synaptic vesicle cycle	KEGG_08.11.2016	0.0012	2.5e-07	[-1]	Group127	35.4839	22	[Atp6v0a1, Atp6v0b, Atp6v0d1, Atp6v0d2, Atp6v0e, Atp6v0e2, Atp6v1a, Atp6v1b2, Atp6v1c1, Atp6v1d, Atp6v1e1, Atp6v1g1, Atp6v1h, Cacna1a, Cltb, Dnm1, Rab3a, Slc18a1, Stx2, Stx3, Stxbp1, Tcirg1]
GO:0004966	Collecting duct acid secretion	KEGG_08.11.2016	7.1e-05	2.5e-07	[-1]	Group127	51.8519	14	[Atp6v0a1, Atp6v0d1, Atp6v0d2, Atp6v0e, Atp6v0e2, Atp6v1a, Atp6v1b2, Atp6v1c1, Atp6v1d, Atp6v1e1, Atp6v1g1, Car2, Slc12a7, Tcirg1]
GO:0004012	ErbB signaling pathway	KEGG_08.11.2016	0.016	8.9e-06	[-1]	Group128	28.7356	25	[Abl2, Camk2a, Camk2d, Cblb, Cdkn1a, Cdkn1b, Eif4ebp1, Hbegf, Kras, Map2k1, Myc, Pak1, Pak6, Pik3ca, Pik3cb, Pik3cd, Pik3cg, Pik3r1, Pik3r2, Pik3r5, Plcg1, Plcg2, Prkca, Ptk2, Src]
GO:0004933	AGE-RAGE signaling pathway in diabetic complications	KEGG_08.11.2016	4e-05	8.9e-06	[-1]	Group128	35.2941	36	[Bax, Bcl2, Ccnd1, Cdkn1b, Col4a5, Cybb, F3, Kras, Mapk11, Mapk14, Nfatc1, Nfkb1, Nox3, Pik3ca, Pik3cb, Pik3cd, Pik3cg, Pik3r1, Pik3r2, Pik3r5, Plcb2, Plcb4, Plcd3, Plcg1, Plcg2, Prkca, Prkce, Prkcz, Serpine1, Smad3, Stat1, Tgfbr1, Tgfbr2, Tnf, Vegfa, Vegfc]
GO:0005214	Glioma	KEGG_08.11.2016	3.9e-05	8.9e-06	[-1]	Group128	39.3939	26	[Calm2, Calm3, Calml4, Camk2a, Camk2d, Ccnd1, Cdk6, Cdkn1a, E2f1, E2f2, Igf1, Kras, Map2k1, Mdm2, Pdgfa, Pdgfb, Pik3ca, Pik3cb, Pik3cd, Pik3cg, Pik3r1, Pik3r2, Pik3r5, Plcg1, Plcg2, Prkca]
GO:0004071	Sphingolipid signaling pathway	KEGG_08.11.2016	5e-05	0.00024	[-1]	Group129	33.0645	41	[Abcc1, Bax, Bcl2, Fyn, Gab2, Gna13, Gnaq, Kras, Map2k1, Map3k5, Mapk11, Mapk14, Nfkb1, Oprd1, Pdpk1, Pik3ca, Pik3cb, Pik3cd, Pik3cg, Pik3r1, Pik3r2, Pik3r5, Plcb2, Plcb4, Pld1, Pld2, Ppp2r3a, Ppp2r5d, Prkca, Prkce, Prkcz, S1pr1, S1pr2, Sgms2, Sgpl1, Sgpp1, Smpd1, Sptlc1, Tnf, Tnfrsf1a, Traf2]
GO:0004664	Fc epsilon RI signaling pathway	KEGG_08.11.2016	0.00013	0.00024	[-1]	Group129	37.1429	26	[Alox5, Alox5ap, Fyn, Gab2, Inpp5d, Kras, Lyn, Map2k1, Map2k3, Mapk11, Mapk14, Pdpk1, Pik3ca, Pik3cb, Pik3cd, Pik3cg, Pik3r1, Pik3r2, Pik3r5, Pla2g4a, Plcg1, Plcg2, Prkca, Syk, Tnf, Vav3]
GO:0005142	Chagas disease (American trypanosomiasis)	KEGG_08.11.2016	0.0027	0.00024	[-1]	Group129	30.0971	31	[Ccl5, Cflar, Fas, Fos, Gna15, Gnaq, Gnas, Ikbkg, Mapk11, Mapk14, Nfkb1, Nfkbia, Nos2, Pik3ca, Pik3cb, Pik3cd, Pik3cg, Pik3r1, Pik3r2, Pik3r5, Plcb2, Plcb4, Serpine1, Smad3, Tgfbr1, Tgfbr2, Tlr2, Tlr4, Tlr9, Tnf, Tnfrsf1a]
GO:0004930	Type II diabetes mellitus	KEGG_08.11.2016	0.015	0.011	[-1]	Group130	32	16	[Cacna1a, Cacna1d, Hk1, Hk3, Hkdc1, Pik3ca, Pik3cb, Pik3cd, Pik3cg, Pik3r1, Pik3r2, Pik3r5, Prkce, Prkcz, Socs3, Tnf]
GO:0005160	Hepatitis C	KEGG_08.11.2016	0.0092	0.011	[-1]	Group130	27.2059	37	[Cd81, Cdkn1a, Ddx58, Eif2ak2, Ifit1, Ifnar2, Ikbke, Ikbkg, Irf7, Irf9, Kras, Mapk11, Mapk14, Nfkb1, Nfkbia, Nr1h3, Oas1a, Oas1g, Oas2, Oas3, Pdpk1, Pik3ca, Pik3cb, Pik3cd, Pik3cg, Pik3r1, Pik3r2, Pik3r5, Rxra, Scarb1, Socs3, Stat1, Stat2, Tlr3, Tnf, Tnfrsf1a, Traf2]
GO:0004015	Rap1 signaling pathway	KEGG_08.11.2016	4.5e-05	0.001	[-1]	Group131	29.3023	63	[Adcy2, Adcy3, Adora2b, Angpt2, Arap3, Bcar1, Calm2, Calm3, Calml4, Efna1, Epha2, Fgf11, Fgf13, Fyb, Gnaq, Gnas, Igf1, Itgal, Itgam, Itgb2, Itgb3, Kitl, Kras, Lpar5, Map2k1, Map2k3, Mapk11, Mapk14, Met, Mras, Pdgfa, Pdgfb, Pfn2, Pgf, Pik3ca, Pik3cb, Pik3cd, Pik3cg, Pik3r1, Pik3r2, Pik3r5, Plcb2, Plcb4, Plcg1, Prkca, Prkcz, Prkd2, Prkd3, Rala, Ralb, Rap1gap, Rapgef1, Rapgef5, Rasgrp3, Rassf5, Rgs1…
GO:0004072	Phospholipase D signaling pathway	KEGG_08.11.2016	5.3e-06	0.001	[-1]	Group131	33.7931	49	[Adcy2, Adcy3, Agpat3, Agpat4, Cyth2, Cyth4, Dgka, Dgkd, Dgkg, Dgkh, Dgki, Dgkq, Dgkz, Dnm1, Fyn, Gab2, Gna13, Gnas, Kitl, Kras, Lpar5, Lpar6, Map2k1, Mras, Pdgfa, Pdgfb, Pik3ca, Pik3cb, Pik3cd, Pik3cg, Pik3r1, Pik3r2, Pik3r5, Pip5k1a, Pip5k1b, Pla2g4a, Plcb2, Plcb4, Plcg1, Plcg2, Pld1, Pld2, Plpp1, Prkca, Ptk2b, Rala, Ralb, Rras, Syk]
GO:0004750	Inflammatory mediator regulation of TRP channels	KEGG_08.11.2016	0.014	0.001	[-1]	Group131	26.7717	34	[Adcy2, Adcy3, Calm2, Calm3, Calml4, Camk2a, Camk2d, Gnaq, Gnas, Igf1, Il1r1, Itpr1, Map2k3, Mapk11, Mapk14, Pik3ca, Pik3cb, Pik3cd, Pik3cg, Pik3r1, Pik3r2, Pik3r5, Pla2g4a, Plcb2, Plcb4, Plcg1, Plcg2, Prkacb, Prkca, Prkce, Prkch, Ptger4, Src, Trpv2]
GO:0004915	Estrogen signaling pathway	KEGG_08.11.2016	0.023	0.001	[-1]	Group131	27.551	27	[Adcy2, Adcy3, Calm2, Calm3, Calml4, Creb3l2, Fkbp5, Fos, Gnaq, Gnas, Hbegf, Hspa1b, Itpr1, Kras, Map2k1, Mmp9, Pik3ca, Pik3cb, Pik3cd, Pik3cg, Pik3r1, Pik3r2, Pik3r5, Plcb2, Plcb4, Prkacb, Src]
GO:0005214	Glioma	KEGG_08.11.2016	3.9e-05	0.001	[-1]	Group131	39.3939	26	[Calm2, Calm3, Calml4, Camk2a, Camk2d, Ccnd1, Cdk6, Cdkn1a, E2f1, E2f2, Igf1, Kras, Map2k1, Mdm2, Pdgfa, Pdgfb, Pik3ca, Pik3cb, Pik3cd, Pik3cg, Pik3r1, Pik3r2, Pik3r5, Plcg1, Plcg2, Prkca]
GO:0004960	Aldosterone-regulated sodium reabsorption	KEGG_08.11.2016	0.00028	0.1	[-1]	Group132	42.5	17	[Atp1a1, Atp1a3, Atp1b3, Fxyd2, Igf1, Kras, Nedd4l, Pdpk1, Pik3ca, Pik3cb, Pik3cd, Pik3cg, Pik3r1, Pik3r2, Pik3r5, Prkca, Slc9a3r2]
GO:0004930	Type II diabetes mellitus	KEGG_08.11.2016	0.015	0.029	[-1]	Group133	32	16	[Cacna1a, Cacna1d, Hk1, Hk3, Hkdc1, Pik3ca, Pik3cb, Pik3cd, Pik3cg, Pik3r1, Pik3r2, Pik3r5, Prkce, Prkcz, Socs3, Tnf]
GO:0005230	Central carbon metabolism in cancer	KEGG_08.11.2016	0.035	0.029	[-1]	Group133	28.7879	19	[G6pdx, Hk1, Hk3, Hkdc1, Kras, Map2k1, Met, Myc, Pdha1, Pdhb, Pik3ca, Pik3cb, Pik3cd, Pik3cg, Pik3r1, Pik3r2, Pik3r5, Sirt6, Slc7a5]
GO:0005145	Toxoplasmosis	KEGG_08.11.2016	0.0018	1.5e-05	[-1]	Group134	30.0885	34	[Alox5, Bcl2, Birc2, Birc3, Cd40, H2-DMb2, Hspa1b, Igtp, Ikbkg, Il10ra, Irgm1, Itga6, Lama4, Ly96, Map2k3, Mapk11, Mapk14, Nfkb1, Nfkbia, Nos2, Pdpk1, Pik3ca, Pik3cb, Pik3cd, Pik3cg, Pik3r1, Pik3r2, Pik3r5, Stat1, Tlr2, Tlr4, Tnf, Tnfrsf1a, Xiap]
GO:0005161	Hepatitis B	KEGG_08.11.2016	1e-05	1.5e-05	[-1]	Group134	33.1034	48	[Atp6ap1, Bax, Bcl2, Birc5, Ccna2, Ccnd1, Ccne1, Ccne2, Cdk6, Cdkn1a, Cdkn1b, Creb3l2, Ddx58, E2f1, E2f2, Fas, Fos, Ifih1, Ikbke, Ikbkg, Irf7, Kras, Map2k1, Map3k1, Mmp9, Myc, Nfatc1, Nfatc2, Nfkb1, Nfkbia, Pik3ca, Pik3cb, Pik3cd, Pik3cg, Pik3r1, Pik3r2, Pik3r5, Prkca, Ptk2b, Src, Stat1, Stat2, Tgfbr1, Ticam2, Tlr2, Tlr3, Tlr4, Tnf]
GO:0005200	Pathways in cancer	KEGG_08.11.2016	0.00016	1.5e-05	[-1]	Group134	25.5696	101	[Adcy2, Adcy3, Arhgef12, Bax, Bcl2, Birc2, Birc3, Birc5, Brca2, Cblb, Ccnd1, Ccne1, Ccne2, Cdk6, Cdkn1a, Cdkn1b, Cebpa, Col4a5, Ctnna1, Cxcr4, Dvl1, Dvl2, Dvl3, E2f1, E2f2, Egln1, Fas, Fgf11, Fgf13, Fos, Fzd5, Fzd7, Gna13, Gnaq, Gnas, Gng2, Igf1, Ikbkg, Itga6, Itgav, Kitl, Kras, Lama4, Lpar5, Lpar6, Map2k1, Mdm2, Met, Mitf, Mlh1, Mmp9, Msh2, Msh3, Msh6, Myc, Nfkb1, Nfkb2, Nfkbia, Nos2, Pdgfa, Pdg…
GO:0005215	Prostate cancer	KEGG_08.11.2016	0.002	1.5e-05	[-1]	Group134	31.4607	28	[Bcl2, Ccnd1, Ccne1, Ccne2, Cdkn1a, Cdkn1b, Creb3l2, E2f1, E2f2, Gstp1, Igf1, Ikbkg, Kras, Map2k1, Mdm2, Nfkb1, Nfkbia, Pdgfa, Pdgfb, Pdpk1, Pik3ca, Pik3cb, Pik3cd, Pik3cg, Pik3r1, Pik3r2, Pik3r5, Tcf7l2]
GO:0005220	Chronic myeloid leukemia	KEGG_08.11.2016	0.001	1.5e-05	[-1]	Group134	34.2466	25	[Cblb, Ccnd1, Cdk6, Cdkn1a, Cdkn1b, E2f1, E2f2, Gab2, Ikbkg, Kras, Map2k1, Mdm2, Myc, Nfkb1, Nfkbia, Pik3ca, Pik3cb, Pik3cd, Pik3cg, Pik3r1, Pik3r2, Pik3r5, Smad3, Tgfbr1, Tgfbr2]
GO:0005222	Small cell lung cancer	KEGG_08.11.2016	4.3e-08	1.5e-05	[-1]	Group134	43.5294	37	[Bcl2, Birc2, Birc3, Ccnd1, Ccne1, Ccne2, Cdk6, Cdkn1b, Col4a5, E2f1, E2f2, Ikbkg, Itga6, Itgav, Lama4, Myc, Nfkb1, Nfkbia, Nos2, Pik3ca, Pik3cb, Pik3cd, Pik3cg, Pik3r1, Pik3r2, Pik3r5, Ptgs2, Ptk2, Rarb, Rxra, Rxrb, Skp2, Traf1, Traf2, Traf4, Traf5, Xiap]
GO:0005223	Non-small cell lung cancer	KEGG_08.11.2016	0.00016	1.5e-05	[-1]	Group134	39.2857	22	[Ccnd1, Cdk6, E2f1, E2f2, Eml4, Kras, Map2k1, Pdpk1, Pik3ca, Pik3cb, Pik3cd, Pik3cg, Pik3r1, Pik3r2, Pik3r5, Plcg1, Plcg2, Prkca, Rarb, Rassf5, Rxra, Rxrb]
GO:0000190	Oxidative phosphorylation	KEGG_08.11.2016	9.3e-05	4.1e-05	[-1]	Group135	32.0896	43	[Atp5e, Atp5f1, Atp5g3, Atp6ap1, Atp6v0a1, Atp6v0b, Atp6v0d1, Atp6v0d2, Atp6v0e, Atp6v0e2, Atp6v1a, Atp6v1b2, Atp6v1c1, Atp6v1d, Atp6v1e1, Atp6v1g1, Atp6v1h, Cox15, Cox17, Cox4i1, Cox6b1, Cox6c, Cyc1, Ndufa1, Ndufa4, Ndufa6, Ndufa7, Ndufb5, Ndufs1, Ndufs2, Ndufs4, Ndufs8, Ndufv1, Sdha, Sdhb, Sdhd, Tcirg1, Uqcr10, Uqcrc1, Uqcrc2, Uqcrfs1, Uqcrh, Uqcrq]
GO:0004721	Synaptic vesicle cycle	KEGG_08.11.2016	0.0012	4.1e-05	[-1]	Group135	35.4839	22	[Atp6v0a1, Atp6v0b, Atp6v0d1, Atp6v0d2, Atp6v0e, Atp6v0e2, Atp6v1a, Atp6v1b2, Atp6v1c1, Atp6v1d, Atp6v1e1, Atp6v1g1, Atp6v1h, Cacna1a, Cltb, Dnm1, Rab3a, Slc18a1, Stx2, Stx3, Stxbp1, Tcirg1]
GO:0004932	Non-alcoholic fatty liver disease (NAFLD)	KEGG_08.11.2016	0.00027	4.1e-05	[-1]	Group135	30.0654	46	[Adipor1, Bax, Casp7, Cebpa, Cox4i1, Cox6b1, Cox6c, Cyc1, Ern1, Fas, Il6ra, Map3k5, Ndufa1, Ndufa4, Ndufa6, Ndufa7, Ndufb5, Ndufs1, Ndufs2, Ndufs4, Ndufs8, Ndufv1, Nfkb1, Nr1h3, Pik3ca, Pik3cb, Pik3cd, Pik3cg, Pik3r1, Pik3r2, Pik3r5, Prkag1, Rxra, Sdha, Sdhb, Sdhd, Socs3, Tnf, Tnfrsf1a, Traf2, Uqcr10, Uqcrc1, Uqcrc2, Uqcrfs1, Uqcrh, Uqcrq]
GO:0004966	Collecting duct acid secretion	KEGG_08.11.2016	7.1e-05	4.1e-05	[-1]	Group135	51.8519	14	[Atp6v0a1, Atp6v0d1, Atp6v0d2, Atp6v0e, Atp6v0e2, Atp6v1a, Atp6v1b2, Atp6v1c1, Atp6v1d, Atp6v1e1, Atp6v1g1, Car2, Slc12a7, Tcirg1]
GO:0005010	Alzheimer's disease	KEGG_08.11.2016	0.00066	4.1e-05	[-1]	Group135	28.5714	50	[Adam17, Apbb1, Aph1b, Aph1c, Apoe, App, Atp2a3, Atp5e, Atp5f1, Atp5g3, Cacna1d, Calm2, Calm3, Calml4, Capn2, Casp7, Cox4i1, Cox6b1, Cox6c, Cyc1, Ern1, Fas, Gnaq, Hsd17b10, Itpr1, Lpl, Ndufa1, Ndufa4, Ndufa6, Ndufa7, Ndufb5, Ndufs1, Ndufs2, Ndufs4, Ndufs8, Ndufv1, Plcb2, Plcb4, Ppp3cb, Sdha, Sdhb, Sdhd, Tnf, Tnfrsf1a, Uqcr10, Uqcrc1, Uqcrc2, Uqcrfs1, Uqcrh, Uqcrq]
GO:0004971	Gastric acid secretion	KEGG_08.11.2016	0.0059	0.22	[-1]	Group137	31.0811	23	[Adcy2, Adcy3, Atp1a1, Atp1a3, Atp1b3, Calm2, Calm3, Calml4, Camk2a, Camk2d, Car2, Ezr, Gnaq, Gnas, Itpr1, Kcnj2, Mylk2, Plcb2, Plcb4, Prkacb, Prkca, Slc4a2, Slc9a4]
GO:0004012	ErbB signaling pathway	KEGG_08.11.2016	0.016	5.7e-06	[-1]	Group138	28.7356	25	[Abl2, Camk2a, Camk2d, Cblb, Cdkn1a, Cdkn1b, Eif4ebp1, Hbegf, Kras, Map2k1, Myc, Pak1, Pak6, Pik3ca, Pik3cb, Pik3cd, Pik3cg, Pik3r1, Pik3r2, Pik3r5, Plcg1, Plcg2, Prkca, Ptk2, Src]
GO:0004919	Thyroid hormone signaling pathway	KEGG_08.11.2016	8e-05	5.7e-06	[-1]	Group138	33.3333	39	[Atp1a1, Atp1a3, Atp1b3, Ccnd1, Fxyd2, Itgav, Itgb3, Kat2a, Kras, Map2k1, Mdm2, Med14, Myc, Ncoa1, Ncoa3, Notch1, Pdpk1, Pfkfb2, Pik3ca, Pik3cb, Pik3cd, Pik3cg, Pik3r1, Pik3r2, Pik3r5, Plcb2, Plcb4, Plcd3, Plcg1, Plcg2, Prkacb, Prkca, Rcan1, Rxra, Rxrb, Slc16a10, Src, Stat1, Thra]
GO:0004960	Aldosterone-regulated sodium reabsorption	KEGG_08.11.2016	0.00028	5.7e-06	[-1]	Group138	42.5	17	[Atp1a1, Atp1a3, Atp1b3, Fxyd2, Igf1, Kras, Nedd4l, Pdpk1, Pik3ca, Pik3cb, Pik3cd, Pik3cg, Pik3r1, Pik3r2, Pik3r5, Prkca, Slc9a3r2]
GO:0004973	Carbohydrate digestion and absorption	KEGG_08.11.2016	0.0053	5.7e-06	[-1]	Group138	35.5556	16	[Atp1a1, Atp1a3, Atp1b3, Cacna1d, Fxyd2, Hk1, Hk3, Hkdc1, Pik3ca, Pik3cb, Pik3cd, Pik3cg, Pik3r1, Pik3r2, Pik3r5, Plcb2]
GO:0005214	Glioma	KEGG_08.11.2016	3.9e-05	5.7e-06	[-1]	Group138	39.3939	26	[Calm2, Calm3, Calml4, Camk2a, Camk2d, Ccnd1, Cdk6, Cdkn1a, E2f1, E2f2, Igf1, Kras, Map2k1, Mdm2, Pdgfa, Pdgfb, Pik3ca, Pik3cb, Pik3cd, Pik3cg, Pik3r1, Pik3r2, Pik3r5, Plcg1, Plcg2, Prkca]
GO:0005223	Non-small cell lung cancer	KEGG_08.11.2016	0.00016	5.7e-06	[-1]	Group138	39.2857	22	[Ccnd1, Cdk6, E2f1, E2f2, Eml4, Kras, Map2k1, Pdpk1, Pik3ca, Pik3cb, Pik3cd, Pik3cg, Pik3r1, Pik3r2, Pik3r5, Plcg1, Plcg2, Prkca, Rarb, Rassf5, Rxra, Rxrb]
GO:0004015	Rap1 signaling pathway	KEGG_08.11.2016	4.5e-05	1.1e-10	[-1]	Group139	29.3023	63	[Adcy2, Adcy3, Adora2b, Angpt2, Arap3, Bcar1, Calm2, Calm3, Calml4, Efna1, Epha2, Fgf11, Fgf13, Fyb, Gnaq, Gnas, Igf1, Itgal, Itgam, Itgb2, Itgb3, Kitl, Kras, Lpar5, Map2k1, Map2k3, Mapk11, Mapk14, Met, Mras, Pdgfa, Pdgfb, Pfn2, Pgf, Pik3ca, Pik3cb, Pik3cd, Pik3cg, Pik3r1, Pik3r2, Pik3r5, Plcb2, Plcb4, Plcg1, Prkca, Prkcz, Prkd2, Prkd3, Rala, Ralb, Rap1gap, Rapgef1, Rapgef5, Rasgrp3, Rassf5, Rgs1…
GO:0004070	Phosphatidylinositol signaling system	KEGG_08.11.2016	4.3e-11	1.1e-10	[-1]	Group139	46.9388	46	[Calm2, Calm3, Calml4, Cds1, Cds2, Dgka, Dgkd, Dgkg, Dgkh, Dgki, Dgkq, Dgkz, Impa2, Inpp5a, Inpp5d, Inpp5k, Ip6k2, Itpk1, Itpkb, Itpkc, Itpr1, Mtm1, Pi4k2a, Pi4k2b, Pi4ka, Pik3c2a, Pik3ca, Pik3cb, Pik3cd, Pik3cg, Pik3r1, Pik3r2, Pik3r5, Pip4k2a, Pip4k2b, Pip4k2c, Pip5k1a, Pip5k1b, Plcb2, Plcb4, Plcd3, Plcg1, Plcg2, Prkca, Synj2, Tmem55a]
GO:0004072	Phospholipase D signaling pathway	KEGG_08.11.2016	5.3e-06	1.1e-10	[-1]	Group139	33.7931	49	[Adcy2, Adcy3, Agpat3, Agpat4, Cyth2, Cyth4, Dgka, Dgkd, Dgkg, Dgkh, Dgki, Dgkq, Dgkz, Dnm1, Fyn, Gab2, Gna13, Gnas, Kitl, Kras, Lpar5, Lpar6, Map2k1, Mras, Pdgfa, Pdgfb, Pik3ca, Pik3cb, Pik3cd, Pik3cg, Pik3r1, Pik3r2, Pik3r5, Pip5k1a, Pip5k1b, Pla2g4a, Plcb2, Plcb4, Plcg1, Plcg2, Pld1, Pld2, Plpp1, Prkca, Ptk2b, Rala, Ralb, Rras, Syk]
GO:0004664	Fc epsilon RI signaling pathway	KEGG_08.11.2016	0.00013	1.1e-10	[-1]	Group139	37.1429	26	[Alox5, Alox5ap, Fyn, Gab2, Inpp5d, Kras, Lyn, Map2k1, Map2k3, Mapk11, Mapk14, Pdpk1, Pik3ca, Pik3cb, Pik3cd, Pik3cg, Pik3r1, Pik3r2, Pik3r5, Pla2g4a, Plcg1, Plcg2, Prkca, Syk, Tnf, Vav3]
GO:0004666	Fc gamma R-mediated phagocytosis	KEGG_08.11.2016	2e-07	1.1e-10	[-1]	Group139	41.573	37	[Arpc5l, Bin1, Dock2, Fcgr1, Fcgr2b, Gab2, Gsn, Hck, Inpp5d, Limk1, Lyn, Map2k1, Myo10, Ncf1, Pak1, Pik3ca, Pik3cb, Pik3cd, Pik3cg, Pik3r1, Pik3r2, Pik3r5, Pip5k1a, Pip5k1b, Pla2g4a, Plcg1, Plcg2, Pld1, Pld2, Plpp1, Prkca, Prkce, Ptprc, Scin, Syk, Vav3, Was]
GO:0005214	Glioma	KEGG_08.11.2016	3.9e-05	1.1e-10	[-1]	Group139	39.3939	26	[Calm2, Calm3, Calml4, Camk2a, Camk2d, Ccnd1, Cdk6, Cdkn1a, E2f1, E2f2, Igf1, Kras, Map2k1, Mdm2, Pdgfa, Pdgfb, Pik3ca, Pik3cb, Pik3cd, Pik3cg, Pik3r1, Pik3r2, Pik3r5, Plcg1, Plcg2, Prkca]
GO:0005223	Non-small cell lung cancer	KEGG_08.11.2016	0.00016	1.1e-10	[-1]	Group139	39.2857	22	[Ccnd1, Cdk6, E2f1, E2f2, Eml4, Kras, Map2k1, Pdpk1, Pik3ca, Pik3cb, Pik3cd, Pik3cg, Pik3r1, Pik3r2, Pik3r5, Plcg1, Plcg2, Prkca, Rarb, Rassf5, Rxra, Rxrb]
GO:0005231	Choline metabolism in cancer	KEGG_08.11.2016	0.0002	1.1e-10	[-1]	Group139	33.6634	34	[Dgka, Dgkd, Dgkg, Dgkh, Dgki, Dgkq, Dgkz, Eif4ebp1, Fos, Kras, Map2k1, Pcyt1a, Pdgfa, Pdgfb, Pdpk1, Pik3ca, Pik3cb, Pik3cd, Pik3cg, Pik3r1, Pik3r2, Pik3r5, Pip5k1a, Pip5k1b, Pla2g4a, Plcg1, Pld1, Pld2, Plpp1, Prkca, Slc22a4, Slc44a1, Slc44a2, Was]
GO:0004071	Sphingolipid signaling pathway	KEGG_08.11.2016	5e-05	4.5e-11	[-1]	Group140	33.0645	41	[Abcc1, Bax, Bcl2, Fyn, Gab2, Gna13, Gnaq, Kras, Map2k1, Map3k5, Mapk11, Mapk14, Nfkb1, Oprd1, Pdpk1, Pik3ca, Pik3cb, Pik3cd, Pik3cg, Pik3r1, Pik3r2, Pik3r5, Plcb2, Plcb4, Pld1, Pld2, Ppp2r3a, Ppp2r5d, Prkca, Prkce, Prkcz, S1pr1, S1pr2, Sgms2, Sgpl1, Sgpp1, Smpd1, Sptlc1, Tnf, Tnfrsf1a, Traf2]
GO:0004620	Toll-like receptor signaling pathway	KEGG_08.11.2016	1.2e-06	4.5e-11	[-1]	Group140	38.6139	39	[Ccl4, Ccl5, Cd14, Cd40, Cd80, Ctsk, Cxcl10, Cxcl11, Fos, Ifnar2, Ikbke, Ikbkg, Irf5, Irf7, Ly96, Map2k1, Map2k3, Mapk11, Mapk14, Nfkb1, Nfkbia, Pik3ca, Pik3cb, Pik3cd, Pik3cg, Pik3r1, Pik3r2, Pik3r5, Spp1, Stat1, Ticam2, Tlr1, Tlr2, Tlr3, Tlr4, Tlr7, Tlr8, Tlr9, Tnf]
GO:0004660	T cell receptor signaling pathway	KEGG_08.11.2016	5.8e-05	4.5e-11	[-1]	Group140	34.2857	36	[Bcl10, Card11, Cblb, Dlg1, Fos, Fyn, Icos, Ikbkg, Kras, Map2k1, Map3k14, Mapk11, Mapk14, Nfatc1, Nfatc2, Nfkb1, Nfkbia, Nfkbie, Pak1, Pak6, Pdcd1, Pdpk1, Pik3ca, Pik3cb, Pik3cd, Pik3cg, Pik3r1, Pik3r2, Pik3r5, Plcg1, Ppp3cb, Ptpn6, Ptprc, Tec, Tnf, Vav3]
GO:0004933	AGE-RAGE signaling pathway in diabetic complications	KEGG_08.11.2016	4e-05	4.5e-11	[-1]	Group140	35.2941	36	[Bax, Bcl2, Ccnd1, Cdkn1b, Col4a5, Cybb, F3, Kras, Mapk11, Mapk14, Nfatc1, Nfkb1, Nox3, Pik3ca, Pik3cb, Pik3cd, Pik3cg, Pik3r1, Pik3r2, Pik3r5, Plcb2, Plcb4, Plcd3, Plcg1, Plcg2, Prkca, Prkce, Prkcz, Serpine1, Smad3, Stat1, Tgfbr1, Tgfbr2, Tnf, Vegfa, Vegfc]
GO:0005142	Chagas disease (American trypanosomiasis)	KEGG_08.11.2016	0.0027	4.5e-11	[-1]	Group140	30.0971	31	[Ccl5, Cflar, Fas, Fos, Gna15, Gnaq, Gnas, Ikbkg, Mapk11, Mapk14, Nfkb1, Nfkbia, Nos2, Pik3ca, Pik3cb, Pik3cd, Pik3cg, Pik3r1, Pik3r2, Pik3r5, Plcb2, Plcb4, Serpine1, Smad3, Tgfbr1, Tgfbr2, Tlr2, Tlr4, Tlr9, Tnf, Tnfrsf1a]
GO:0005145	Toxoplasmosis	KEGG_08.11.2016	0.0018	4.5e-11	[-1]	Group140	30.0885	34	[Alox5, Bcl2, Birc2, Birc3, Cd40, H2-DMb2, Hspa1b, Igtp, Ikbkg, Il10ra, Irgm1, Itga6, Lama4, Ly96, Map2k3, Mapk11, Mapk14, Nfkb1, Nfkbia, Nos2, Pdpk1, Pik3ca, Pik3cb, Pik3cd, Pik3cg, Pik3r1, Pik3r2, Pik3r5, Stat1, Tlr2, Tlr4, Tnf, Tnfrsf1a, Xiap]
GO:0005146	Amoebiasis	KEGG_08.11.2016	0.0024	4.5e-11	[-1]	Group140	30	33	[Actn1, Cd14, Col4a5, Gna15, Gnaq, Gnas, Il1r1, Itgam, Itgb2, Lama4, Nfkb1, Nos2, Pik3ca, Pik3cb, Pik3cd, Pik3cg, Pik3r1, Pik3r2, Pik3r5, Plcb2, Plcb4, Prkacb, Prkca, Ptk2, Rab7b, Serpinb1a, Serpinb1c, Serpinb6b, Serpinb9, Tlr2, Tlr4, Tnf, Vcl]
GO:0005212	Pancreatic cancer	KEGG_08.11.2016	3.9e-05	4.5e-11	[-1]	Group140	39.3939	26	[Arhgef6, Brca2, Ccnd1, Cdk6, E2f1, E2f2, Ikbkg, Kras, Map2k1, Nfkb1, Pik3ca, Pik3cb, Pik3cd, Pik3cg, Pik3r1, Pik3r2, Pik3r5, Pld1, Rad51, Rala, Ralb, Smad3, Stat1, Tgfbr1, Tgfbr2, Vegfa]
GO:0005220	Chronic myeloid leukemia	KEGG_08.11.2016	0.001	4.5e-11	[-1]	Group140	34.2466	25	[Cblb, Ccnd1, Cdk6, Cdkn1a, Cdkn1b, E2f1, E2f2, Gab2, Ikbkg, Kras, Map2k1, Mdm2, Myc, Nfkb1, Nfkbia, Pik3ca, Pik3cb, Pik3cd, Pik3cg, Pik3r1, Pik3r2, Pik3r5, Smad3, Tgfbr1, Tgfbr2]
GO:0004012	ErbB signaling pathway	KEGG_08.11.2016	0.016	1.1e-12	[-1]	Group141	28.7356	25	[Abl2, Camk2a, Camk2d, Cblb, Cdkn1a, Cdkn1b, Eif4ebp1, Hbegf, Kras, Map2k1, Myc, Pak1, Pak6, Pik3ca, Pik3cb, Pik3cd, Pik3cg, Pik3r1, Pik3r2, Pik3r5, Plcg1, Plcg2, Prkca, Ptk2, Src]
GO:0004370	VEGF signaling pathway	KEGG_08.11.2016	6.2e-05	1.1e-12	[-1]	Group141	40	24	[Kras, Map2k1, Mapk11, Mapk14, Mapkapk2, Nfatc2, Pik3ca, Pik3cb, Pik3cd, Pik3cg, Pik3r1, Pik3r2, Pik3r5, Pla2g4a, Plcg1, Plcg2, Ppp3cb, Prkca, Ptgs2, Ptk2, Pxn, Sh2d2a, Src, Vegfa]
GO:0004650	Natural killer cell mediated cytotoxicity	KEGG_08.11.2016	0.011	1.1e-12	[-1]	Group141	27.2727	33	[Cd48, Fas, Fcgr4, Fyn, H2-T23, Icam2, Ifnar2, Itgal, Itgb2, Kras, Map2k1, Nfatc1, Nfatc2, Pak1, Pik3ca, Pik3cb, Pik3cd, Pik3cg, Pik3r1, Pik3r2, Pik3r5, Plcg1, Plcg2, Ppp3cb, Prkca, Ptk2b, Ptpn6, Raet1d, Raet1e, Sh3bp2, Syk, Tnf, Vav3]
GO:0004660	T cell receptor signaling pathway	KEGG_08.11.2016	5.8e-05	1.1e-12	[-1]	Group141	34.2857	36	[Bcl10, Card11, Cblb, Dlg1, Fos, Fyn, Icos, Ikbkg, Kras, Map2k1, Map3k14, Mapk11, Mapk14, Nfatc1, Nfatc2, Nfkb1, Nfkbia, Nfkbie, Pak1, Pak6, Pdcd1, Pdpk1, Pik3ca, Pik3cb, Pik3cd, Pik3cg, Pik3r1, Pik3r2, Pik3r5, Plcg1, Ppp3cb, Ptpn6, Ptprc, Tec, Tnf, Vav3]
GO:0004662	B cell receptor signaling pathway	KEGG_08.11.2016	5.3e-06	1.1e-12	[-1]	Group141	40.5405	30	[Bcl10, Card11, Cd81, Dapp1, Fcgr2b, Fos, Ikbkg, Inpp5d, Kras, Lyn, Map2k1, Nfatc1, Nfatc2, Nfkb1, Nfkbia, Nfkbie, Pik3ap1, Pik3ca, Pik3cb, Pik3cd, Pik3cg, Pik3r1, Pik3r2, Pik3r5, Plcg2, Ppp3cb, Ptpn6, Rasgrp3, Syk, Vav3]
GO:0004664	Fc epsilon RI signaling pathway	KEGG_08.11.2016	0.00013	1.1e-12	[-1]	Group141	37.1429	26	[Alox5, Alox5ap, Fyn, Gab2, Inpp5d, Kras, Lyn, Map2k1, Map2k3, Mapk11, Mapk14, Pdpk1, Pik3ca, Pik3cb, Pik3cd, Pik3cg, Pik3r1, Pik3r2, Pik3r5, Pla2g4a, Plcg1, Plcg2, Prkca, Syk, Tnf, Vav3]
GO:0004666	Fc gamma R-mediated phagocytosis	KEGG_08.11.2016	2e-07	1.1e-12	[-1]	Group141	41.573	37	[Arpc5l, Bin1, Dock2, Fcgr1, Fcgr2b, Gab2, Gsn, Hck, Inpp5d, Limk1, Lyn, Map2k1, Myo10, Ncf1, Pak1, Pik3ca, Pik3cb, Pik3cd, Pik3cg, Pik3r1, Pik3r2, Pik3r5, Pip5k1a, Pip5k1b, Pla2g4a, Plcg1, Plcg2, Pld1, Pld2, Plpp1, Prkca, Prkce, Ptprc, Scin, Syk, Vav3, Was]
GO:0004722	Neurotrophin signaling pathway	KEGG_08.11.2016	0.00021	1.1e-12	[-1]	Group141	31.7073	39	[Arhgdig, Bax, Bcl2, Calm2, Calm3, Calml4, Camk2a, Camk2d, Irak2, Irak3, Kidins220, Kras, Map2k1, Map2k5, Map3k1, Map3k3, Map3k5, Mapk11, Mapk14, Mapkapk2, Matk, Nfkb1, Nfkbia, Nfkbie, Pdpk1, Pik3ca, Pik3cb, Pik3cd, Pik3cg, Pik3r1, Pik3r2, Pik3r5, Plcg1, Plcg2, Rapgef1, Ripk2, Rps6ka3, Sh2b2, Sort1]
GO:0005142	Chagas disease (American trypanosomiasis)	KEGG_08.11.2016	0.0027	1.1e-12	[-1]	Group141	30.0971	31	[Ccl5, Cflar, Fas, Fos, Gna15, Gnaq, Gnas, Ikbkg, Mapk11, Mapk14, Nfkb1, Nfkbia, Nos2, Pik3ca, Pik3cb, Pik3cd, Pik3cg, Pik3r1, Pik3r2, Pik3r5, Plcb2, Plcb4, Serpine1, Smad3, Tgfbr1, Tgfbr2, Tlr2, Tlr4, Tlr9, Tnf, Tnfrsf1a]
GO:0005215	Prostate cancer	KEGG_08.11.2016	0.002	1.1e-12	[-1]	Group141	31.4607	28	[Bcl2, Ccnd1, Ccne1, Ccne2, Cdkn1a, Cdkn1b, Creb3l2, E2f1, E2f2, Gstp1, Igf1, Ikbkg, Kras, Map2k1, Mdm2, Nfkb1, Nfkbia, Pdgfa, Pdgfb, Pdpk1, Pik3ca, Pik3cb, Pik3cd, Pik3cg, Pik3r1, Pik3r2, Pik3r5, Tcf7l2]
GO:0005220	Chronic myeloid leukemia	KEGG_08.11.2016	0.001	1.1e-12	[-1]	Group141	34.2466	25	[Cblb, Ccnd1, Cdk6, Cdkn1a, Cdkn1b, E2f1, E2f2, Gab2, Ikbkg, Kras, Map2k1, Mdm2, Myc, Nfkb1, Nfkbia, Pik3ca, Pik3cb, Pik3cd, Pik3cg, Pik3r1, Pik3r2, Pik3r5, Smad3, Tgfbr1, Tgfbr2]
GO:0005221	Acute myeloid leukemia	KEGG_08.11.2016	0.0051	1.1e-12	[-1]	Group141	33.3333	19	[Ccnd1, Cebpa, Eif4ebp1, Ikbkg, Kras, Map2k1, Myc, Nfkb1, Pik3ca, Pik3cb, Pik3cd, Pik3cg, Pik3r1, Pik3r2, Pik3r5, Pim2, Pml, Ppard, Tcf7l2]
GO:0004071	Sphingolipid signaling pathway	KEGG_08.11.2016	5e-05	1.8e-17	[-1]	Group142	33.0645	41	[Abcc1, Bax, Bcl2, Fyn, Gab2, Gna13, Gnaq, Kras, Map2k1, Map3k5, Mapk11, Mapk14, Nfkb1, Oprd1, Pdpk1, Pik3ca, Pik3cb, Pik3cd, Pik3cg, Pik3r1, Pik3r2, Pik3r5, Plcb2, Plcb4, Pld1, Pld2, Ppp2r3a, Ppp2r5d, Prkca, Prkce, Prkcz, S1pr1, S1pr2, Sgms2, Sgpl1, Sgpp1, Smpd1, Sptlc1, Tnf, Tnfrsf1a, Traf2]
GO:0004210	Apoptosis	KEGG_08.11.2016	4.4e-09	1.8e-17	[-1]	Group142	39.1304	54	[Bak1, Bax, Bcl2, Bcl2a1a, Birc2, Birc3, Birc5, Capn2, Casp6, Casp7, Cflar, Csf2rb, Csf2rb2, Ctsc, Ctsf, Ctsk, Ctsl, Ctss, Diablo, Ern1, Fas, Fos, Gadd45b, Gadd45g, Htra2, Ikbkg, Itpr1, Kras, Lmna, Lmnb1, Lmnb2, Map2k1, Map3k14, Map3k5, Nfkb1, Nfkbia, Parp1, Parp2, Parp3, Parp4, Pdpk1, Pidd1, Pik3ca, Pik3cb, Pik3cd, Pik3cg, Pik3r1, Pik3r2, Pik3r5, Tnf, Tnfrsf1a, Traf1, Traf2, Xiap]
GO:0004620	Toll-like receptor signaling pathway	KEGG_08.11.2016	1.2e-06	1.8e-17	[-1]	Group142	38.6139	39	[Ccl4, Ccl5, Cd14, Cd40, Cd80, Ctsk, Cxcl10, Cxcl11, Fos, Ifnar2, Ikbke, Ikbkg, Irf5, Irf7, Ly96, Map2k1, Map2k3, Mapk11, Mapk14, Nfkb1, Nfkbia, Pik3ca, Pik3cb, Pik3cd, Pik3cg, Pik3r1, Pik3r2, Pik3r5, Spp1, Stat1, Ticam2, Tlr1, Tlr2, Tlr3, Tlr4, Tlr7, Tlr8, Tlr9, Tnf]
GO:0004664	Fc epsilon RI signaling pathway	KEGG_08.11.2016	0.00013	1.8e-17	[-1]	Group142	37.1429	26	[Alox5, Alox5ap, Fyn, Gab2, Inpp5d, Kras, Lyn, Map2k1, Map2k3, Mapk11, Mapk14, Pdpk1, Pik3ca, Pik3cb, Pik3cd, Pik3cg, Pik3r1, Pik3r2, Pik3r5, Pla2g4a, Plcg1, Plcg2, Prkca, Syk, Tnf, Vav3]
GO:0004750	Inflammatory mediator regulation of TRP channels	KEGG_08.11.2016	0.014	1.8e-17	[-1]	Group142	26.7717	34	[Adcy2, Adcy3, Calm2, Calm3, Calml4, Camk2a, Camk2d, Gnaq, Gnas, Igf1, Il1r1, Itpr1, Map2k3, Mapk11, Mapk14, Pik3ca, Pik3cb, Pik3cd, Pik3cg, Pik3r1, Pik3r2, Pik3r5, Pla2g4a, Plcb2, Plcb4, Plcg1, Plcg2, Prkacb, Prkca, Prkce, Prkch, Ptger4, Src, Trpv2]
GO:0004919	Thyroid hormone signaling pathway	KEGG_08.11.2016	8e-05	1.8e-17	[-1]	Group142	33.3333	39	[Atp1a1, Atp1a3, Atp1b3, Ccnd1, Fxyd2, Itgav, Itgb3, Kat2a, Kras, Map2k1, Mdm2, Med14, Myc, Ncoa1, Ncoa3, Notch1, Pdpk1, Pfkfb2, Pik3ca, Pik3cb, Pik3cd, Pik3cg, Pik3r1, Pik3r2, Pik3r5, Plcb2, Plcb4, Plcd3, Plcg1, Plcg2, Prkacb, Prkca, Rcan1, Rxra, Rxrb, Slc16a10, Src, Stat1, Thra]
GO:0004933	AGE-RAGE signaling pathway in diabetic complications	KEGG_08.11.2016	4e-05	1.8e-17	[-1]	Group142	35.2941	36	[Bax, Bcl2, Ccnd1, Cdkn1b, Col4a5, Cybb, F3, Kras, Mapk11, Mapk14, Nfatc1, Nfkb1, Nox3, Pik3ca, Pik3cb, Pik3cd, Pik3cg, Pik3r1, Pik3r2, Pik3r5, Plcb2, Plcb4, Plcd3, Plcg1, Plcg2, Prkca, Prkce, Prkcz, Serpine1, Smad3, Stat1, Tgfbr1, Tgfbr2, Tnf, Vegfa, Vegfc]
GO:0005142	Chagas disease (American trypanosomiasis)	KEGG_08.11.2016	0.0027	1.8e-17	[-1]	Group142	30.0971	31	[Ccl5, Cflar, Fas, Fos, Gna15, Gnaq, Gnas, Ikbkg, Mapk11, Mapk14, Nfkb1, Nfkbia, Nos2, Pik3ca, Pik3cb, Pik3cd, Pik3cg, Pik3r1, Pik3r2, Pik3r5, Plcb2, Plcb4, Serpine1, Smad3, Tgfbr1, Tgfbr2, Tlr2, Tlr4, Tlr9, Tnf, Tnfrsf1a]
GO:0005145	Toxoplasmosis	KEGG_08.11.2016	0.0018	1.8e-17	[-1]	Group142	30.0885	34	[Alox5, Bcl2, Birc2, Birc3, Cd40, H2-DMb2, Hspa1b, Igtp, Ikbkg, Il10ra, Irgm1, Itga6, Lama4, Ly96, Map2k3, Mapk11, Mapk14, Nfkb1, Nfkbia, Nos2, Pdpk1, Pik3ca, Pik3cb, Pik3cd, Pik3cg, Pik3r1, Pik3r2, Pik3r5, Stat1, Tlr2, Tlr4, Tnf, Tnfrsf1a, Xiap]
GO:0005160	Hepatitis C	KEGG_08.11.2016	0.0092	1.8e-17	[-1]	Group142	27.2059	37	[Cd81, Cdkn1a, Ddx58, Eif2ak2, Ifit1, Ifnar2, Ikbke, Ikbkg, Irf7, Irf9, Kras, Mapk11, Mapk14, Nfkb1, Nfkbia, Nr1h3, Oas1a, Oas1g, Oas2, Oas3, Pdpk1, Pik3ca, Pik3cb, Pik3cd, Pik3cg, Pik3r1, Pik3r2, Pik3r5, Rxra, Scarb1, Socs3, Stat1, Stat2, Tlr3, Tnf, Tnfrsf1a, Traf2]
GO:0005161	Hepatitis B	KEGG_08.11.2016	1e-05	1.8e-17	[-1]	Group142	33.1034	48	[Atp6ap1, Bax, Bcl2, Birc5, Ccna2, Ccnd1, Ccne1, Ccne2, Cdk6, Cdkn1a, Cdkn1b, Creb3l2, Ddx58, E2f1, E2f2, Fas, Fos, Ifih1, Ikbke, Ikbkg, Irf7, Kras, Map2k1, Map3k1, Mmp9, Myc, Nfatc1, Nfatc2, Nfkb1, Nfkbia, Pik3ca, Pik3cb, Pik3cd, Pik3cg, Pik3r1, Pik3r2, Pik3r5, Prkca, Ptk2b, Src, Stat1, Stat2, Tgfbr1, Ticam2, Tlr2, Tlr3, Tlr4, Tnf]
GO:0005162	Measles	KEGG_08.11.2016	0.00019	1.8e-17	[-1]	Group142	31.1594	43	[Adar, Cblb, Ccnd1, Ccnd3, Ccne1, Ccne2, Cdk6, Cdkn1b, Ddx58, Dok1, Eif2ak2, Fas, Fcgr2b, Fyn, Hspa1b, Ifih1, Ifnar2, Ikbke, Il2rg, Irf7, Irf9, Mx2, Nfkb1, Nfkbia, Oas1a, Oas1g, Oas2, Oas3, Pik3ca, Pik3cb, Pik3cd, Pik3cg, Pik3r1, Pik3r2, Pik3r5, Rab9, Stat1, Stat2, Tlr2, Tlr4, Tlr7, Tlr9, Tnfaip3]
GO:0005164	Influenza A	KEGG_08.11.2016	0.00025	1.8e-17	[-1]	Group142	29.4118	50	[Adar, Casp1, Ccl5, Cpsf4, Cxcl10, Ddx58, Dnajc3, Eif2ak2, Fas, Furin, H2-DMb2, Hspa1b, Ifih1, Ifnar2, Ikbke, Irf7, Irf9, Kpna1, Map2k1, Map2k3, Mapk11, Mapk14, Mx2, Nfkb1, Nfkbia, Nlrp3, Nxf7, Nxt1, Nxt2, Oas1a, Oas1g, Oas2, Oas3, Pik3ca, Pik3cb, Pik3cd, Pik3cg, Pik3r1, Pik3r2, Pik3r5, Pml, Prkca, Socs3, Stat1, Stat2, Tlr3, Tlr4, Tlr7, Tnf, Tnfrsf1a]
GO:0005168	Herpes simplex infection	KEGG_08.11.2016	0.00059	1.8e-17	[-1]	Group142	27.4419	59	[Ccl5, Cd74, Cdk1, Cfp, Ddx58, Eif2ak2, Fas, Fos, Gltscr2, Gm7030, Gtf2ird1, H2-DMb2, H2-M3, H2-Q4, H2-T23, H2-T24, Hcfc1, Ifih1, Ifit1, Ifnar2, Ikbke, Ikbkg, Il15, Irf7, Irf9, Nectin1, Nectin2, Nfkb1, Nfkbia, Nxf7, Oas1a, Oas1g, Oas2, Oas3, Per1, Pml, Polr2a, Pou2f3, Skp2, Socs3, Sp100, Srsf3, Srsf4, Srsf7, Stat1, Stat2, Taf4b, Taf9b, Tbp, Tbpl1, Tlr2, Tlr3, Tlr9, Tnf, Tnfrsf1a, Traf1, Traf2, Tr…
GO:0005210	Colorectal cancer	KEGG_08.11.2016	0.00082	1.8e-17	[-1]	Group142	35.9375	23	[Bax, Bcl2, Birc5, Ccnd1, Fos, Kras, Map2k1, Mlh1, Msh2, Msh3, Msh6, Myc, Pik3ca, Pik3cb, Pik3cd, Pik3cg, Pik3r1, Pik3r2, Pik3r5, Smad3, Tcf7l2, Tgfbr1, Tgfbr2]
GO:0005212	Pancreatic cancer	KEGG_08.11.2016	3.9e-05	1.8e-17	[-1]	Group142	39.3939	26	[Arhgef6, Brca2, Ccnd1, Cdk6, E2f1, E2f2, Ikbkg, Kras, Map2k1, Nfkb1, Pik3ca, Pik3cb, Pik3cd, Pik3cg, Pik3r1, Pik3r2, Pik3r5, Pld1, Rad51, Rala, Ralb, Smad3, Stat1, Tgfbr1, Tgfbr2, Vegfa]
GO:0005215	Prostate cancer	KEGG_08.11.2016	0.002	1.8e-17	[-1]	Group142	31.4607	28	[Bcl2, Ccnd1, Ccne1, Ccne2, Cdkn1a, Cdkn1b, Creb3l2, E2f1, E2f2, Gstp1, Igf1, Ikbkg, Kras, Map2k1, Mdm2, Nfkb1, Nfkbia, Pdgfa, Pdgfb, Pdpk1, Pik3ca, Pik3cb, Pik3cd, Pik3cg, Pik3r1, Pik3r2, Pik3r5, Tcf7l2]
GO:0005220	Chronic myeloid leukemia	KEGG_08.11.2016	0.001	1.8e-17	[-1]	Group142	34.2466	25	[Cblb, Ccnd1, Cdk6, Cdkn1a, Cdkn1b, E2f1, E2f2, Gab2, Ikbkg, Kras, Map2k1, Mdm2, Myc, Nfkb1, Nfkbia, Pik3ca, Pik3cb, Pik3cd, Pik3cg, Pik3r1, Pik3r2, Pik3r5, Smad3, Tgfbr1, Tgfbr2]
GO:0005222	Small cell lung cancer	KEGG_08.11.2016	4.3e-08	1.8e-17	[-1]	Group142	43.5294	37	[Bcl2, Birc2, Birc3, Ccnd1, Ccne1, Ccne2, Cdk6, Cdkn1b, Col4a5, E2f1, E2f2, Ikbkg, Itga6, Itgav, Lama4, Myc, Nfkb1, Nfkbia, Nos2, Pik3ca, Pik3cb, Pik3cd, Pik3cg, Pik3r1, Pik3r2, Pik3r5, Ptgs2, Ptk2, Rarb, Rxra, Rxrb, Skp2, Traf1, Traf2, Traf4, Traf5, Xiap]
GO:0005223	Non-small cell lung cancer	KEGG_08.11.2016	0.00016	1.8e-17	[-1]	Group142	39.2857	22	[Ccnd1, Cdk6, E2f1, E2f2, Eml4, Kras, Map2k1, Pdpk1, Pik3ca, Pik3cb, Pik3cd, Pik3cg, Pik3r1, Pik3r2, Pik3r5, Plcg1, Plcg2, Prkca, Rarb, Rassf5, Rxra, Rxrb]
GO:0004012	ErbB signaling pathway	KEGG_08.11.2016	0.016	1e-07	[-1]	Group143	28.7356	25	[Abl2, Camk2a, Camk2d, Cblb, Cdkn1a, Cdkn1b, Eif4ebp1, Hbegf, Kras, Map2k1, Myc, Pak1, Pak6, Pik3ca, Pik3cb, Pik3cd, Pik3cg, Pik3r1, Pik3r2, Pik3r5, Plcg1, Plcg2, Prkca, Ptk2, Src]
GO:0004015	Rap1 signaling pathway	KEGG_08.11.2016	4.5e-05	1e-07	[-1]	Group143	29.3023	63	[Adcy2, Adcy3, Adora2b, Angpt2, Arap3, Bcar1, Calm2, Calm3, Calml4, Efna1, Epha2, Fgf11, Fgf13, Fyb, Gnaq, Gnas, Igf1, Itgal, Itgam, Itgb2, Itgb3, Kitl, Kras, Lpar5, Map2k1, Map2k3, Mapk11, Mapk14, Met, Mras, Pdgfa, Pdgfb, Pfn2, Pgf, Pik3ca, Pik3cb, Pik3cd, Pik3cg, Pik3r1, Pik3r2, Pik3r5, Plcb2, Plcb4, Plcg1, Prkca, Prkcz, Prkd2, Prkd3, Rala, Ralb, Rap1gap, Rapgef1, Rapgef5, Rasgrp3, Rassf5, Rgs1…
GO:0004071	Sphingolipid signaling pathway	KEGG_08.11.2016	5e-05	1e-07	[-1]	Group143	33.0645	41	[Abcc1, Bax, Bcl2, Fyn, Gab2, Gna13, Gnaq, Kras, Map2k1, Map3k5, Mapk11, Mapk14, Nfkb1, Oprd1, Pdpk1, Pik3ca, Pik3cb, Pik3cd, Pik3cg, Pik3r1, Pik3r2, Pik3r5, Plcb2, Plcb4, Pld1, Pld2, Ppp2r3a, Ppp2r5d, Prkca, Prkce, Prkcz, S1pr1, S1pr2, Sgms2, Sgpl1, Sgpp1, Smpd1, Sptlc1, Tnf, Tnfrsf1a, Traf2]
GO:0004072	Phospholipase D signaling pathway	KEGG_08.11.2016	5.3e-06	1e-07	[-1]	Group143	33.7931	49	[Adcy2, Adcy3, Agpat3, Agpat4, Cyth2, Cyth4, Dgka, Dgkd, Dgkg, Dgkh, Dgki, Dgkq, Dgkz, Dnm1, Fyn, Gab2, Gna13, Gnas, Kitl, Kras, Lpar5, Lpar6, Map2k1, Mras, Pdgfa, Pdgfb, Pik3ca, Pik3cb, Pik3cd, Pik3cg, Pik3r1, Pik3r2, Pik3r5, Pip5k1a, Pip5k1b, Pla2g4a, Plcb2, Plcb4, Plcg1, Plcg2, Pld1, Pld2, Plpp1, Prkca, Ptk2b, Rala, Ralb, Rras, Syk]
GO:0004114	Oocyte meiosis	KEGG_08.11.2016	0.037	1e-07	[-1]	Group143	25.8621	30	[Adcy2, Adcy3, Anapc13, Aurka, Bub1, Calm2, Calm3, Calml4, Camk2a, Camk2d, Ccnb1, Ccnb2, Ccne1, Ccne2, Cdc25c, Cdk1, Cpeb4, Espl1, Fbxo5, Igf1, Itpr1, Mad2l1, Map2k1, Plk1, Ppp2r5d, Ppp3cb, Prkacb, Rps6ka3, Sgol1, Smc3]
GO:0004360	Axon guidance	KEGG_08.11.2016	0.0039	1e-07	[-1]	Group143	26.7045	47	[Ablim1, Arhgef12, Camk2a, Camk2d, Cxcr4, Dpysl2, Efna1, Epha2, Fes, Fyn, Kras, L1cam, Limk1, Met, Nfatc2, Nrp1, Pak1, Pak6, Pik3ca, Pik3cb, Pik3cd, Pik3cg, Pik3r1, Pik3r2, Pik3r5, Plcg1, Plcg2, Plxna1, Plxna2, Plxnb2, Plxnc1, Ppp3cb, Prkca, Ptk2, Rras, Ryk, Sema4a, Sema4b, Sema4d, Sema4g, Sema5a, Sema7a, Slit3, Src, Srgap3, Ssh1, Ssh2]
GO:0004620	Toll-like receptor signaling pathway	KEGG_08.11.2016	1.2e-06	1e-07	[-1]	Group143	38.6139	39	[Ccl4, Ccl5, Cd14, Cd40, Cd80, Ctsk, Cxcl10, Cxcl11, Fos, Ifnar2, Ikbke, Ikbkg, Irf5, Irf7, Ly96, Map2k1, Map2k3, Mapk11, Mapk14, Nfkb1, Nfkbia, Pik3ca, Pik3cb, Pik3cd, Pik3cg, Pik3r1, Pik3r2, Pik3r5, Spp1, Stat1, Ticam2, Tlr1, Tlr2, Tlr3, Tlr4, Tlr7, Tlr8, Tlr9, Tnf]
GO:0004650	Natural killer cell mediated cytotoxicity	KEGG_08.11.2016	0.011	1e-07	[-1]	Group143	27.2727	33	[Cd48, Fas, Fcgr4, Fyn, H2-T23, Icam2, Ifnar2, Itgal, Itgb2, Kras, Map2k1, Nfatc1, Nfatc2, Pak1, Pik3ca, Pik3cb, Pik3cd, Pik3cg, Pik3r1, Pik3r2, Pik3r5, Plcg1, Plcg2, Ppp3cb, Prkca, Ptk2b, Ptpn6, Raet1d, Raet1e, Sh3bp2, Syk, Tnf, Vav3]
GO:0004660	T cell receptor signaling pathway	KEGG_08.11.2016	5.8e-05	1e-07	[-1]	Group143	34.2857	36	[Bcl10, Card11, Cblb, Dlg1, Fos, Fyn, Icos, Ikbkg, Kras, Map2k1, Map3k14, Mapk11, Mapk14, Nfatc1, Nfatc2, Nfkb1, Nfkbia, Nfkbie, Pak1, Pak6, Pdcd1, Pdpk1, Pik3ca, Pik3cb, Pik3cd, Pik3cg, Pik3r1, Pik3r2, Pik3r5, Plcg1, Ppp3cb, Ptpn6, Ptprc, Tec, Tnf, Vav3]
GO:0004662	B cell receptor signaling pathway	KEGG_08.11.2016	5.3e-06	1e-07	[-1]	Group143	40.5405	30	[Bcl10, Card11, Cd81, Dapp1, Fcgr2b, Fos, Ikbkg, Inpp5d, Kras, Lyn, Map2k1, Nfatc1, Nfatc2, Nfkb1, Nfkbia, Nfkbie, Pik3ap1, Pik3ca, Pik3cb, Pik3cd, Pik3cg, Pik3r1, Pik3r2, Pik3r5, Plcg2, Ppp3cb, Ptpn6, Rasgrp3, Syk, Vav3]
GO:0004664	Fc epsilon RI signaling pathway	KEGG_08.11.2016	0.00013	1e-07	[-1]	Group143	37.1429	26	[Alox5, Alox5ap, Fyn, Gab2, Inpp5d, Kras, Lyn, Map2k1, Map2k3, Mapk11, Mapk14, Pdpk1, Pik3ca, Pik3cb, Pik3cd, Pik3cg, Pik3r1, Pik3r2, Pik3r5, Pla2g4a, Plcg1, Plcg2, Prkca, Syk, Tnf, Vav3]
GO:0004666	Fc gamma R-mediated phagocytosis	KEGG_08.11.2016	2e-07	1e-07	[-1]	Group143	41.573	37	[Arpc5l, Bin1, Dock2, Fcgr1, Fcgr2b, Gab2, Gsn, Hck, Inpp5d, Limk1, Lyn, Map2k1, Myo10, Ncf1, Pak1, Pik3ca, Pik3cb, Pik3cd, Pik3cg, Pik3r1, Pik3r2, Pik3r5, Pip5k1a, Pip5k1b, Pla2g4a, Plcg1, Plcg2, Pld1, Pld2, Plpp1, Prkca, Prkce, Ptprc, Scin, Syk, Vav3, Was]
GO:0004668	TNF signaling pathway	KEGG_08.11.2016	4.5e-08	1e-07	[-1]	Group143	40.367	44	[Bcl3, Birc2, Birc3, Casp7, Ccl5, Cebpb, Cflar, Creb3l2, Cxcl10, Fas, Fos, Ifi47, Ikbkg, Il15, Junb, Lif, Map2k1, Map2k3, Map3k14, Map3k5, Mapk11, Mapk14, Mlkl, Mmp9, Nfkb1, Nfkbia, Nod2, Pik3ca, Pik3cb, Pik3cd, Pik3cg, Pik3r1, Pik3r2, Pik3r5, Ptgs2, Rps6ka4, Socs3, Tnf, Tnfaip3, Tnfrsf1a, Tnfrsf1b, Traf1, Traf2, Traf5]
GO:0004670	Leukocyte transendothelial migration	KEGG_08.11.2016	0.00075	1e-07	[-1]	Group143	30.5785	37	[Actn1, Bcar1, Ctnna1, Cxcr4, Cybb, Ezr, F11r, Itga4, Itgal, Itgam, Itgb2, Jam2, Mapk11, Mapk14, Mmp9, Ncf1, Ncf4, Nox3, Pecam1, Pik3ca, Pik3cb, Pik3cd, Pik3cg, Pik3r1, Pik3r2, Pik3r5, Plcg1, Plcg2, Prkca, Ptk2, Ptk2b, Pxn, Rassf5, Sipa1, Txk, Vav3, Vcl]
GO:0004722	Neurotrophin signaling pathway	KEGG_08.11.2016	0.00021	1e-07	[-1]	Group143	31.7073	39	[Arhgdig, Bax, Bcl2, Calm2, Calm3, Calml4, Camk2a, Camk2d, Irak2, Irak3, Kidins220, Kras, Map2k1, Map2k5, Map3k1, Map3k3, Map3k5, Mapk11, Mapk14, Mapkapk2, Matk, Nfkb1, Nfkbia, Nfkbie, Pdpk1, Pik3ca, Pik3cb, Pik3cd, Pik3cg, Pik3r1, Pik3r2, Pik3r5, Plcg1, Plcg2, Rapgef1, Ripk2, Rps6ka3, Sh2b2, Sort1]
GO:0004750	Inflammatory mediator regulation of TRP channels	KEGG_08.11.2016	0.014	1e-07	[-1]	Group143	26.7717	34	[Adcy2, Adcy3, Calm2, Calm3, Calml4, Camk2a, Camk2d, Gnaq, Gnas, Igf1, Il1r1, Itpr1, Map2k3, Mapk11, Mapk14, Pik3ca, Pik3cb, Pik3cd, Pik3cg, Pik3r1, Pik3r2, Pik3r5, Pla2g4a, Plcb2, Plcb4, Plcg1, Plcg2, Prkacb, Prkca, Prkce, Prkch, Ptger4, Src, Trpv2]
GO:0004912	GnRH signaling pathway	KEGG_08.11.2016	0.0008	1e-07	[-1]	Group143	32.5843	29	[Adcy2, Adcy3, Cacna1d, Calm2, Calm3, Calml4, Camk2a, Camk2d, Gnaq, Gnas, Hbegf, Itpr1, Kras, Map2k1, Map2k3, Map3k1, Map3k3, Map3k4, Mapk11, Mapk14, Pla2g4a, Plcb2, Plcb4, Pld1, Pld2, Prkacb, Prkca, Ptk2b, Src]
GO:0004914	Progesterone-mediated oocyte maturation	KEGG_08.11.2016	0.005	1e-07	[-1]	Group143	30.3371	27	[Adcy2, Adcy3, Anapc13, Bub1, Ccna2, Ccnb1, Ccnb2, Cdc25a, Cdc25c, Cdk1, Cpeb4, Igf1, Kras, Mad2l1, Map2k1, Mapk11, Mapk14, Pik3ca, Pik3cb, Pik3cd, Pik3cg, Pik3r1, Pik3r2, Pik3r5, Plk1, Prkacb, Rps6ka3]
GO:0004915	Estrogen signaling pathway	KEGG_08.11.2016	0.023	1e-07	[-1]	Group143	27.551	27	[Adcy2, Adcy3, Calm2, Calm3, Calml4, Creb3l2, Fkbp5, Fos, Gnaq, Gnas, Hbegf, Hspa1b, Itpr1, Kras, Map2k1, Mmp9, Pik3ca, Pik3cb, Pik3cd, Pik3cg, Pik3r1, Pik3r2, Pik3r5, Plcb2, Plcb4, Prkacb, Src]
GO:0004919	Thyroid hormone signaling pathway	KEGG_08.11.2016	8e-05	1e-07	[-1]	Group143	33.3333	39	[Atp1a1, Atp1a3, Atp1b3, Ccnd1, Fxyd2, Itgav, Itgb3, Kat2a, Kras, Map2k1, Mdm2, Med14, Myc, Ncoa1, Ncoa3, Notch1, Pdpk1, Pfkfb2, Pik3ca, Pik3cb, Pik3cd, Pik3cg, Pik3r1, Pik3r2, Pik3r5, Plcb2, Plcb4, Plcd3, Plcg1, Plcg2, Prkacb, Prkca, Rcan1, Rxra, Rxrb, Slc16a10, Src, Stat1, Thra]
GO:0004921	Oxytocin signaling pathway	KEGG_08.11.2016	0.0024	1e-07	[-1]	Group143	27.673	44	[Adcy2, Adcy3, Cacna1d, Cacng6, Cacng8, Calm2, Calm3, Calml4, Camk1, Camk1d, Camk2a, Camk2d, Ccnd1, Cdkn1a, Fos, Gnaq, Gnas, Itpr1, Kcnj2, Kras, Map2k1, Map2k5, Mef2c, Mylk2, Nfatc1, Nfatc2, Pik3ca, Pik3cb, Pik3cd, Pik3cg, Pik3r1, Pik3r2, Pik3r5, Pla2g4a, Plcb2, Plcb4, Ppp1r12c, Ppp3cb, Prkacb, Prkag1, Prkca, Ptgs2, Rcan1, Src]
GO:0004925	Aldosterone synthesis and secretion	KEGG_08.11.2016	0.0067	1e-07	[-1]	Group143	30.2326	26	[Adcy2, Adcy3, Cacna1d, Calm2, Calm3, Calml4, Camk1, Camk1d, Camk2a, Camk2d, Creb3l2, Dagla, Daglb, Gnaq, Gnas, Itpr1, Nr4a2, Pde2a, Plcb2, Plcb4, Prkacb, Prkca, Prkce, Prkd2, Prkd3, Scarb1]
GO:0004930	Type II diabetes mellitus	KEGG_08.11.2016	0.015	1e-07	[-1]	Group143	32	16	[Cacna1a, Cacna1d, Hk1, Hk3, Hkdc1, Pik3ca, Pik3cb, Pik3cd, Pik3cg, Pik3r1, Pik3r2, Pik3r5, Prkce, Prkcz, Socs3, Tnf]
GO:0004933	AGE-RAGE signaling pathway in diabetic complications	KEGG_08.11.2016	4e-05	1e-07	[-1]	Group143	35.2941	36	[Bax, Bcl2, Ccnd1, Cdkn1b, Col4a5, Cybb, F3, Kras, Mapk11, Mapk14, Nfatc1, Nfkb1, Nox3, Pik3ca, Pik3cb, Pik3cd, Pik3cg, Pik3r1, Pik3r2, Pik3r5, Plcb2, Plcb4, Plcd3, Plcg1, Plcg2, Prkca, Prkce, Prkcz, Serpine1, Smad3, Stat1, Tgfbr1, Tgfbr2, Tnf, Vegfa, Vegfc]
GO:0004960	Aldosterone-regulated sodium reabsorption	KEGG_08.11.2016	0.00028	1e-07	[-1]	Group143	42.5	17	[Atp1a1, Atp1a3, Atp1b3, Fxyd2, Igf1, Kras, Nedd4l, Pdpk1, Pik3ca, Pik3cb, Pik3cd, Pik3cg, Pik3r1, Pik3r2, Pik3r5, Prkca, Slc9a3r2]
GO:0004971	Gastric acid secretion	KEGG_08.11.2016	0.0059	1e-07	[-1]	Group143	31.0811	23	[Adcy2, Adcy3, Atp1a1, Atp1a3, Atp1b3, Calm2, Calm3, Calml4, Camk2a, Camk2d, Car2, Ezr, Gnaq, Gnas, Itpr1, Kcnj2, Mylk2, Plcb2, Plcb4, Prkacb, Prkca, Slc4a2, Slc9a4]
GO:0004973	Carbohydrate digestion and absorption	KEGG_08.11.2016	0.0053	1e-07	[-1]	Group143	35.5556	16	[Atp1a1, Atp1a3, Atp1b3, Cacna1d, Fxyd2, Hk1, Hk3, Hkdc1, Pik3ca, Pik3cb, Pik3cd, Pik3cg, Pik3r1, Pik3r2, Pik3r5, Plcb2]
GO:0005142	Chagas disease (American trypanosomiasis)	KEGG_08.11.2016	0.0027	1e-07	[-1]	Group143	30.0971	31	[Ccl5, Cflar, Fas, Fos, Gna15, Gnaq, Gnas, Ikbkg, Mapk11, Mapk14, Nfkb1, Nfkbia, Nos2, Pik3ca, Pik3cb, Pik3cd, Pik3cg, Pik3r1, Pik3r2, Pik3r5, Plcb2, Plcb4, Serpine1, Smad3, Tgfbr1, Tgfbr2, Tlr2, Tlr4, Tlr9, Tnf, Tnfrsf1a]
GO:0005145	Toxoplasmosis	KEGG_08.11.2016	0.0018	1e-07	[-1]	Group143	30.0885	34	[Alox5, Bcl2, Birc2, Birc3, Cd40, H2-DMb2, Hspa1b, Igtp, Ikbkg, Il10ra, Irgm1, Itga6, Lama4, Ly96, Map2k3, Mapk11, Mapk14, Nfkb1, Nfkbia, Nos2, Pdpk1, Pik3ca, Pik3cb, Pik3cd, Pik3cg, Pik3r1, Pik3r2, Pik3r5, Stat1, Tlr2, Tlr4, Tnf, Tnfrsf1a, Xiap]
GO:0005146	Amoebiasis	KEGG_08.11.2016	0.0024	1e-07	[-1]	Group143	30	33	[Actn1, Cd14, Col4a5, Gna15, Gnaq, Gnas, Il1r1, Itgam, Itgb2, Lama4, Nfkb1, Nos2, Pik3ca, Pik3cb, Pik3cd, Pik3cg, Pik3r1, Pik3r2, Pik3r5, Plcb2, Plcb4, Prkacb, Prkca, Ptk2, Rab7b, Serpinb1a, Serpinb1c, Serpinb6b, Serpinb9, Tlr2, Tlr4, Tnf, Vcl]
GO:0005160	Hepatitis C	KEGG_08.11.2016	0.0092	1e-07	[-1]	Group143	27.2059	37	[Cd81, Cdkn1a, Ddx58, Eif2ak2, Ifit1, Ifnar2, Ikbke, Ikbkg, Irf7, Irf9, Kras, Mapk11, Mapk14, Nfkb1, Nfkbia, Nr1h3, Oas1a, Oas1g, Oas2, Oas3, Pdpk1, Pik3ca, Pik3cb, Pik3cd, Pik3cg, Pik3r1, Pik3r2, Pik3r5, Rxra, Scarb1, Socs3, Stat1, Stat2, Tlr3, Tnf, Tnfrsf1a, Traf2]
GO:0005161	Hepatitis B	KEGG_08.11.2016	1e-05	1e-07	[-1]	Group143	33.1034	48	[Atp6ap1, Bax, Bcl2, Birc5, Ccna2, Ccnd1, Ccne1, Ccne2, Cdk6, Cdkn1a, Cdkn1b, Creb3l2, Ddx58, E2f1, E2f2, Fas, Fos, Ifih1, Ikbke, Ikbkg, Irf7, Kras, Map2k1, Map3k1, Mmp9, Myc, Nfatc1, Nfatc2, Nfkb1, Nfkbia, Pik3ca, Pik3cb, Pik3cd, Pik3cg, Pik3r1, Pik3r2, Pik3r5, Prkca, Ptk2b, Src, Stat1, Stat2, Tgfbr1, Ticam2, Tlr2, Tlr3, Tlr4, Tnf]
GO:0005205	Proteoglycans in cancer	KEGG_08.11.2016	4.9e-05	1e-07	[-1]	Group143	29.4686	61	[Arhgef12, Camk2a, Camk2d, Cav2, Cblb, Ccnd1, Cd63, Cdkn1a, Ctsl, Dcn, Ezr, Fas, Flna, Flnb, Flnc, Fzd5, Fzd7, Hbegf, Hcls1, Igf1, Itga5, Itgav, Itgb3, Itgb5, Itpr1, Kras, Map2k1, Mapk11, Mapk14, Mdm2, Met, Mmp9, Mras, Myc, Pak1, Pdcd4, Pdpk1, Pik3ca, Pik3cb, Pik3cd, Pik3cg, Pik3r1, Pik3r2, Pik3r5, Plau, Plcg1, Plcg2, Ppp1r12c, Prkacb, Prkca, Ptk2, Ptpn6, Pxn, Rras, Sdc1, Src, Tiam1, Tlr2, Tlr4, …
GO:0005210	Colorectal cancer	KEGG_08.11.2016	0.00082	1e-07	[-1]	Group143	35.9375	23	[Bax, Bcl2, Birc5, Ccnd1, Fos, Kras, Map2k1, Mlh1, Msh2, Msh3, Msh6, Myc, Pik3ca, Pik3cb, Pik3cd, Pik3cg, Pik3r1, Pik3r2, Pik3r5, Smad3, Tcf7l2, Tgfbr1, Tgfbr2]
GO:0005212	Pancreatic cancer	KEGG_08.11.2016	3.9e-05	1e-07	[-1]	Group143	39.3939	26	[Arhgef6, Brca2, Ccnd1, Cdk6, E2f1, E2f2, Ikbkg, Kras, Map2k1, Nfkb1, Pik3ca, Pik3cb, Pik3cd, Pik3cg, Pik3r1, Pik3r2, Pik3r5, Pld1, Rad51, Rala, Ralb, Smad3, Stat1, Tgfbr1, Tgfbr2, Vegfa]
GO:0005214	Glioma	KEGG_08.11.2016	3.9e-05	1e-07	[-1]	Group143	39.3939	26	[Calm2, Calm3, Calml4, Camk2a, Camk2d, Ccnd1, Cdk6, Cdkn1a, E2f1, E2f2, Igf1, Kras, Map2k1, Mdm2, Pdgfa, Pdgfb, Pik3ca, Pik3cb, Pik3cd, Pik3cg, Pik3r1, Pik3r2, Pik3r5, Plcg1, Plcg2, Prkca]
GO:0005215	Prostate cancer	KEGG_08.11.2016	0.002	1e-07	[-1]	Group143	31.4607	28	[Bcl2, Ccnd1, Ccne1, Ccne2, Cdkn1a, Cdkn1b, Creb3l2, E2f1, E2f2, Gstp1, Igf1, Ikbkg, Kras, Map2k1, Mdm2, Nfkb1, Nfkbia, Pdgfa, Pdgfb, Pdpk1, Pik3ca, Pik3cb, Pik3cd, Pik3cg, Pik3r1, Pik3r2, Pik3r5, Tcf7l2]
GO:0005218	Melanoma	KEGG_08.11.2016	0.0078	1e-07	[-1]	Group143	30.9859	22	[Ccnd1, Cdk6, Cdkn1a, E2f1, E2f2, Fgf11, Fgf13, Igf1, Kras, Map2k1, Mdm2, Met, Mitf, Pdgfa, Pdgfb, Pik3ca, Pik3cb, Pik3cd, Pik3cg, Pik3r1, Pik3r2, Pik3r5]
GO:0005220	Chronic myeloid leukemia	KEGG_08.11.2016	0.001	1e-07	[-1]	Group143	34.2466	25	[Cblb, Ccnd1, Cdk6, Cdkn1a, Cdkn1b, E2f1, E2f2, Gab2, Ikbkg, Kras, Map2k1, Mdm2, Myc, Nfkb1, Nfkbia, Pik3ca, Pik3cb, Pik3cd, Pik3cg, Pik3r1, Pik3r2, Pik3r5, Smad3, Tgfbr1, Tgfbr2]
GO:0005221	Acute myeloid leukemia	KEGG_08.11.2016	0.0051	1e-07	[-1]	Group143	33.3333	19	[Ccnd1, Cebpa, Eif4ebp1, Ikbkg, Kras, Map2k1, Myc, Nfkb1, Pik3ca, Pik3cb, Pik3cd, Pik3cg, Pik3r1, Pik3r2, Pik3r5, Pim2, Pml, Ppard, Tcf7l2]
GO:0005222	Small cell lung cancer	KEGG_08.11.2016	4.3e-08	1e-07	[-1]	Group143	43.5294	37	[Bcl2, Birc2, Birc3, Ccnd1, Ccne1, Ccne2, Cdk6, Cdkn1b, Col4a5, E2f1, E2f2, Ikbkg, Itga6, Itgav, Lama4, Myc, Nfkb1, Nfkbia, Nos2, Pik3ca, Pik3cb, Pik3cd, Pik3cg, Pik3r1, Pik3r2, Pik3r5, Ptgs2, Ptk2, Rarb, Rxra, Rxrb, Skp2, Traf1, Traf2, Traf4, Traf5, Xiap]
GO:0005223	Non-small cell lung cancer	KEGG_08.11.2016	0.00016	1e-07	[-1]	Group143	39.2857	22	[Ccnd1, Cdk6, E2f1, E2f2, Eml4, Kras, Map2k1, Pdpk1, Pik3ca, Pik3cb, Pik3cd, Pik3cg, Pik3r1, Pik3r2, Pik3r5, Plcg1, Plcg2, Prkca, Rarb, Rassf5, Rxra, Rxrb]
GO:0005230	Central carbon metabolism in cancer	KEGG_08.11.2016	0.035	1e-07	[-1]	Group143	28.7879	19	[G6pdx, Hk1, Hk3, Hkdc1, Kras, Map2k1, Met, Myc, Pdha1, Pdhb, Pik3ca, Pik3cb, Pik3cd, Pik3cg, Pik3r1, Pik3r2, Pik3r5, Sirt6, Slc7a5]
GO:0005231	Choline metabolism in cancer	KEGG_08.11.2016	0.0002	1e-07	[-1]	Group143	33.6634	34	[Dgka, Dgkd, Dgkg, Dgkh, Dgki, Dgkq, Dgkz, Eif4ebp1, Fos, Kras, Map2k1, Pcyt1a, Pdgfa, Pdgfb, Pdpk1, Pik3ca, Pik3cb, Pik3cd, Pik3cg, Pik3r1, Pik3r2, Pik3r5, Pip5k1a, Pip5k1b, Pla2g4a, Plcg1, Pld1, Pld2, Plpp1, Prkca, Slc22a4, Slc44a1, Slc44a2, Was]
GO:0000140	Steroid hormone biosynthesis	KEGG_08.11.2016	0.011	0.011	[-1]	Group007	8.04598	7	[Akr1c18, Cyp2d10, Cyp3a41b, H2-Ke6, Srd5a1, Srd5a3, Ugt1a7c]
GO:0004380	Osteoclast differentiation	KEGG_08.11.2016	6.8e-12	5.3e-08	[-1]	Group114	43.9394	58	[Acp5, Calcr, Ctsk, Cybb, Cyld, Fcgr1, Fcgr2b, Fcgr3, Fcgr4, Fos, Fosl1, Fosl2, Fyn, Gab2, Ifnar2, Ikbkg, Il1r1, Irf9, Itgb3, Junb, Map2k1, Map3k14, Mapk11, Mapk14, Mitf, Ncf1, Ncf4, Nfatc1, Nfatc2, Nfkb1, Nfkb2, Nfkbia, Nox3, Oscar, Pik3ca, Pik3cb, Pik3cd, Pik3cg, Pik3r1, Pik3r2, Pik3r5, Plcg2, Ppp3cb, Relb, Sirpa, Sirpb1a, Socs3, Sqstm1, Stat1, Stat2, Syk, Tec, Tgfbr1, Tgfbr2, Tnf, Tnfrsf1a, Tr…
GO:0005231	Choline metabolism in cancer	KEGG_08.11.2016	0.0002	2.6e-08	[-1]	Group124	33.6634	34	[Dgka, Dgkd, Dgkg, Dgkh, Dgki, Dgkq, Dgkz, Eif4ebp1, Fos, Kras, Map2k1, Pcyt1a, Pdgfa, Pdgfb, Pdpk1, Pik3ca, Pik3cb, Pik3cd, Pik3cg, Pik3r1, Pik3r2, Pik3r5, Pip5k1a, Pip5k1b, Pla2g4a, Plcg1, Pld1, Pld2, Plpp1, Prkca, Slc22a4, Slc44a1, Slc44a2, Was]
GO:0005323	Rheumatoid arthritis	KEGG_08.11.2016	9.6e-06	2.5e-07	[-1]	Group127	38.5542	32	[Acp5, Atp6ap1, Atp6v0a1, Atp6v0b, Atp6v0d1, Atp6v0d2, Atp6v0e, Atp6v0e2, Atp6v1a, Atp6v1b2, Atp6v1c1, Atp6v1d, Atp6v1e1, Atp6v1g1, Atp6v1h, Ccl5, Cd80, Ctsk, Ctsl, Fos, H2-DMb2, Il15, Il23a, Itgal, Itgb2, Ltb, Tcirg1, Tlr2, Tlr4, Tnf, Tnfsf13b, Vegfa]
GO:0004066	HIF-1 signaling pathway	KEGG_08.11.2016	1.2e-05	8.9e-06	[-1]	Group128	35.7798	39	[Angpt2, Bcl2, Camk2a, Camk2d, Cdkn1a, Cdkn1b, Cybb, Egln1, Eif4ebp1, Eno2, Eno3, Hk1, Hk3, Hkdc1, Igf1, Il6ra, Map2k1, Mknk1, Nfkb1, Nos2, Nox3, Pdha1, Pdhb, Pfkfb3, Pik3ca, Pik3cb, Pik3cd, Pik3cg, Pik3r1, Pik3r2, Pik3r5, Plcg1, Plcg2, Prkca, Serpine1, Tfrc, Timp1, Tlr4, Vegfa]
GO:0005230	Central carbon metabolism in cancer	KEGG_08.11.2016	0.035	8.9e-06	[-1]	Group128	28.7879	19	[G6pdx, Hk1, Hk3, Hkdc1, Kras, Map2k1, Met, Myc, Pdha1, Pdhb, Pik3ca, Pik3cb, Pik3cd, Pik3cg, Pik3r1, Pik3r2, Pik3r5, Sirt6, Slc7a5]
GO:0004933	AGE-RAGE signaling pathway in diabetic complications	KEGG_08.11.2016	4e-05	0.00024	[-1]	Group129	35.2941	36	[Bax, Bcl2, Ccnd1, Cdkn1b, Col4a5, Cybb, F3, Kras, Mapk11, Mapk14, Nfatc1, Nfkb1, Nox3, Pik3ca, Pik3cb, Pik3cd, Pik3cg, Pik3r1, Pik3r2, Pik3r5, Plcb2, Plcb4, Plcd3, Plcg1, Plcg2, Prkca, Prkce, Prkcz, Serpine1, Smad3, Stat1, Tgfbr1, Tgfbr2, Tnf, Vegfa, Vegfc]
GO:0004915	Estrogen signaling pathway	KEGG_08.11.2016	0.023	0.029	[-1]	Group133	27.551	27	[Adcy2, Adcy3, Calm2, Calm3, Calml4, Creb3l2, Fkbp5, Fos, Gnaq, Gnas, Hbegf, Hspa1b, Itpr1, Kras, Map2k1, Mmp9, Pik3ca, Pik3cb, Pik3cd, Pik3cg, Pik3r1, Pik3r2, Pik3r5, Plcb2, Plcb4, Prkacb, Src]
GO:0004370	VEGF signaling pathway	KEGG_08.11.2016	6.2e-05	5.7e-06	[-1]	Group138	40	24	[Kras, Map2k1, Mapk11, Mapk14, Mapkapk2, Nfatc2, Pik3ca, Pik3cb, Pik3cd, Pik3cg, Pik3r1, Pik3r2, Pik3r5, Pla2g4a, Plcg1, Plcg2, Ppp3cb, Prkca, Ptgs2, Ptk2, Pxn, Sh2d2a, Src, Vegfa]
GO:0004933	AGE-RAGE signaling pathway in diabetic complications	KEGG_08.11.2016	4e-05	5.7e-06	[-1]	Group138	35.2941	36	[Bax, Bcl2, Ccnd1, Cdkn1b, Col4a5, Cybb, F3, Kras, Mapk11, Mapk14, Nfatc1, Nfkb1, Nox3, Pik3ca, Pik3cb, Pik3cd, Pik3cg, Pik3r1, Pik3r2, Pik3r5, Plcb2, Plcb4, Plcd3, Plcg1, Plcg2, Prkca, Prkce, Prkcz, Serpine1, Smad3, Stat1, Tgfbr1, Tgfbr2, Tnf, Vegfa, Vegfc]
GO:0004370	VEGF signaling pathway	KEGG_08.11.2016	6.2e-05	1.1e-10	[-1]	Group139	40	24	[Kras, Map2k1, Mapk11, Mapk14, Mapkapk2, Nfatc2, Pik3ca, Pik3cb, Pik3cd, Pik3cg, Pik3r1, Pik3r2, Pik3r5, Pla2g4a, Plcg1, Plcg2, Ppp3cb, Prkca, Ptgs2, Ptk2, Pxn, Sh2d2a, Src, Vegfa]
GO:0004611	Platelet activation	KEGG_08.11.2016	0.024	1.1e-10	[-1]	Group139	26.0163	32	[Adcy2, Adcy3, Arhgef12, Fyn, Gna13, Gnaq, Gnas, Itgb3, Itpr1, Lyn, Mapk11, Mapk14, Mylk2, P2ry12, Pik3ca, Pik3cb, Pik3cd, Pik3cg, Pik3r1, Pik3r2, Pik3r5, Pla2g4a, Plcb2, Plcb4, Plcg2, Prkacb, Prkcz, Ptgir, Ptgs1, Snap23, Src, Syk]
GO:0004668	TNF signaling pathway	KEGG_08.11.2016	4.5e-08	4.5e-11	[-1]	Group140	40.367	44	[Bcl3, Birc2, Birc3, Casp7, Ccl5, Cebpb, Cflar, Creb3l2, Cxcl10, Fas, Fos, Ifi47, Ikbkg, Il15, Junb, Lif, Map2k1, Map2k3, Map3k14, Map3k5, Mapk11, Mapk14, Mlkl, Mmp9, Nfkb1, Nfkbia, Nod2, Pik3ca, Pik3cb, Pik3cd, Pik3cg, Pik3r1, Pik3r2, Pik3r5, Ptgs2, Rps6ka4, Socs3, Tnf, Tnfaip3, Tnfrsf1a, Tnfrsf1b, Traf1, Traf2, Traf5]
GO:0004915	Estrogen signaling pathway	KEGG_08.11.2016	0.023	4.5e-11	[-1]	Group140	27.551	27	[Adcy2, Adcy3, Calm2, Calm3, Calml4, Creb3l2, Fkbp5, Fos, Gnaq, Gnas, Hbegf, Hspa1b, Itpr1, Kras, Map2k1, Mmp9, Pik3ca, Pik3cb, Pik3cd, Pik3cg, Pik3r1, Pik3r2, Pik3r5, Plcb2, Plcb4, Prkacb, Src]
GO:0004380	Osteoclast differentiation	KEGG_08.11.2016	6.8e-12	1.1e-12	[-1]	Group141	43.9394	58	[Acp5, Calcr, Ctsk, Cybb, Cyld, Fcgr1, Fcgr2b, Fcgr3, Fcgr4, Fos, Fosl1, Fosl2, Fyn, Gab2, Ifnar2, Ikbkg, Il1r1, Irf9, Itgb3, Junb, Map2k1, Map3k14, Mapk11, Mapk14, Mitf, Ncf1, Ncf4, Nfatc1, Nfatc2, Nfkb1, Nfkb2, Nfkbia, Nox3, Oscar, Pik3ca, Pik3cb, Pik3cd, Pik3cg, Pik3r1, Pik3r2, Pik3r5, Plcg2, Ppp3cb, Relb, Sirpa, Sirpb1a, Socs3, Sqstm1, Stat1, Stat2, Syk, Tec, Tgfbr1, Tgfbr2, Tnf, Tnfrsf1a, Tr…
GO:0004066	HIF-1 signaling pathway	KEGG_08.11.2016	1.2e-05	1.8e-17	[-1]	Group142	35.7798	39	[Angpt2, Bcl2, Camk2a, Camk2d, Cdkn1a, Cdkn1b, Cybb, Egln1, Eif4ebp1, Eno2, Eno3, Hk1, Hk3, Hkdc1, Igf1, Il6ra, Map2k1, Mknk1, Nfkb1, Nos2, Nox3, Pdha1, Pdhb, Pfkfb3, Pik3ca, Pik3cb, Pik3cd, Pik3cg, Pik3r1, Pik3r2, Pik3r5, Plcg1, Plcg2, Prkca, Serpine1, Tfrc, Timp1, Tlr4, Vegfa]
GO:0004370	VEGF signaling pathway	KEGG_08.11.2016	6.2e-05	1.8e-17	[-1]	Group142	40	24	[Kras, Map2k1, Mapk11, Mapk14, Mapkapk2, Nfatc2, Pik3ca, Pik3cb, Pik3cd, Pik3cg, Pik3r1, Pik3r2, Pik3r5, Pla2g4a, Plcg1, Plcg2, Ppp3cb, Prkca, Ptgs2, Ptk2, Pxn, Sh2d2a, Src, Vegfa]
GO:0004380	Osteoclast differentiation	KEGG_08.11.2016	6.8e-12	1.8e-17	[-1]	Group142	43.9394	58	[Acp5, Calcr, Ctsk, Cybb, Cyld, Fcgr1, Fcgr2b, Fcgr3, Fcgr4, Fos, Fosl1, Fosl2, Fyn, Gab2, Ifnar2, Ikbkg, Il1r1, Irf9, Itgb3, Junb, Map2k1, Map3k14, Mapk11, Mapk14, Mitf, Ncf1, Ncf4, Nfatc1, Nfatc2, Nfkb1, Nfkb2, Nfkbia, Nox3, Oscar, Pik3ca, Pik3cb, Pik3cd, Pik3cg, Pik3r1, Pik3r2, Pik3r5, Plcg2, Ppp3cb, Relb, Sirpa, Sirpb1a, Socs3, Sqstm1, Stat1, Stat2, Syk, Tec, Tgfbr1, Tgfbr2, Tnf, Tnfrsf1a, Tr…
GO:0004668	TNF signaling pathway	KEGG_08.11.2016	4.5e-08	1.8e-17	[-1]	Group142	40.367	44	[Bcl3, Birc2, Birc3, Casp7, Ccl5, Cebpb, Cflar, Creb3l2, Cxcl10, Fas, Fos, Ifi47, Ikbkg, Il15, Junb, Lif, Map2k1, Map2k3, Map3k14, Map3k5, Mapk11, Mapk14, Mlkl, Mmp9, Nfkb1, Nfkbia, Nod2, Pik3ca, Pik3cb, Pik3cd, Pik3cg, Pik3r1, Pik3r2, Pik3r5, Ptgs2, Rps6ka4, Socs3, Tnf, Tnfaip3, Tnfrsf1a, Tnfrsf1b, Traf1, Traf2, Traf5]
GO:0004066	HIF-1 signaling pathway	KEGG_08.11.2016	1.2e-05	1e-07	[-1]	Group143	35.7798	39	[Angpt2, Bcl2, Camk2a, Camk2d, Cdkn1a, Cdkn1b, Cybb, Egln1, Eif4ebp1, Eno2, Eno3, Hk1, Hk3, Hkdc1, Igf1, Il6ra, Map2k1, Mknk1, Nfkb1, Nos2, Nox3, Pdha1, Pdhb, Pfkfb3, Pik3ca, Pik3cb, Pik3cd, Pik3cg, Pik3r1, Pik3r2, Pik3r5, Plcg1, Plcg2, Prkca, Serpine1, Tfrc, Timp1, Tlr4, Vegfa]
GO:0004068	FoxO signaling pathway	KEGG_08.11.2016	0.0062	1e-07	[-1]	Group143	27.6119	37	[Bcl6, Ccnb1, Ccnb2, Ccnd1, Ccng2, Cdkn1a, Cdkn1b, Cdkn2d, Csnk1e, Fbxo32, Gadd45b, Gadd45g, Igf1, Klf2, Kras, Map2k1, Mapk11, Mapk14, Mdm2, Pdpk1, Pik3ca, Pik3cb, Pik3cd, Pik3cg, Pik3r1, Pik3r2, Pik3r5, Plk1, Plk3, Plk4, Prkag1, S1pr1, Sgk3, Skp2, Smad3, Tgfbr1, Tgfbr2]
GO:0004370	VEGF signaling pathway	KEGG_08.11.2016	6.2e-05	1e-07	[-1]	Group143	40	24	[Kras, Map2k1, Mapk11, Mapk14, Mapkapk2, Nfatc2, Pik3ca, Pik3cb, Pik3cd, Pik3cg, Pik3r1, Pik3r2, Pik3r5, Pla2g4a, Plcg1, Plcg2, Ppp3cb, Prkca, Ptgs2, Ptk2, Pxn, Sh2d2a, Src, Vegfa]
GO:0004611	Platelet activation	KEGG_08.11.2016	0.024	1e-07	[-1]	Group143	26.0163	32	[Adcy2, Adcy3, Arhgef12, Fyn, Gna13, Gnaq, Gnas, Itgb3, Itpr1, Lyn, Mapk11, Mapk14, Mylk2, P2ry12, Pik3ca, Pik3cb, Pik3cd, Pik3cg, Pik3r1, Pik3r2, Pik3r5, Pla2g4a, Plcb2, Plcb4, Plcg2, Prkacb, Prkcz, Ptgir, Ptgs1, Snap23, Src, Syk]

## Sheet: REACTOME
GOID	GOTerm	Ontology Source	Term PValue	Group PValue	GOLevels	GOGroups	% Associated Genes	Nr. Genes	Associated Genes Found
GO:0000163	Reversible hydration of carbon dioxide	REACTOME_Pathways_09.11.2016	0.02	0.02	[-1]	Group000	50	6	[Car12, Car13, Car2, Car5b, Car6, Car9]
GO:0000758	Striated Muscle Contraction	REACTOME_Pathways_09.11.2016	0.37	0.37	[-1]	Group001	12.9032	4	[Myh8, Tnni2, Tpm1, Vim]
GO:0000765	Signal regulatory protein (SIRP) family interactions	REACTOME_Pathways_09.11.2016	0.15	0.15	[-1]	Group002	38.4615	5	[Fyb, Ptk2b, Ptpn6, Sirpa, Sirpb1a]
GO:0000775	Rap1 signalling	REACTOME_Pathways_09.11.2016	1	1	[-1]	Group003	20	3	[Prkacb, Rap1gap, Sipa1]
GO:0000798	Sialic acid metabolism	REACTOME_Pathways_09.11.2016	0.074	0.074	[-1]	Group004	34.375	11	[Cmas, Glb1, Neu1, Npl, Slc17a5, St3gal1, St3gal2, St3gal5, St3gal6, St6gal1, St6galnac4]
GO:0000815	G alpha (s) signalling events	REACTOME_Pathways_09.11.2016	0.28	0.28	[-1]	Group005	15.9292	18	[Adcy2, Adcy3, Adora2b, Arrb2, Calcr, Calcrl, Gnas, Gng2, Gpr176, Gpr84, Grk2, Grk3, Pde2a, Pde4b, Pde7b, Pde8a, Ptger4, Ptgir]
GO:0000825	Lysosphingolipid and LPA receptors	REACTOME_Pathways_09.11.2016	0.43	0.43	[-1]	Group006	30	3	[Lpar5, S1pr1, S1pr2]
GO:0000831	Nectin/Necl trans heterodimerization	REACTOME_Pathways_09.11.2016	0.018	0.018	[-1]	Group007	66.6667	4	[Cadm1, Nectin1, Nectin2, Nectin3]
GO:0000844	Sodium/Proton exchangers	REACTOME_Pathways_09.11.2016	0.39	0.39	[-1]	Group008	33.3333	3	[Slc9a4, Slc9a6, Slc9a9]
GO:0000845	Arachidonate production from DAG	REACTOME_Pathways_09.11.2016	0.06	0.06	[-1]	Group009	60	3	[Abhd6, Dagla, Daglb]
GO:0000846	Cation-coupled Chloride cotransporters	REACTOME_Pathways_09.11.2016	0.018	0.018	[-1]	Group010	66.6667	4	[Slc12a2, Slc12a5, Slc12a6, Slc12a7]
GO:0000861	Facilitative Na+-independent glucose transporters	REACTOME_Pathways_09.11.2016	0.71	0.71	[-1]	Group011	25	3	[Slc2a3, Slc2a6, Slc2a9]
GO:0000900	Formyl peptide receptors bind formyl peptides and many other ligands	REACTOME_Pathways_09.11.2016	0.47	0.47	[-1]	Group012	27.2727	3	[Anxa1, App, Ccl9]
GO:0000924	Interleukin-1 processing	REACTOME_Pathways_09.11.2016	0.1	0.1	[-1]	Group013	50	3	[Casp1, Nfkb1, Nfkb2]
GO:0000967	O-glycosylation of TSR domain-containing proteins	REACTOME_Pathways_09.11.2016	0.43	0.43	[-1]	Group014	30	3	[Adamts7, B3glct, Cfp]
GO:0000976	Miscellaneous transport and binding events	REACTOME_Pathways_09.11.2016	1	1	[-1]	Group015	20	3	[Add3, Ank, Ctns]
GO:0000988	TNFR1-induced proapoptotic signaling	REACTOME_Pathways_09.11.2016	0.011	0.011	[-1]	Group016	62.5	5	[Cyld, Tnf, Tnfaip3, Tnfrsf1a, Traf2]
GO:0001033	Intraflagellar transport	REACTOME_Pathways_09.11.2016	0.11	0.11	[-1]	Group017	29.4118	15	[Cluap1, Dync2h1, Dync2li1, Dynll2, Ift122, Ift172, Ift43, Ift57, Ift74, Ttc26, Tubb2a, Tubb4a, Tubb6, Wdr35, Wdr60]
GO:0001041	RHO GTPases activate CIT	REACTOME_Pathways_09.11.2016	0.035	0.035	[-1]	Group018	50	5	[Cdkn1b, Cit, Dlg4, Kif14, Rhob]
GO:0001098	RHO GTPases Activate WASPs and WAVEs	REACTOME_Pathways_09.11.2016	0.82	0.82	[-1]	Group019	21.875	7	[Abi1, Baiap2, Cyfip1, Nckap1, Nckap1l, Ptk2, Was]
GO:0001104	TNFs bind their physiological receptors	REACTOME_Pathways_09.11.2016	0.46	0.46	[-1]	Group020	26.9231	7	[Tnfrsf1a, Tnfrsf1b, Tnfrsf4, Tnfrsf9, Tnfsf13b, Tnfsf8, Tnfsf9]
GO:0001120	HDR through MMEJ (alt-NHEJ)	REACTOME_Pathways_09.11.2016	0.39	0.39	[-1]	Group021	33.3333	3	[Nbn, Parp1, Polq]
GO:0001126	Josephin domain DUBs	REACTOME_Pathways_09.11.2016	0.39	0.39	[-1]	Group022	33.3333	3	[Atxn3, Park2, Rad23a]
GO:0001128	Ovarian tumor domain proteases	REACTOME_Pathways_09.11.2016	0.32	0.32	[-1]	Group023	28	7	[Ikbkg, Otud7b, Ripk2, Tnfaip3, Tnip1, Tnip3, Ube2d1]
GO:0001146	Formation of Incision Complex in GG-NER	REACTOME_Pathways_09.11.2016	0.68	0.68	[-1]	Group024	15.7895	6	[Ccnh, Gtf2h4, Parp1, Rpa1, Rpa2, Ube2n]
GO:0001167	Fanconi Anemia Pathway	REACTOME_Pathways_09.11.2016	0.82	0.82	[-1]	Group025	22.5806	7	[Apitd1, Faap24, Fancb, Fanci, Rpa1, Rpa2, Usp1]
GO:0001191	TP53 regulates transcription of additional cell cycle genes whose exact role in the p53 pathway remain uncertain	REACTOME_Pathways_09.11.2016	1	1	[-1]	Group026	16.6667	3	[Btg2, Cdc25c, Plk3]
GO:0001210	Formation of the cornified envelope	REACTOME_Pathways_09.11.2016	0.00018	0.00018	[-1]	Group027	6.18557	6	[Cela2a, Dsg1b, Krt35, Pkp2, Spink5, St14]
GO:0001279	Gluconeogenesis	REACTOME_Pathways_09.11.2016	0.26	0.26	[-1]	Group028	29.0323	9	[Aldoc, Eno2, Eno3, Got1, Mdh1, Mdh2, Pcx, Slc25a11, Slc25a12]
GO:0001284	Amino acid synthesis and interconversion (transamination)	REACTOME_Pathways_09.11.2016	0.32	0.32	[-1]	Group029	28	7	[Glul, Got1, Gpt2, Kyat1, Pycr2, Serinc3, Serinc5]
GO:0001528	Antigen activates B Cell Receptor (BCR) leading to generation of second messengers	REACTOME_Pathways_09.11.2016	0.006	0.006	[-1]	Group036	44.4444	12	[Cblb, Dapp1, Fyn, Itpr1, Lyn, Pik3ap1, Pik3cd, Pik3r1, Plcg1, Plcg2, Sh3kbp1, Syk]
GO:0000154	Collagen degradation	REACTOME_Pathways_09.11.2016	0.069	0.069	[-1]	Group031	10.3448	6	[Col15a1, Col4a5, Ctsk, Furin, Gm5771, Mmp9]
GO:0000155	Translocation of GLUT4 to the plasma membrane	REACTOME_Pathways_09.11.2016	0.88	0.88	[-1]	Group032	18.8406	13	[C2cd5, Calm2, Calm3, Prkag1, Rala, Rhoq, Snap23, Stx4a, Stxbp3, Tbc1d1, Tubb2a, Tubb4a, Tubb6]
GO:0001373	Dissolution of Fibrin Clot	REACTOME_Pathways_09.11.2016	0.12	0.12	[-1]	Group033	40	4	[Anxa2, Plau, S100a10, Serpine1]
GO:0001482	Endosomal Sorting Complex Required For Transport (ESCRT)	REACTOME_Pathways_09.11.2016	0.44	0.44	[-1]	Group034	26.087	6	[Chmp4b, Chmp5, Chmp6, Stam, Stam2, Vps37a]
GO:0000175	Synthesis of PG	REACTOME_Pathways_09.11.2016	0.1	0.1	[-1]	Group035	50	3	[Cds2, Pld2, Pld4]
GO:0000333	Unwinding of DNA	REACTOME_Pathways_09.11.2016	0.028	0.028	[-1]	Group043	75	3	[Gins1, Gins2, Gins3]
GO:0000195	Cytosolic sulfonation of small molecules	REACTOME_Pathways_09.11.2016	0.78	0.78	[-1]	Group037	14.2857	3	[Abhd14b, Papss1, Slc26a2]
GO:0000225	Golgi Cisternae Pericentriolar Stack Reorganization	REACTOME_Pathways_09.11.2016	0.39	0.39	[-1]	Group038	33.3333	3	[Golga2, Gorasp1, Plk1]
GO:0000228	Attachment of GPI anchor to uPAR	REACTOME_Pathways_09.11.2016	0.1	0.1	[-1]	Group039	50	3	[Gpaa1, Pgap1, Pigt]
GO:0000232	Formation of ATP by chemiosmotic coupling	REACTOME_Pathways_09.11.2016	1	1	[-1]	Group040	16.6667	3	[Atp5e, Atp5f1, Atp5g3]
GO:0000259	Synthesis of PIPs at the Golgi membrane	REACTOME_Pathways_09.11.2016	0.76	0.76	[-1]	Group041	23.5294	4	[Pi4k2a, Pi4k2b, Pi4ka, Pik3c2a]
GO:0000317	Glutathione synthesis and recycling	REACTOME_Pathways_09.11.2016	0.09	0.09	[-1]	Group042	44.4444	4	[Chac2, Cndp2, Gclm, Gss]
GO:0000469	WNT mediated activation of DVL	REACTOME_Pathways_09.11.2016	0.011	0.011	[-1]	Group050	62.5	5	[Csnk1e, Dvl1, Dvl2, Dvl3, Pip5k1b]
GO:0000344	DARPP-32 events	REACTOME_Pathways_09.11.2016	0.77	0.77	[-1]	Group044	22.2222	4	[Pde4b, Ppp2r5d, Prkacb, Prkar2a]
GO:0000398	Cholesterol biosynthesis	REACTOME_Pathways_09.11.2016	1	1	[-1]	Group045	20	5	[Acat2, Cyp51, Dhcr24, Dhcr7, Lbr]
GO:0000432	Beta-catenin phosphorylation cascade	REACTOME_Pathways_09.11.2016	0.77	0.77	[-1]	Group046	22.2222	4	[Amer1, Frat1, Frat2, Ppp2r5d]
GO:0000436	Metabolism of folate and pterines	REACTOME_Pathways_09.11.2016	0.54	0.54	[-1]	Group047	25	4	[Aldh1l2, Mthfd1l, Slc19a1, Slc25a32]
GO:0000442	Vitamin C (ascorbate) metabolism	REACTOME_Pathways_09.11.2016	0.15	0.15	[-1]	Group048	42.8571	3	[Cyb5r3, Slc23a2, Slc2a3]
GO:0000443	Vitamin B2 (riboflavin) metabolism	REACTOME_Pathways_09.11.2016	0.1	0.1	[-1]	Group049	50	3	[Acp5, Flad1, Rfk]
GO:0000611	Condensation of Prometaphase Chromosomes	REACTOME_Pathways_09.11.2016	0.011	0.011	[-1]	Group058	62.5	5	[Ncapd2, Ncapg, Ncaph, Smc2, Smc4]
GO:0000476	Keratan sulfate degradation	REACTOME_Pathways_09.11.2016	0.053	0.053	[-1]	Group051	45.4545	5	[Galns, Glb1, Gns, Hexa, Prelp]
GO:0000481	HS-GAG degradation	REACTOME_Pathways_09.11.2016	0.055	0.055	[-1]	Group052	38.0952	8	[Agrn, Glb1, Hgsnat, Idua, Naglu, Sdc1, Sdc3, Sgsh]
GO:0000486	Generation of second messenger molecules	REACTOME_Pathways_09.11.2016	0.63	0.63	[-1]	Group053	15.3846	4	[Fyb, Pak1, Plcg1, Was]
GO:0000538	Eicosanoids	REACTOME_Pathways_09.11.2016	0.47	0.47	[-1]	Group054	27.2727	3	[Cyp4f13, Cyp4f15, Cyp4f16]
GO:0000062	Disinhibition of SNARE formation	REACTOME_Pathways_09.11.2016	0.06	0.06	[-1]	Group055	60	3	[Prkca, Stx4a, Stxbp3]
GO:0000570	Synthesis of Prostaglandins (PG) and Thromboxanes (TX)	REACTOME_Pathways_09.11.2016	0.58	0.58	[-1]	Group056	25	5	[Akr1c18, Ptges, Ptgr2, Ptgs1, Ptgs2]
GO:0000577	TGF-beta receptor signaling in EMT (epithelial to mesenchymal transition)	REACTOME_Pathways_09.11.2016	0.077	0.077	[-1]	Group057	41.6667	5	[F11r, Prkcz, Smurf1, Tgfbr1, Tgfbr2]
GO:0000650	Scavenging by Class F Receptors	REACTOME_Pathways_09.11.2016	0.028	0.028	[-1]	Group060	75	3	[Hsph1, Hyou1, Scarf1]
GO:0000649	Scavenging by Class A Receptors	REACTOME_Pathways_09.11.2016	0.31	0.31	[-1]	Group059	30.7692	4	[Apoe, Colec12, Fth1, Msr1]
GO:0000788	SEMA3A-Plexin repulsion signaling by inhibiting Integrin adhesion	REACTOME_Pathways_09.11.2016	0.047	0.18	[-1]	Group067	42.8571	6	[Fes, Fyn, Nrp1, Plxna1, Plxna2, Rras]
GO:0000661	HDMs demethylate histones	REACTOME_Pathways_09.11.2016	0.59	0.59	[-1]	Group061	16.3265	8	[Hist4h4, Kdm2b, Kdm3a, Kdm5b, Kdm7a, Kdm8, Phf2, Phf8]
GO:0000672	Detoxification of Reactive Oxygen Species	REACTOME_Pathways_09.11.2016	0.81	0.81	[-1]	Group062	17.2414	5	[Cybb, Gpx1, Gstp1, Prdx1, Prdx6]
GO:0000723	Recruitment of NuMA to mitotic centrosomes	REACTOME_Pathways_09.11.2016	0.053	0.053	[-1]	Group063	45.4545	5	[Ccnb1, Cdk1, Tubg1, Tubgcp2, Tubgcp5]
GO:0000739	Nuclear Receptor transcription pathway	REACTOME_Pathways_09.11.2016	0.6	0.6	[-1]	Group064	23.5294	12	[Esrra, Nr0b2, Nr1d1, Nr1h3, Nr4a2, Ppard, Rarb, Rarg, Rorc, Rxra, Rxrb, Thra]
GO:0000485	Translocation of ZAP-70 to Immunological synapse	REACTOME_Pathways_09.11.2016	0.77	0.77	[-1]	Group065	22.2222	4	[Cd274, Pdcd1, Ptpn22, Ptpn6]
GO:0000753	PD-1 signaling	REACTOME_Pathways_09.11.2016	0.77	0.77	[-1]	Group065	22.2222	4	[Cd274, Pdcd1, Ptpn22, Ptpn6]
GO:0000767	Eicosanoid ligand-binding receptors	REACTOME_Pathways_09.11.2016	1	1	[-1]	Group066	21.4286	3	[Cysltr1, Ptger4, Ptgir]
GO:0000769	Prostanoid ligand receptors	REACTOME_Pathways_09.11.2016	1	1	[-1]	Group066	21.4286	3	[Cysltr1, Ptger4, Ptgir]
GO:0000915	Cell-extracellular matrix interactions	REACTOME_Pathways_09.11.2016	0.02	0.02	[-1]	Group069	50	6	[Actn1, Arhgef6, Fblim1, Flna, Flnc, Parvb]
GO:0000789	CRMPs in Sema3A signaling	REACTOME_Pathways_09.11.2016	0.11	0.18	[-1]	Group067	37.5	6	[Dpysl2, Fes, Fyn, Nrp1, Plxna1, Plxna2]
GO:0000644	Laminin interactions	REACTOME_Pathways_09.11.2016	0.52	0.52	[-1]	Group068	14.7059	5	[Col4a5, Itga6, Lama4, Nid2, Plec]
GO:0000907	Type I hemidesmosome assembly	REACTOME_Pathways_09.11.2016	0.52	0.52	[-1]	Group068	14.7059	5	[Col4a5, Itga6, Lama4, Nid2, Plec]
GO:0000916	Regulation of cytoskeletal remodeling and cell spreading by IPP complex components	REACTOME_Pathways_09.11.2016	0.02	0.02	[-1]	Group069	50	6	[Actn1, Arhgef6, Fblim1, Flna, Flnc, Parvb]
GO:0000634	FCERI mediated Ca+2 mobilization	REACTOME_Pathways_09.11.2016	0.006	0.006	[-1]	Group073	44.4444	12	[Calm2, Calm3, Lyn, Nfatc1, Nfatc2, Plcg1, Plcg2, Ppp3cb, Syk, Tec, Txk, Vav3]
GO:0000917	Interleukin-1 signaling	REACTOME_Pathways_09.11.2016	0.41	0.57	[-1]	Group070	26.3158	10	[Ikbkg, Il1r1, Il1rn, Irak2, Irak3, Map3k3, Nfkb1, Ripk2, Sqstm1, Ube2n]
GO:0000929	JNK (c-Jun kinases) phosphorylation and activation mediated by activated human TAK1	REACTOME_Pathways_09.11.2016	1	0.57	[-1]	Group070	18.75	3	[Ikbkg, Irak2, Ripk2]
GO:0000709	Deactivation of the beta-catenin transactivating complex	REACTOME_Pathways_09.11.2016	0.83	0.83	[-1]	Group071	17.6471	6	[Bcl9, Cby1, Ctnnbip1, Tcf7l2, Tle1, Tle4]
GO:0000954	Repression of WNT target genes	REACTOME_Pathways_09.11.2016	0.1	0.83	[-1]	Group071	50	3	[Tcf7l2, Tle1, Tle4]
GO:0000968	Mitophagy	REACTOME_Pathways_09.11.2016	1	1	[-1]	Group072	21.0526	4	[Map1lc3b, Park2, Pink1, Sqstm1]
GO:0000969	Pink/Parkin Mediated Mitophagy	REACTOME_Pathways_09.11.2016	1	1	[-1]	Group072	21.0526	4	[Map1lc3b, Park2, Pink1, Sqstm1]
GO:0001019	CLEC7A (Dectin-1) induces NFAT activation	REACTOME_Pathways_09.11.2016	0.006	0.006	[-1]	Group073	44.4444	12	[Calm2, Calm3, Lyn, Nfatc1, Nfatc2, Plcg1, Plcg2, Ppp3cb, Syk, Tec, Txk, Vav3]
GO:0000103	Ca2+ activated K+ channels	REACTOME_Pathways_09.11.2016	3.7e-05	3.7e-05	[-1]	Group076	5.10204	5	[Gng2, Kcna3, Kcnab2, Kcnj2, Kcnk13]
GO:0000993	Signaling by Hedgehog	REACTOME_Pathways_09.11.2016	0.68	0.68	[-1]	Group074	18.543	28	[Adcy2, Adcy3, Arrb2, Dync2h1, Gnas, Grk2, Ift122, Ift172, Ift57, Numb, Prkacb, Prkar2a, Psmb8, Psmb9, Psmc1, Psmd10, Psmd8, Psme1, Rpgrip1l, Sel1l, Smurf1, Tubb2a, Tubb4a, Tubb6, Tulp3, Ubc, Ulk3, Wdr35]
GO:0001050	Hedgehog 'on' state	REACTOME_Pathways_09.11.2016	0.68	0.68	[-1]	Group074	18.543	28	[Adcy2, Adcy3, Arrb2, Dync2h1, Gnas, Grk2, Ift122, Ift172, Ift57, Numb, Prkacb, Prkar2a, Psmb8, Psmb9, Psmc1, Psmd10, Psmd8, Psme1, Rpgrip1l, Sel1l, Smurf1, Tubb2a, Tubb4a, Tubb6, Tulp3, Ubc, Ulk3, Wdr35]
GO:0000431	Pregnenolone biosynthesis	REACTOME_Pathways_09.11.2016	0.39	0.39	[-1]	Group075	33.3333	3	[Fdxr, Sord, Stard3]
GO:0001057	Fructose biosynthesis	REACTOME_Pathways_09.11.2016	0.39	0.39	[-1]	Group075	33.3333	3	[Fdxr, Sord, Stard3]
GO:0000109	Potassium Channels	REACTOME_Pathways_09.11.2016	3.7e-05	3.7e-05	[-1]	Group076	5.10204	5	[Gng2, Kcna3, Kcnab2, Kcnj2, Kcnk13]
GO:0001289	Propionyl-CoA catabolism	REACTOME_Pathways_09.11.2016	0.0071	0.17	[-1]	Group077	80	4	[Mcee, Mut, Pcca, Pccb]
GO:0000437	Biotin transport and metabolism	REACTOME_Pathways_09.11.2016	0.47	0.17	[-1]	Group077	27.2727	3	[Pcca, Pccb, Pcx]
GO:0000281	Trafficking and processing of endosomal TLR	REACTOME_Pathways_09.11.2016	0.00026	0.0029	[-1]	Group082	72.7273	8	[Cnpy3, Ctsk, Ctss, Lgmn, Tlr3, Tlr7, Tlr8, Tlr9]
GO:0001173	Histidine, lysine, phenylalanine, tyrosine, proline and tryptophan catabolism	REACTOME_Pathways_09.11.2016	0.24	0.24	[-1]	Group078	12.1951	5	[Aldh4a1, Dld, Dlst, Kyat1, Ogdh]
GO:0001291	Phenylalanine and tyrosine catabolism	REACTOME_Pathways_09.11.2016	0.24	0.24	[-1]	Group078	12.1951	5	[Aldh4a1, Dld, Dlst, Kyat1, Ogdh]
GO:0001287	Branched-chain amino acid catabolism	REACTOME_Pathways_09.11.2016	0.74	0.74	[-1]	Group079	21.2121	49	[Adi1, Aldh4a1, Aldh6a1, Aldh9a1, Azin2, Bcat1, Bcat2, Bckdha, Bckdhb, Ckb, Ckmt1, Cndp2, Cth, Dbt, Dlat, Dld, Dlst, Enoph1, Ethe1, Gamt, Gatm, Gclm, Gldc, Glul, Got1, Gpt2, Hao1, Hibadh, Hsd17b10, Kyat1, Nmral1, Oaz2, Ogdh, Pdha1, Pdhb, Ppm1k, Psmb8, Psmb9, Psmc1, Psmd10, Psmd8, Psme1, Pycr2, Serinc3, Serinc5, Slc25a15, Slc6a8, Smox, Tyr]
GO:0001295	Metabolism of amino acids and derivatives	REACTOME_Pathways_09.11.2016	0.74	0.74	[-1]	Group079	21.2121	49	[Adi1, Aldh4a1, Aldh6a1, Aldh9a1, Azin2, Bcat1, Bcat2, Bckdha, Bckdhb, Ckb, Ckmt1, Cndp2, Cth, Dbt, Dlat, Dld, Dlst, Enoph1, Ethe1, Gamt, Gatm, Gclm, Gldc, Glul, Got1, Gpt2, Hao1, Hibadh, Hsd17b10, Kyat1, Nmral1, Oaz2, Ogdh, Pdha1, Pdhb, Ppm1k, Psmb8, Psmb9, Psmc1, Psmd10, Psmd8, Psme1, Pycr2, Serinc3, Serinc5, Slc25a15, Slc6a8, Smox, Tyr]
GO:0001367	Fatty Acyl-CoA Biosynthesis	REACTOME_Pathways_09.11.2016	0.16	0.16	[-1]	Group080	12	6	[Elovl5, Fasn, Hacd1, Hacd2, Ppt1, Scd1]
GO:0001375	Synthesis of very long-chain fatty acyl-CoAs	REACTOME_Pathways_09.11.2016	0.16	0.16	[-1]	Group080	12	6	[Elovl5, Fasn, Hacd1, Hacd2, Ppt1, Scd1]
GO:0000167	Acyl chain remodelling of PS	REACTOME_Pathways_09.11.2016	1	1	[-1]	Group081	20	5	[Lpcat1, Mboat1, Osbpl10, Osbpl8, Pla2g4a]
GO:0000171	Acyl chain remodelling of PG	REACTOME_Pathways_09.11.2016	1	1	[-1]	Group081	20	5	[Lpcat1, Mboat1, Osbpl10, Osbpl8, Pla2g4a]
GO:0000200	Fibronectin matrix formation	REACTOME_Pathways_09.11.2016	0.016	0.016	[-1]	Group086	30	33	[Angpt2, Atp1b3, Cd48, Cd74, Cd84, Ceacam1, Dok2, F11r, Fyn, Itga4, Itga5, Itga6, Itgam, Itgb2, Jam2, Kras, L1cam, Lyn, Pik3ca, Pik3cb, Pik3r1, Pik3r2, Pros1, Selp, Selplg, Sirpa, Sirpb1a, Slc3a2, Slc7a5, Slc7a6, Slc7a7, Slc7a8, Spn]
GO:0001501	TRAF6 mediated IRF7 activation in TLR7/8 or 9 signaling	REACTOME_Pathways_09.11.2016	0.077	0.0029	[-1]	Group082	41.6667	5	[Irf7, Tlr7, Tlr8, Tlr9, Ube2n]
GO:0001354	Ketone body metabolism	REACTOME_Pathways_09.11.2016	0.09	0.09	[-1]	Group083	44.4444	4	[Aacs, Bdh1, Bdh2, Oxct1]
GO:0001393	Synthesis of Ketone Bodies	REACTOME_Pathways_09.11.2016	0.09	0.09	[-1]	Group083	44.4444	4	[Aacs, Bdh1, Bdh2, Oxct1]
GO:0000177	Synthesis of PA	REACTOME_Pathways_09.11.2016	1	1	[-1]	Group084	20	8	[Agpat3, Agpat4, Fasn, Gpat4, Lpcat1, Pla2g4a, Pld1, Pld2]
GO:0000243	ChREBP activates metabolic gene expression	REACTOME_Pathways_09.11.2016	1	1	[-1]	Group084	20	8	[Agpat3, Agpat4, Fasn, Gpat4, Lpcat1, Pla2g4a, Pld1, Pld2]
GO:0000440	Nicotinate metabolism	REACTOME_Pathways_09.11.2016	0.31	0.31	[-1]	Group085	30.7692	4	[Nadk, Nmnat1, Ptgs2, Qprt]
GO:0000447	Nicotinamide salvaging	REACTOME_Pathways_09.11.2016	0.31	0.31	[-1]	Group085	30.7692	4	[Nadk, Nmnat1, Ptgs2, Qprt]
GO:0000488	Cell surface interactions at the vascular wall	REACTOME_Pathways_09.11.2016	0.016	0.016	[-1]	Group086	30	33	[Angpt2, Atp1b3, Cd48, Cd74, Cd84, Ceacam1, Dok2, F11r, Fyn, Itga4, Itga5, Itga6, Itgam, Itgb2, Jam2, Kras, L1cam, Lyn, Pik3ca, Pik3cb, Pik3r1, Pik3r2, Pros1, Selp, Selplg, Sirpa, Sirpb1a, Slc3a2, Slc7a5, Slc7a6, Slc7a7, Slc7a8, Spn]
GO:0000626	Caspase-mediated cleavage of cytoskeletal proteins	REACTOME_Pathways_09.11.2016	0.02	0.02	[-1]	Group091	50	6	[Casp6, Casp7, Gsn, Lmnb1, Plec, Vim]
GO:0001153	Deposition of new CENPA-containing nucleosomes at the centromere	REACTOME_Pathways_09.11.2016	0.84	0.84	[-1]	Group087	17.9487	7	[Apitd1, Cenph, Cenpi, Cenpk, Cenpm, Cenpn, Hist4h4]
GO:0001405	Nucleosome assembly	REACTOME_Pathways_09.11.2016	0.84	0.84	[-1]	Group087	17.9487	7	[Apitd1, Cenph, Cenpi, Cenpk, Cenpm, Cenpn, Hist4h4]
GO:0001363	Processing of Capped Intronless Pre-mRNA	REACTOME_Pathways_09.11.2016	0.8	0.8	[-1]	Group088	16	4	[Cpsf4, Cstf1, Ncbp1, Slbp]
GO:0001407	Processing of Intronless Pre-mRNAs	REACTOME_Pathways_09.11.2016	0.8	0.8	[-1]	Group088	16	4	[Cpsf4, Cstf1, Ncbp1, Slbp]
GO:0000561	Hyaluronan metabolism	REACTOME_Pathways_09.11.2016	0.098	0.098	[-1]	Group089	40	6	[Abcc5, Chp1, Hexa, Hmmr, Hyal1, Hyal2]
GO:0000566	Hyaluronan uptake and degradation	REACTOME_Pathways_09.11.2016	0.098	0.098	[-1]	Group089	40	6	[Abcc5, Chp1, Hexa, Hmmr, Hyal1, Hyal2]
GO:0000606	Establishment of Sister Chromatid Cohesion	REACTOME_Pathways_09.11.2016	0.73	0.73	[-1]	Group090	23.0769	3	[Esco2, Pds5b, Smc3]
GO:0000607	Cohesin Loading onto Chromatin	REACTOME_Pathways_09.11.2016	0.73	0.73	[-1]	Group090	23.0769	3	[Esco2, Pds5b, Smc3]
GO:0000690	Breakdown of the nuclear lamina	REACTOME_Pathways_09.11.2016	0.02	0.02	[-1]	Group091	50	6	[Casp6, Casp7, Gsn, Lmnb1, Plec, Vim]
GO:0000524	Basigin interactions	REACTOME_Pathways_09.11.2016	0.021	0.021	[-1]	Group094	34	17	[Ank2, Atp1b3, Dnm1, Dpysl2, Ezr, Itga6, Kif4, L1cam, Numb, Slc3a2, Slc7a5, Slc7a6, Slc7a7, Slc7a8, Spn, Sptbn1, Src]
GO:0000752	Beta-oxidation of pristanoyl-CoA	REACTOME_Pathways_09.11.2016	0.12	0.65	[-1]	Group092	40	4	[Acox3, Amacr, Crat, Crot]
GO:0000764	Peroxisomal lipid metabolism	REACTOME_Pathways_09.11.2016	0.65	0.65	[-1]	Group092	23.3333	7	[Abcd1, Acox3, Amacr, Crat, Crot, Eci2, Pecr]
GO:0001378	Plasmalogen biosynthesis	REACTOME_Pathways_09.11.2016	0.65	0.65	[-1]	Group092	23.3333	7	[Abcd1, Acox3, Amacr, Crat, Crot, Eci2, Pecr]
GO:0000253	PDE3B signalling	REACTOME_Pathways_09.11.2016	1	1	[-1]	Group093	17.6471	3	[Itpr1, Nos2, Pde2a]
GO:0000771	Nitric oxide stimulates guanylate cyclase	REACTOME_Pathways_09.11.2016	1	1	[-1]	Group093	17.6471	3	[Itpr1, Nos2, Pde2a]
GO:0000814	cGMP effects	REACTOME_Pathways_09.11.2016	1	1	[-1]	Group093	17.6471	3	[Itpr1, Nos2, Pde2a]
GO:0000882	Recycling pathway of L1	REACTOME_Pathways_09.11.2016	0.021	0.021	[-1]	Group094	34	17	[Ank2, Atp1b3, Dnm1, Dpysl2, Ezr, Itga6, Kif4, L1cam, Numb, Slc3a2, Slc7a5, Slc7a6, Slc7a7, Slc7a8, Spn, Sptbn1, Src]
GO:0000902	Interaction between L1 and Ankyrins	REACTOME_Pathways_09.11.2016	0.021	0.021	[-1]	Group094	34	17	[Ank2, Atp1b3, Dnm1, Dpysl2, Ezr, Itga6, Kif4, L1cam, Numb, Slc3a2, Slc7a5, Slc7a6, Slc7a7, Slc7a8, Spn, Sptbn1, Src]
GO:0001001	Mitochondrial translation	REACTOME_Pathways_09.11.2016	6.5e-05	6.5e-05	[-1]	Group095	4.65116	4	[Mrpl10, Mrpl52, Mrps10, Mrps14]
GO:0001002	Mitochondrial translation elongation	REACTOME_Pathways_09.11.2016	6.5e-05	6.5e-05	[-1]	Group095	4.65116	4	[Mrpl10, Mrpl52, Mrps10, Mrps14]
GO:0001003	Mitochondrial translation termination	REACTOME_Pathways_09.11.2016	6.5e-05	6.5e-05	[-1]	Group095	4.65116	4	[Mrpl10, Mrpl52, Mrps10, Mrps14]
GO:0000141	Common Pathway of Fibrin Clot Formation	REACTOME_Pathways_09.11.2016	0.025	0.025	[-1]	Group100	10.989	10	[Atp7a, F3, F9, Gm5771, Lyz1, Prcp, Pros1, Serpind1, Tlr1, Tlr2]
GO:0000192	Phase II conjugation	REACTOME_Pathways_09.11.2016	0.59	0.59	[-1]	Group096	22.7273	20	[Abhd14b, Acy1, Acy3, As3mt, Chac2, Cndp2, Cyp3a41b, Esd, Gclm, Gss, Gstp1, Gstt2, Mgst2, Mgst3, N6amt1, Papss1, Slc26a2, Slc35d1, Ugdh, Ugp2]
GO:0000198	Glutathione conjugation	REACTOME_Pathways_09.11.2016	0.59	0.59	[-1]	Group096	22.7273	20	[Abhd14b, Acy1, Acy3, As3mt, Chac2, Cndp2, Cyp3a41b, Esd, Gclm, Gss, Gstp1, Gstt2, Mgst2, Mgst3, N6amt1, Papss1, Slc26a2, Slc35d1, Ugdh, Ugp2]
GO:0001004	Aflatoxin activation and detoxification	REACTOME_Pathways_09.11.2016	0.59	0.59	[-1]	Group096	22.7273	20	[Abhd14b, Acy1, Acy3, As3mt, Chac2, Cndp2, Cyp3a41b, Esd, Gclm, Gss, Gstp1, Gstt2, Mgst2, Mgst3, N6amt1, Papss1, Slc26a2, Slc35d1, Ugdh, Ugp2]
GO:0000703	CDO in myogenesis	REACTOME_Pathways_09.11.2016	0.83	0.83	[-1]	Group097	21.6216	8	[Arrb2, Ctnna1, Grk2, Mapk11, Mapk14, Mef2a, Mef2c, Spag9]
GO:0000980	Myogenesis	REACTOME_Pathways_09.11.2016	0.83	0.83	[-1]	Group097	21.6216	8	[Arrb2, Ctnna1, Grk2, Mapk11, Mapk14, Mef2a, Mef2c, Spag9]
GO:0001053	Activation of SMO	REACTOME_Pathways_09.11.2016	0.83	0.83	[-1]	Group097	21.6216	8	[Arrb2, Ctnna1, Grk2, Mapk11, Mapk14, Mef2a, Mef2c, Spag9]
GO:0000248	Disease	REACTOME_Pathways_09.11.2016	0.053	0.053	[-1]	Group098	45.4545	5	[Capn2, Golga2, Lmnb1, Prdx1, Prdx2]
GO:0001445	Deregulated CDK5 triggers multiple neurodegenerative pathways in AlzheimerÃ¢â‚¬â„¢s disease models	REACTOME_Pathways_09.11.2016	0.053	0.053	[-1]	Group098	45.4545	5	[Capn2, Golga2, Lmnb1, Prdx1, Prdx2]
GO:0001446	Neurodegenerative Diseases	REACTOME_Pathways_09.11.2016	0.053	0.053	[-1]	Group098	45.4545	5	[Capn2, Golga2, Lmnb1, Prdx1, Prdx2]
GO:0000807	P2Y receptors	REACTOME_Pathways_09.11.2016	0.55	0.55	[-1]	Group099	23.6842	9	[Abca3, Adora2b, Csf2rb, Csf2rb2, Lmcd1, Lpar6, Napsa, P2ry12, P2ry6]
GO:0000809	Nucleotide-like (purinergic) receptors	REACTOME_Pathways_09.11.2016	0.55	0.55	[-1]	Group099	23.6842	9	[Abca3, Adora2b, Csf2rb, Csf2rb2, Lmcd1, Lpar6, Napsa, P2ry12, P2ry6]
GO:0001116	Surfactant metabolism	REACTOME_Pathways_09.11.2016	0.55	0.55	[-1]	Group099	23.6842	9	[Abca3, Adora2b, Csf2rb, Csf2rb2, Lmcd1, Lpar6, Napsa, P2ry12, P2ry6]
GO:0000142	Formation of Fibrin Clot (Clotting Cascade)	REACTOME_Pathways_09.11.2016	0.025	0.025	[-1]	Group100	10.989	10	[Atp7a, F3, F9, Gm5771, Lyz1, Prcp, Pros1, Serpind1, Tlr1, Tlr2]
GO:0001183	Antimicrobial peptides	REACTOME_Pathways_09.11.2016	0.025	0.025	[-1]	Group100	10.989	10	[Atp7a, F3, F9, Gm5771, Lyz1, Prcp, Pros1, Serpind1, Tlr1, Tlr2]
GO:0001174	Major pathway of rRNA processing in the nucleolus and cytosol	REACTOME_Pathways_09.11.2016	0.00063	0.00063	[-1]	Group102	5.55556	4	[Exosc10, Exosc8, Nol11, Utp18]
GO:0001221	CDC6 association with the ORC:origin complex	REACTOME_Pathways_09.11.2016	0.36	0.36	[-1]	Group101	29.4118	5	[Ccna2, Cdc6, E2f1, E2f2, Orc1]
GO:0001231	G2 Phase	REACTOME_Pathways_09.11.2016	0.36	0.36	[-1]	Group101	29.4118	5	[Ccna2, Cdc6, E2f1, E2f2, Orc1]
GO:0001256	Association of licensing factors with the pre-replicative complex	REACTOME_Pathways_09.11.2016	0.36	0.36	[-1]	Group101	29.4118	5	[Ccna2, Cdc6, E2f1, E2f2, Orc1]
GO:0001310	rRNA processing	REACTOME_Pathways_09.11.2016	0.00063	0.00063	[-1]	Group102	5.55556	4	[Exosc10, Exosc8, Nol11, Utp18]
GO:0001458	rRNA processing in the nucleus and cytosol	REACTOME_Pathways_09.11.2016	0.00063	0.00063	[-1]	Group102	5.55556	4	[Exosc10, Exosc8, Nol11, Utp18]
GO:0001477	Regulation of signaling by CBL	REACTOME_Pathways_09.11.2016	0.02	0.048	[-1]	Group104	50	6	[Fyn, Pik3ca, Pik3cb, Pik3cd, Pik3r1, Rapgef1]
GO:0000982	N-glycan trimming in the ER and Calnexin/Calreticulin cycle	REACTOME_Pathways_09.11.2016	0.51	0.51	[-1]	Group103	25	8	[Amfr, Edem3, Ngly1, Psmc1, Rnf5, Sel1l, Ubxn1, Uggt1]
GO:0001471	ER Quality Control Compartment (ERQC)	REACTOME_Pathways_09.11.2016	0.51	0.51	[-1]	Group103	25	8	[Amfr, Edem3, Ngly1, Psmc1, Rnf5, Sel1l, Ubxn1, Uggt1]
GO:0001472	Calnexin/calreticulin cycle	REACTOME_Pathways_09.11.2016	0.51	0.51	[-1]	Group103	25	8	[Amfr, Edem3, Ngly1, Psmc1, Rnf5, Sel1l, Ubxn1, Uggt1]
GO:0000525	Tie2 Signaling	REACTOME_Pathways_09.11.2016	0.072	0.048	[-1]	Group104	38.8889	7	[Angpt2, Dok2, Kras, Pik3ca, Pik3cb, Pik3r1, Pik3r2]
GO:0000745	CD28 dependent PI3K/Akt signaling	REACTOME_Pathways_09.11.2016	0.072	0.048	[-1]	Group104	38.8889	7	[Cd80, Fyn, Map3k14, Pdpk1, Pik3ca, Pik3r1, Prr5]
GO:0001509	N-Glycan antennae elongation	REACTOME_Pathways_09.11.2016	0.019	0.076	[-1]	Group105	46.6667	7	[B4galt1, B4galt3, B4galt5, B4galt6, Mgat4b, Mgat5, St6gal1]
GO:0001508	N-glycan antennae elongation in the medial/trans-Golgi	REACTOME_Pathways_09.11.2016	0.076	0.076	[-1]	Group105	36	9	[B4galt1, B4galt3, B4galt5, B4galt6, Man2a1, Man2a2, Mgat4b, Mgat5, St6gal1]
GO:0000184	Inositol phosphate metabolism	REACTOME_Pathways_09.11.2016	0.025	0.025	[-1]	Group108	34.7826	16	[Calm2, Calm3, Impa2, Inpp5a, Inpp5d, Ip6k2, Itpk1, Itpkb, Itpkc, Minpp1, Plcb2, Plcb4, Plcd3, Plcg1, Plcg2, Pld4]
GO:0001510	Reactions specific to the complex N-glycan synthesis pathway	REACTOME_Pathways_09.11.2016	0.076	0.076	[-1]	Group105	36	9	[B4galt1, B4galt3, B4galt5, B4galt6, Man2a1, Man2a2, Mgat4b, Mgat5, St6gal1]
GO:0000966	O-linked glycosylation	REACTOME_Pathways_09.11.2016	0.12	0.12	[-1]	Group106	28.125	18	[Adamts7, B3glct, B3gnt2, B3gnt3, B4galt5, B4gat1, Cfp, Galnt2, Galnt3, Galnt6, Gcnt1, Large2, Pomgnt1, Pomk, St3gal1, St3gal2, St6gal1, St6galnac4]
GO:0001480	O-linked glycosylation of mucins	REACTOME_Pathways_09.11.2016	0.12	0.12	[-1]	Group106	28.125	18	[Adamts7, B3glct, B3gnt2, B3gnt3, B4galt5, B4gat1, Cfp, Galnt2, Galnt3, Galnt6, Gcnt1, Large2, Pomgnt1, Pomk, St3gal1, St3gal2, St6gal1, St6galnac4]
GO:0001515	Termination of O-glycan biosynthesis	REACTOME_Pathways_09.11.2016	0.12	0.12	[-1]	Group106	28.125	18	[Adamts7, B3glct, B3gnt2, B3gnt3, B4galt5, B4gat1, Cfp, Galnt2, Galnt3, Galnt6, Gcnt1, Large2, Pomgnt1, Pomk, St3gal1, St3gal2, St6gal1, St6galnac4]
GO:0000070	Prolactin receptor signaling	REACTOME_Pathways_09.11.2016	0.46	0.46	[-1]	Group107	16.4384	12	[Adam17, Brap, Cish, Ghr, Kras, Lyn, Map2k1, Ppp2r5d, Ptpn1, Ptpn6, Socs3, Src]
GO:0001105	RAF activation	REACTOME_Pathways_09.11.2016	0.46	0.46	[-1]	Group107	16.4384	12	[Adam17, Brap, Cish, Ghr, Kras, Lyn, Map2k1, Ppp2r5d, Ptpn1, Ptpn6, Socs3, Src]
GO:0001522	Growth hormone receptor signaling	REACTOME_Pathways_09.11.2016	0.46	0.46	[-1]	Group107	16.4384	12	[Adam17, Brap, Cish, Ghr, Kras, Lyn, Map2k1, Ppp2r5d, Ptpn1, Ptpn6, Socs3, Src]
GO:0000358	Synthesis of IP2, IP, and Ins in the cytosol	REACTOME_Pathways_09.11.2016	0.025	0.025	[-1]	Group108	34.7826	16	[Calm2, Calm3, Impa2, Inpp5a, Inpp5d, Ip6k2, Itpk1, Itpkb, Itpkc, Minpp1, Plcb2, Plcb4, Plcd3, Plcg1, Plcg2, Pld4]
GO:0000360	Synthesis of IP3 and IP4 in the cytosol	REACTOME_Pathways_09.11.2016	0.0073	0.025	[-1]	Group108	42.8571	12	[Calm2, Calm3, Inpp5d, Itpk1, Itpkb, Itpkc, Plcb2, Plcb4, Plcd3, Plcg1, Plcg2, Pld4]
GO:0000420	Neurophilin interactions with VEGF and VEGFR	REACTOME_Pathways_09.11.2016	0.035	0.035	[-1]	Group109	50	5	[Nrp1, Nrp2, Pgf, Vegfa, Vegfc]
GO:0000421	VEGF ligand-receptor interactions	REACTOME_Pathways_09.11.2016	0.035	0.035	[-1]	Group109	50	5	[Nrp1, Nrp2, Pgf, Vegfa, Vegfc]
GO:0000427	VEGF binds to VEGFR leading to receptor dimerization	REACTOME_Pathways_09.11.2016	0.035	0.035	[-1]	Group109	50	5	[Nrp1, Nrp2, Pgf, Vegfa, Vegfc]
GO:0000553	Synthesis of Leukotrienes (LT) and Eoxins (EX)	REACTOME_Pathways_09.11.2016	0.012	0.038	[-1]	Group111	50	7	[Abcc1, Alox5, Alox5ap, Cyp4f15, Lta4h, Ltc4s, Mapkapk2]
GO:0000501	alpha-linolenic (omega3) and linoleic (omega6) acid metabolism	REACTOME_Pathways_09.11.2016	0.5	0.5	[-1]	Group110	28.5714	4	[Abcd1, Elovl5, Fads1, Fads2]
GO:0000502	Linoleic acid (LA) metabolism	REACTOME_Pathways_09.11.2016	0.5	0.5	[-1]	Group110	28.5714	4	[Abcd1, Elovl5, Fads1, Fads2]
GO:0000503	alpha-linolenic acid (ALA) metabolism	REACTOME_Pathways_09.11.2016	0.5	0.5	[-1]	Group110	28.5714	4	[Abcd1, Elovl5, Fads1, Fads2]
GO:0000552	Synthesis of 5-eicosatetraenoic acids	REACTOME_Pathways_09.11.2016	0.059	0.038	[-1]	Group111	50	4	[Alox5, Alox5ap, Hpgd, Ltc4s]
GO:0000061	Effects of PIP2 hydrolysis	REACTOME_Pathways_09.11.2016	0.043	1	[-1]	Group116	32.1429	18	[Abhd6, Dagla, Daglb, Dgka, Dgkd, Dgkg, Dgkh, Dgki, Dgkq, Dgkz, Itpr1, Mcoln1, Mlkl, P2rx4, P2rx7, Prkce, Prkch, Trpv2]
GO:0000555	Synthesis of Lipoxins (LX)	REACTOME_Pathways_09.11.2016	0.059	0.038	[-1]	Group111	50	4	[Alox5, Alox5ap, Hpgd, Ltc4s]
GO:0000255	Regulation of cholesterol biosynthesis by SREBP (SREBF)	REACTOME_Pathways_09.11.2016	1	1	[-1]	Group112	20.4545	9	[Cpt2, Cyp51, Dhcr7, Fasn, Mid1ip1, Nfyb, Ppard, Rxra, Scd1]
GO:0000466	Import of palmitoyl-CoA into the mitochondrial matrix	REACTOME_Pathways_09.11.2016	1	1	[-1]	Group112	20.4545	9	[Cpt2, Cyp51, Dhcr7, Fasn, Mid1ip1, Nfyb, Ppard, Rxra, Scd1]
GO:0000598	Activation of gene expression by SREBF (SREBP)	REACTOME_Pathways_09.11.2016	1	1	[-1]	Group112	20.4545	9	[Cpt2, Cyp51, Dhcr7, Fasn, Mid1ip1, Nfyb, Ppard, Rxra, Scd1]
GO:0000071	Signaling by NODAL	REACTOME_Pathways_09.11.2016	0.54	1	[-1]	Group113	25	4	[Acvr1b, Acvr2b, Furin, Smad3]
GO:0000190	Signaling by Activin	REACTOME_Pathways_09.11.2016	0.73	1	[-1]	Group113	23.0769	3	[Acvr1b, Acvr2b, Smad3]
GO:0000608	Antagonism of Activin by Follistatin	REACTOME_Pathways_09.11.2016	0.73	1	[-1]	Group113	23.0769	3	[Acvr1b, Acvr2b, Smad3]
GO:0000292	Nucleotide-binding domain, leucine rich repeat containing receptor (NLR) signaling pathways	REACTOME_Pathways_09.11.2016	0.079	0.079	[-1]	Group114	31.7073	13	[Bcl2, Casp1, Cyld, Ikbkg, Irak2, Mapk11, Mapk14, Nlrp3, P2rx7, Pstpip1, Ripk2, Tnfaip3, Ube2n]
GO:0001155	Inflammasomes	REACTOME_Pathways_09.11.2016	0.079	0.079	[-1]	Group114	31.7073	13	[Bcl2, Casp1, Cyld, Ikbkg, Irak2, Mapk11, Mapk14, Nlrp3, P2rx7, Pstpip1, Ripk2, Tnfaip3, Ube2n]
GO:0001411	The NLRP3 inflammasome	REACTOME_Pathways_09.11.2016	0.079	0.079	[-1]	Group114	31.7073	13	[Bcl2, Casp1, Cyld, Ikbkg, Irak2, Mapk11, Mapk14, Nlrp3, P2rx7, Pstpip1, Ripk2, Tnfaip3, Ube2n]
GO:0000063	GPVI-mediated activation cascade	REACTOME_Pathways_09.11.2016	0.06	0.06	[-1]	Group115	29.3333	22	[Csf2rb, Csf2rb2, Fyn, Gng2, Il2rg, Lyn, Pdpk1, Pik3ca, Pik3cb, Pik3cd, Pik3cg, Pik3r1, Pik3r2, Pik3r5, Pik3r6, Plcb2, Plcg2, Ptpn6, Rhob, Rhog, Syk, Vav3]
GO:0000096	Interleukin-7 signaling	REACTOME_Pathways_09.11.2016	0.06	0.06	[-1]	Group115	29.3333	22	[Csf2rb, Csf2rb2, Fyn, Gng2, Il2rg, Lyn, Pdpk1, Pik3ca, Pik3cb, Pik3cd, Pik3cg, Pik3r1, Pik3r2, Pik3r5, Pik3r6, Plcb2, Plcg2, Ptpn6, Rhob, Rhog, Syk, Vav3]
GO:0000773	G beta:gamma signalling through PI3Kgamma	REACTOME_Pathways_09.11.2016	0.06	0.06	[-1]	Group115	29.3333	22	[Csf2rb, Csf2rb2, Fyn, Gng2, Il2rg, Lyn, Pdpk1, Pik3ca, Pik3cb, Pik3cd, Pik3cg, Pik3r1, Pik3r2, Pik3r5, Pik3r6, Plcb2, Plcg2, Ptpn6, Rhob, Rhog, Syk, Vav3]
GO:0000783	G-protein beta:gamma signalling	REACTOME_Pathways_09.11.2016	0.06	0.06	[-1]	Group115	29.3333	22	[Csf2rb, Csf2rb2, Fyn, Gng2, Il2rg, Lyn, Pdpk1, Pik3ca, Pik3cb, Pik3cd, Pik3cg, Pik3r1, Pik3r2, Pik3r5, Pik3r6, Plcb2, Plcg2, Ptpn6, Rhob, Rhog, Syk, Vav3]
GO:0000133	Elevation of cytosolic Ca2+ levels	REACTOME_Pathways_09.11.2016	0.043	1	[-1]	Group116	32.1429	18	[Abhd6, Dagla, Daglb, Dgka, Dgkd, Dgkg, Dgkh, Dgki, Dgkq, Dgkz, Itpr1, Mcoln1, Mlkl, P2rx4, P2rx7, Prkce, Prkch, Trpv2]
GO:0000670	TRP channels	REACTOME_Pathways_09.11.2016	0.043	1	[-1]	Group116	32.1429	18	[Abhd6, Dagla, Daglb, Dgka, Dgkd, Dgkg, Dgkh, Dgki, Dgkq, Dgkz, Itpr1, Mcoln1, Mlkl, P2rx4, P2rx7, Prkce, Prkch, Trpv2]
GO:0000002	Hemostasis	REACTOME_Pathways_09.11.2016	9.1e-07	9.1e-07	[-1]	Group121	29.1188	152	[Abcc4, Abhd6, Actn1, Angpt2, Anxa2, Aplp2, App, Arrb2, Atp1b3, Atp2a3, Atp2b1, Bcar1, Calm2, Calm3, Cd109, Cd36, Cd48, Cd63, Cd74, Cd84, Cd9, Ceacam1, Cenpe, Csf2rb, Csf2rb2, Dagla, Daglb, Dgka, Dgkd, Dgkg, Dgkh, Dgki, Dgkq, Dgkz, Dock1, Dock11, Dock9, Dok2, Ecm1, Ehd1, Ehd2, Endod1, F11r, F3, F9, Fam3c, Fgr, Flna, Fyn, Gata3, Gna13, Gna15, Gnaq, Gnas, Gng2, Gtpbp2, Igf1, Il2rg, Irf2, Irf7, Itga…
GO:0000801	G alpha (q) signalling events	REACTOME_Pathways_09.11.2016	0.92	1	[-1]	Group116	20.5882	35	[Abhd6, Anxa1, App, Arhgef25, Ccl9, Cysltr1, Dagla, Daglb, Dgka, Dgkd, Dgkg, Dgkh, Dgki, Dgkq, Dgkz, Gna15, Gnaq, Gng2, Gpr132, Gpr65, Gpr68, Grk2, Itpr1, Lpar5, Lpar6, Nmb, P2ry6, Pik3ca, Pik3r1, Plcb2, Plcb4, Prkce, Prkch, Ptafr, Trio]
GO:0000866	Deadenylation-dependent mRNA decay	REACTOME_Pathways_09.11.2016	0.14	0.14	[-1]	Group117	12.2807	7	[Dis3, Exosc8, Hbs1l, Lsm2, Mapk11, Mapk14, Nt5c3b]
GO:0000867	Deadenylation of mRNA	REACTOME_Pathways_09.11.2016	0.14	0.14	[-1]	Group117	12.2807	7	[Dis3, Exosc8, Hbs1l, Lsm2, Mapk11, Mapk14, Nt5c3b]
GO:0000868	mRNA decay by 3' to 5' exoribonuclease	REACTOME_Pathways_09.11.2016	0.54	0.14	[-1]	Group117	25	4	[Dis3, Exosc8, Hbs1l, Nt5c3b]
GO:0000935	KSRP (KHSRP) binds and destabilizes mRNA	REACTOME_Pathways_09.11.2016	0.14	0.14	[-1]	Group117	12.2807	7	[Dis3, Exosc8, Hbs1l, Lsm2, Mapk11, Mapk14, Nt5c3b]
GO:0000083	ER-Phagosome pathway	REACTOME_Pathways_09.11.2016	0.21	0.18	[-1]	Group118	24.4898	36	[Arrb2, Cd36, Cltb, Cops4, Cybb, Dab2, Dvl2, Epn2, Fcgr1, Grk2, Grk3, Igf2r, Itgav, Itgb5, Itsn1, Ldlrap1, M6pr, Ncf1, Ncf4, Psmb8, Psmb9, Psmc1, Psmd10, Psmd8, Psme1, Reps2, Scarb2, Sh3kbp1, Snap23, Stam, Stam2, Stx4a, Tfrc, Tgoln1, Vamp3, Vamp4]
GO:0000084	Antigen processing-Cross presentation	REACTOME_Pathways_09.11.2016	0.21	0.18	[-1]	Group118	24.4898	36	[Arrb2, Cd36, Cltb, Cops4, Cybb, Dab2, Dvl2, Epn2, Fcgr1, Grk2, Grk3, Igf2r, Itgav, Itgb5, Itsn1, Ldlrap1, M6pr, Ncf1, Ncf4, Psmb8, Psmb9, Psmc1, Psmd10, Psmd8, Psme1, Reps2, Scarb2, Sh3kbp1, Snap23, Stam, Stam2, Stx4a, Tfrc, Tgoln1, Vamp3, Vamp4]
GO:0001442	Cargo recognition for clathrin-mediated endocytosis	REACTOME_Pathways_09.11.2016	0.21	0.18	[-1]	Group118	24.4898	36	[Arrb2, Cd36, Cltb, Cops4, Cybb, Dab2, Dvl2, Epn2, Fcgr1, Grk2, Grk3, Igf2r, Itgav, Itgb5, Itsn1, Ldlrap1, M6pr, Ncf1, Ncf4, Psmb8, Psmb9, Psmc1, Psmd10, Psmd8, Psme1, Reps2, Scarb2, Sh3kbp1, Snap23, Stam, Stam2, Stx4a, Tfrc, Tgoln1, Vamp3, Vamp4]
GO:0001443	Clathrin-mediated endocytosis	REACTOME_Pathways_09.11.2016	0.19	0.18	[-1]	Group118	25.2174	29	[Arrb2, Bin1, Cltb, Cops4, Dab2, Dvl2, Epn2, Fnbp1l, Grk2, Grk3, Hip1, Igf2r, Itsn1, Ldlrap1, M6pr, Pacsin2, Pik3c2a, Reps2, Scarb2, Sh3kbp1, Snx9, Stam, Stam2, Synj2, Tfrc, Tgoln1, Trip10, Vamp3, Vamp4]
GO:0000003	Intrinsic Pathway for Apoptosis	REACTOME_Pathways_09.11.2016	0.81	0.81	[-1]	Group119	21.4286	6	[Bak1, Bax, Bcl2, Casp7, Diablo, Dynll2]
GO:0000023	BH3-only proteins associate with and inactivate anti-apoptotic BCL-2 members	REACTOME_Pathways_09.11.2016	0.81	0.81	[-1]	Group119	21.4286	6	[Bak1, Bax, Bcl2, Casp7, Diablo, Dynll2]
GO:0000060	Activation of BH3-only proteins	REACTOME_Pathways_09.11.2016	0.81	0.81	[-1]	Group119	21.4286	6	[Bak1, Bax, Bcl2, Casp7, Diablo, Dynll2]
GO:0000134	Activation of BMF and translocation to mitochondria	REACTOME_Pathways_09.11.2016	0.81	0.81	[-1]	Group119	21.4286	6	[Bak1, Bax, Bcl2, Casp7, Diablo, Dynll2]
GO:0001195	Regulation of TP53 Degradation	REACTOME_Pathways_09.11.2016	0.86	0.86	[-1]	Group120	21.1538	11	[Ccna2, Cdk1, Chek2, Mdm2, Pdpk1, Prr5, Rffl, Ube2a, Ube2d1, Ube2r2, Usp2]
GO:0001200	Regulation of TP53 Expression and Degradation	REACTOME_Pathways_09.11.2016	0.86	0.86	[-1]	Group120	21.1538	11	[Ccna2, Cdk1, Chek2, Mdm2, Pdpk1, Prr5, Rffl, Ube2a, Ube2d1, Ube2r2, Usp2]
GO:0001432	Protein ubiquitination	REACTOME_Pathways_09.11.2016	0.86	0.86	[-1]	Group120	21.1538	11	[Ccna2, Cdk1, Chek2, Mdm2, Pdpk1, Prr5, Rffl, Ube2a, Ube2d1, Ube2r2, Usp2]
GO:0001453	Synthesis of active ubiquitin: roles of E1 and E2 enzymes	REACTOME_Pathways_09.11.2016	0.86	0.86	[-1]	Group120	21.1538	11	[Ccna2, Cdk1, Chek2, Mdm2, Pdpk1, Prr5, Rffl, Ube2a, Ube2d1, Ube2r2, Usp2]
GO:0000211	Activation of Matrix Metalloproteinases	REACTOME_Pathways_09.11.2016	0.043	0.043	[-1]	Group130	12.5	14	[Atp6ap2, Cpe, Ctsk, Ctsl, Exoc6, Furin, Gm5771, Igf1, Mmp9, Rab27a, Slc30a5, Spcs3, Timp1, Timp2]
GO:0000474	Metabolism of Angiotensinogen to Angiotensins	REACTOME_Pathways_09.11.2016	0.043	0.043	[-1]	Group130	12.5	14	[Atp6ap2, Cpe, Ctsk, Ctsl, Exoc6, Furin, Gm5771, Igf1, Mmp9, Rab27a, Slc30a5, Spcs3, Timp1, Timp2]
GO:0000637	Peptide hormone metabolism	REACTOME_Pathways_09.11.2016	0.043	0.043	[-1]	Group130	12.5	14	[Atp6ap2, Cpe, Ctsk, Ctsl, Exoc6, Furin, Gm5771, Igf1, Mmp9, Rab27a, Slc30a5, Spcs3, Timp1, Timp2]
GO:0000246	Gamma carboxylation, hypusine formation and arylsulfatase activation	REACTOME_Pathways_09.11.2016	0.016	0.016	[-1]	Group131	30	33	[Acer3, Aldh3b1, Arsa, Arsb, B4galnt1, Cerk, Col4a3bp, Esyt1, Esyt2, Esyt3, F9, Furin, Gba2, Gla, Glb1, Gm2a, Hexa, Neu1, Ormdl2, Plpp1, Ppm1l, Prkd2, Prkd3, Pros1, Psap, Sgms2, Sgpl1, Sgpp1, Smpd1, Smpd4, Sptlc1, Sumf2, Ugcg]
GO:0001448	Transcriptional regulation by the AP-2 (TFAP2) family of transcription factors	REACTOME_Pathways_09.11.2016	1	1	[-1]	Group122	16.6667	3	[Dek, Kdm5b, Myc]
GO:0001454	Negative regulation of activity of TFAP2 (AP-2) family transcription factors	REACTOME_Pathways_09.11.2016	1	1	[-1]	Group122	16.6667	3	[Dek, Kdm5b, Myc]
GO:0001455	Activation of the TFAP2 (AP-2) family of transcription factors	REACTOME_Pathways_09.11.2016	1	1	[-1]	Group122	16.6667	3	[Dek, Kdm5b, Myc]
GO:0001459	TFAP2A acts as a transcriptional repressor during retinoic acid induced cell differentiation	REACTOME_Pathways_09.11.2016	1	1	[-1]	Group122	16.6667	3	[Dek, Kdm5b, Myc]
GO:0001211	COPI-dependent Golgi-to-ER retrograde traffic	REACTOME_Pathways_09.11.2016	0.73	0.69	[-1]	Group123	22.2222	12	[Cenpe, Kdelr2, Kif11, Kif15, Kif2a, Kif4, Klc1, Rab1b, Racgap1, Tmed10, Use1, Zw10]
GO:0001229	Mitotic Telophase/Cytokinesis	REACTOME_Pathways_09.11.2016	0.18	0.69	[-1]	Group123	30.303	10	[Cenpe, Kif11, Kif15, Kif2a, Kif4, Klc1, Pds5b, Plk1, Racgap1, Smc3]
GO:0001526	Kinesins	REACTOME_Pathways_09.11.2016	0.18	0.69	[-1]	Group123	30.303	10	[Cenpe, Kif11, Kif15, Kif2a, Kif4, Klc1, Pds5b, Plk1, Racgap1, Smc3]
[truncated: 1,044 more rows]

## Sheet: WikiPathways
GOID	GOTerm	Ontology Source	Term PValue	Group PValue	GOLevels	GOGroups	% Associated Genes	Nr. Genes	Associated Genes Found
[truncated: 138 more rows]
