# Supplementary material for: Systems analysis of avascular necrosis of femoral head using integrative data analysis and literature mining delineates pathways associated with disease
Source: Sci Rep. 2020 Oct 22;10:18099. doi: 10.1038/s41598-020-75197-0 (PMC7581770; doi:10.1038/s41598-020-75197-0)
Supplement: Supplementary file 6 — Supplementary Information 6. [file 41598_2020_75197_MOESM6_ESM.xlsx]

## Sheet: Sheet1
			Supplementary Data S6 - Integrated network analyses
															Sheet Title	Description
															1. Network Centrality Analysis	Network centrality analysis of AVNFH integrated network to determine hub nodes
															2. KEGG	Pathway annotation analysis using KEGG Pathways
															3. Reactome	Pathway annotation analysis using Reactome Pathways
															4. WikiPathways	Pathway annotation analysis using WikiPathways

## Sheet: Network centrality analysis
SUID	Betweenness	Closeness	Degree	name	selected	shared name
61859	9.74357e+07	0.966429	9701	AVN Transcriptomics	FALSE	AVN Transcriptomics
61392	1.92078e+06	0.33733	174	AVN Proteomics	FALSE	AVN Proteomics
82637	749451	0.334066	66	B6, B12, Folate Cofactor network	FALSE	B6, B12, Folate Cofactor network
61746	678959	0.333773	57	AVN SNPs	FALSE	AVN SNPs
61448	56125.1	0.498335	3	MUT	FALSE	MUT
61603	56125.1	0.498335	3	CBS	FALSE	CBS
61748	32773.2	0.493305	2	ACE	FALSE	ACE
61758	32773.2	0.493305	2	ANK2	FALSE	ANK2
61760	32773.2	0.493305	2	ANXA6	FALSE	ANXA6
61769	32773.2	0.493305	2	BMP6	FALSE	BMP6
61773	32773.2	0.493305	2	CABIN1	FALSE	CABIN1
61775	32773.2	0.493305	2	CAT	FALSE	CAT
61789	32773.2	0.493305	2	EDN1	FALSE	EDN1
61791	32773.2	0.493305	2	NOS3	FALSE	NOS3
61793	32773.2	0.493305	2	F5	FALSE	F5
61795	32773.2	0.493305	2	FAT1	FALSE	FAT1
61803	32773.2	0.493305	2	IGFBP3	FALSE	IGFBP3
61809	32773.2	0.493305	2	KL	FALSE	KL
61811	32773.2	0.493305	2	MMP2	FALSE	MMP2
61817	32773.2	0.493305	2	MTHFR	FALSE	MTHFR
61833	32773.2	0.493305	2	SPEG	FALSE	SPEG
61837	32773.2	0.493305	2	STARD13	FALSE	STARD13
61839	32773.2	0.493305	2	STEAP4	FALSE	STEAP4
61842	32773.2	0.493305	2	TGFBR2	FALSE	TGFBR2
61846	32773.2	0.493305	2	TYMS	FALSE	TYMS
61854	32773.2	0.493305	2	VEGFC	FALSE	VEGFC
61856	32773.2	0.493305	2	ZFHX3	FALSE	ZFHX3
62179	27032.1	0.493404	2	PHYKPL	FALSE	PHYKPL
63305	27032.1	0.493404	2	OAT	FALSE	OAT
63589	27032.1	0.493404	2	ABAT	FALSE	ABAT
63680	27032.1	0.493404	2	GART	FALSE	GART
67473	27032.1	0.493404	2	CTH	FALSE	CTH
67615	27032.1	0.493404	2	GLUL	FALSE	GLUL
67631	27032.1	0.493404	2	GOT2	FALSE	GOT2
68014	27032.1	0.493404	2	ODC1	FALSE	ODC1
69145	27032.1	0.493404	2	SGPL1	FALSE	SGPL1
69282	27032.1	0.493404	2	CRY1	FALSE	CRY1
70431	27032.1	0.493404	2	BCAT1	FALSE	BCAT1
71208	27032.1	0.493404	2	SPTLC1	FALSE	SPTLC1
71558	27032.1	0.493404	2	METAP2	FALSE	METAP2
71562	27032.1	0.493404	2	SDS	FALSE	SDS
73220	27032.1	0.493404	2	PDXDC1	FALSE	PDXDC1
73328	27032.1	0.493404	2	METAP1	FALSE	METAP1
74079	27032.1	0.493404	2	AADAT	FALSE	AADAT
74269	27032.1	0.493404	2	SCLY	FALSE	SCLY
75031	27032.1	0.493404	2	THNSL2	FALSE	THNSL2
76108	27032.1	0.493404	2	NFS1	FALSE	NFS1
76122	27032.1	0.493404	2	CRY2	FALSE	CRY2
77084	27032.1	0.493404	2	THNSL1	FALSE	THNSL1
78454	27032.1	0.493404	2	AZIN2	FALSE	AZIN2
79572	27032.1	0.493404	2	GOT1L1	FALSE	GOT1L1
81175	27032.1	0.493404	2	METAP1D	FALSE	METAP1D
81415	27032.1	0.493404	2	FTCD	FALSE	FTCD
61398	24964.6	0.49638	2	PLOD2	FALSE	PLOD2
61400	24964.6	0.49638	2	CHST2	FALSE	CHST2
61402	24964.6	0.49638	2	AKAP13	FALSE	AKAP13
61404	24964.6	0.49638	2	DOCK11	FALSE	DOCK11
61406	24964.6	0.49638	2	BCORL1	FALSE	BCORL1
61416	24964.6	0.49638	2	PDZD4	FALSE	PDZD4
61420	24964.6	0.49638	2	KRTAP5-10	FALSE	KRTAP5-10
61426	24964.6	0.49638	2	A2M	FALSE	A2M
61428	24964.6	0.49638	2	ZNF423	FALSE	ZNF423
61434	24964.6	0.49638	2	ZC3H13	FALSE	ZC3H13
61440	24964.6	0.49638	2	TEP1	FALSE	TEP1
61444	24964.6	0.49638	2	COL1A1	FALSE	COL1A1
61446	24964.6	0.49638	2	TMEM184A	FALSE	TMEM184A
61452	24964.6	0.49638	2	HPX	FALSE	HPX
61464	24964.6	0.49638	2	HMCN1	FALSE	HMCN1
61468	24964.6	0.49638	2	ALB	FALSE	ALB
61470	24964.6	0.49638	2	NTN4	FALSE	NTN4
61477	24964.6	0.49638	2	MIER2	FALSE	MIER2
61484	24964.6	0.49638	2	OSBPL10	FALSE	OSBPL10
61514	24964.6	0.49638	2	BNIPL	FALSE	BNIPL
61516	24964.6	0.49638	2	RABEP2	FALSE	RABEP2
61518	24964.6	0.49638	2	KRT8	FALSE	KRT8
61522	24964.6	0.49638	2	ACTB	FALSE	ACTB
61526	24964.6	0.49638	2	NOS1	FALSE	NOS1
61528	24964.6	0.49638	2	TTN	FALSE	TTN
61530	24964.6	0.49638	2	SERPINF1	FALSE	SERPINF1
61536	24964.6	0.49638	2	CHAD	FALSE	CHAD
61538	24964.6	0.49638	2	MACF1	FALSE	MACF1
61540	24964.6	0.49638	2	GAPDH	FALSE	GAPDH
61551	24964.6	0.49638	2	EEF1A1	FALSE	EEF1A1
61555	24964.6	0.49638	2	IGSF9	FALSE	IGSF9
61559	24964.6	0.49638	2	APOA1	FALSE	APOA1
61563	24964.6	0.49638	2	TUBB	FALSE	TUBB
61567	24964.6	0.49638	2	TMEM82	FALSE	TMEM82
61579	24964.6	0.49638	2	HIST1H2BL	FALSE	HIST1H2BL
61581	24964.6	0.49638	2	KRT19	FALSE	KRT19
61587	24964.6	0.49638	2	MRGPRE	FALSE	MRGPRE
61593	24964.6	0.49638	2	PCCA	FALSE	PCCA
61597	24964.6	0.49638	2	HK1	FALSE	HK1
61599	24964.6	0.49638	2	ZNF236	FALSE	ZNF236
61601	24964.6	0.49638	2	ATP5A1	FALSE	ATP5A1
61605	24964.6	0.49638	2	THBS1	FALSE	THBS1
61607	24964.6	0.49638	2	MYO15A	FALSE	MYO15A
61614	24964.6	0.49638	2	CPSF3	FALSE	CPSF3
61620	24964.6	0.49638	2	ARID1B	FALSE	ARID1B
61624	24964.6	0.49638	2	LGALS1	FALSE	LGALS1
61626	24964.6	0.49638	2	ZNF793	FALSE	ZNF793
61628	24964.6	0.49638	2	PRELP	FALSE	PRELP
61635	24964.6	0.49638	2	CDC27	FALSE	CDC27
61637	24964.6	0.49638	2	RBM43	FALSE	RBM43
61641	24964.6	0.49638	2	SCN5A	FALSE	SCN5A
61651	24964.6	0.49638	2	VPS13B	FALSE	VPS13B
61653	24964.6	0.49638	2	OIP5	FALSE	OIP5
61663	24964.6	0.49638	2	PPIB	FALSE	PPIB
61667	24964.6	0.49638	2	NFASC	FALSE	NFASC
61671	24964.6	0.49638	2	TPI1	FALSE	TPI1
61673	24964.6	0.49638	2	DCHS2	FALSE	DCHS2
61675	24964.6	0.49638	2	ZNF594	FALSE	ZNF594
61677	24964.6	0.49638	2	NAV3	FALSE	NAV3
61685	24964.6	0.49638	2	IGSF8	FALSE	IGSF8
61689	24964.6	0.49638	2	LINC00479	FALSE	LINC00479
61699	24964.6	0.49638	2	ANKRD52	FALSE	ANKRD52
61701	24964.6	0.49638	2	UBP1	FALSE	UBP1
61705	24964.6	0.49638	2	SPATA18	FALSE	SPATA18
61709	24964.6	0.49638	2	C22orf15	FALSE	C22orf15
61715	24964.6	0.49638	2	DPF1	FALSE	DPF1
61723	24964.6	0.49638	2	ALPK3	FALSE	ALPK3
61725	24964.6	0.49638	2	NSMAF	FALSE	NSMAF
61727	24964.6	0.49638	2	PCDHB15	FALSE	PCDHB15
61731	24964.6	0.49638	2	COL18A1	FALSE	COL18A1
61735	24964.6	0.49638	2	IPO8	FALSE	IPO8
61737	24964.6	0.49638	2	CRLF1	FALSE	CRLF1
61739	24964.6	0.49638	2	FLCN	FALSE	FLCN
61741	24964.6	0.49638	2	CLSTN3	FALSE	CLSTN3
61502	3687.76	0.252972	2	TF	FALSE	TF
61557	3687.76	0.252972	2	ANXA2	FALSE	ANXA2
61391	0	0.252248	1	FLJ43950	FALSE	FLJ43950
61394	0	0.252248	1	E2F8	FALSE	E2F8
61396	0	0.252248	1	ALDH16A1	FALSE	ALDH16A1
61408	0	0.252248	1	FLJ40504	FALSE	FLJ40504
61410	0	0.252248	1	IGHA1	FALSE	IGHA1
61412	0	0.252248	1	NHSL1	FALSE	NHSL1
61414	0	0.252248	1	RYR1	FALSE	RYR1
61418	0	0.252248	1	MAT1A	FALSE	MAT1A
61422	0	0.252248	1	NUDT17	FALSE	NUDT17
61424	0	0.252248	1	DCDC5	FALSE	DCDC5
61430	0	0.252248	1	GPR26	FALSE	GPR26
61432	0	0.252248	1	RP5-821D11.2	FALSE	RP5-821D11.2
61436	0	0.252248	1	PAX8	FALSE	PAX8
61438	0	0.252248	1	MTMR1	FALSE	MTMR1
61442	0	0.252248	1	TMEM145	FALSE	TMEM145
61450	0	0.252248	1	KIAA0329	FALSE	KIAA0329
61454	0	0.252248	1	SPNS1	FALSE	SPNS1
61456	0	0.252248	1	TMEM129	FALSE	TMEM129
61458	0	0.252248	1	IGHG4	FALSE	IGHG4
61460	0	0.252248	1	IGKC	FALSE	IGKC
61462	0	0.252248	1	SYTL3	FALSE	SYTL3
61466	0	0.252248	1	GPR111	FALSE	GPR111
61472	0	0.252248	1	MORC1	FALSE	MORC1
61474	0	0.252248	1	IGKV1-5	FALSE	IGKV1-5
61479	0	0.252248	1	IGHM	FALSE	IGHM
61481	0	0.252248	1	LOC377711	FALSE	LOC377711
61486	0	0.252248	1	PCDH15	FALSE	PCDH15
61488	0	0.252248	1	GRM4	FALSE	GRM4
61490	0	0.252248	1	CUBN	FALSE	CUBN
61492	0	0.252248	1	C4A	FALSE	C4A
61494	0	0.252248	1	JARID1A	FALSE	JARID1A
61496	0	0.252248	1	CBX4	FALSE	CBX4
61498	0	0.252248	1	KCNQ1	FALSE	KCNQ1
61500	0	0.252248	1	MSMB	FALSE	MSMB
61504	0	0.252248	1	IL1B	FALSE	IL1B
61506	0	0.252248	1	SUSD5	FALSE	SUSD5
61508	0	0.252248	1	LOC92017	FALSE	LOC92017
61510	0	0.252248	1	MCF2	FALSE	MCF2
61512	0	0.252248	1	RIMS1	FALSE	RIMS1
61520	0	0.252248	1	SCAF1	FALSE	SCAF1
61524	0	0.252248	1	GRM5	FALSE	GRM5
61532	0	0.252248	1	UNC5A	FALSE	UNC5A
61534	0	0.252248	1	SSX2B;SSX2	FALSE	SSX2B;SSX2
61542	0	0.252248	1	C14orf25	FALSE	C14orf25
61544	0	0.252248	1	HIST1H2AH	FALSE	HIST1H2AH
61546	0	0.252248	1	BRWD2	FALSE	BRWD2
61549	0	0.252248	1	DOPEY1	FALSE	DOPEY1
61553	0	0.252248	1	IGHG2	FALSE	IGHG2
61561	0	0.252248	1	CACNA1E	FALSE	CACNA1E
61565	0	0.252248	1	LOC642197	FALSE	LOC642197
61569	0	0.252248	1	MST1R	FALSE	MST1R
61571	0	0.252248	1	PPIA;LOC654188;PPIAL3	FALSE	PPIA;LOC654188;PPIAL3
61573	0	0.252248	1	LDB1	FALSE	LDB1
61575	0	0.252248	1	STC1	FALSE	STC1
61577	0	0.252248	1	ATP5B	FALSE	ATP5B
61583	0	0.252248	1	CNTNAP5	FALSE	CNTNAP5
61585	0	0.252248	1	HBA2;HBA1	FALSE	HBA2;HBA1
61589	0	0.252248	1	INPP5B	FALSE	INPP5B
61591	0	0.252248	1	FAM40B	FALSE	FAM40B
61595	0	0.252248	1	IGHG1	FALSE	IGHG1
61609	0	0.252248	1	DNAH11	FALSE	DNAH11
61611	0	0.252248	1	ZNF409	FALSE	ZNF409
61616	0	0.252248	1	LOC441294	FALSE	LOC441294
61618	0	0.252248	1	C17orf37	FALSE	C17orf37
61622	0	0.252248	1	ZNF14	FALSE	ZNF14
61631	0	0.252248	1	ZNF330	FALSE	ZNF330
61633	0	0.252248	1	RGAG1	FALSE	RGAG1
61639	0	0.252248	1	LTBP3	FALSE	LTBP3
61643	0	0.252248	1	OR1F2	FALSE	OR1F2
61645	0	0.252248	1	IGL@	FALSE	IGL@
61647	0	0.252248	1	CTGLF1	FALSE	CTGLF1
61649	0	0.252248	1	RGS12	FALSE	RGS12
61655	0	0.252248	1	DIP2A	FALSE	DIP2A
61657	0	0.252248	1	KIFC1	FALSE	KIFC1
61659	0	0.252248	1	C12orf32	FALSE	C12orf32
61661	0	0.252248	1	FGG	FALSE	FGG
61665	0	0.252248	1	Histone	FALSE	Histone
61669	0	0.252248	1	RP11-297H3.4	FALSE	RP11-297H3.4
61679	0	0.252248	1	MAZ	FALSE	MAZ
61681	0	0.252248	1	SERPINA1	FALSE	SERPINA1
61683	0	0.252248	1	LOC388177	FALSE	LOC388177
61687	0	0.252248	1	TTC26	FALSE	TTC26
61691	0	0.252248	1	MT-CO1	FALSE	MT-CO1
61693	0	0.252248	1	SMG6	FALSE	SMG6
61695	0	0.252248	1	MFSD4A	FALSE	MFSD4A
61697	0	0.252248	1	OR1I1	FALSE	OR1I1
61703	0	0.252248	1	ZYG11A	FALSE	ZYG11A
61707	0	0.252248	1	PATL1	FALSE	PATL1
61711	0	0.252248	1	JSRP1	FALSE	JSRP1
61713	0	0.252248	1	OLFML1	FALSE	OLFML1
61717	0	0.252248	1	TRAPPC6B	FALSE	TRAPPC6B
61719	0	0.252248	1	SLC34A2	FALSE	SLC34A2
61721	0	0.252248	1	ATP13A1	FALSE	ATP13A1
61729	0	0.252248	1	OR51B4	FALSE	OR51B4
61733	0	0.252248	1	PIGW	FALSE	PIGW
61743	0	0.252248	1	SMIM24	FALSE	SMIM24
61745	0	0.250253	1	ABCB1	FALSE	ABCB1
61750	0	0.250253	1	ADH2	FALSE	ADH2
61752	0	0.250253	1	ADIPOQ	FALSE	ADIPOQ
61754	0	0.250253	1	ALDH2	FALSE	ALDH2
61756	0	0.250253	1	AMPD1	FALSE	AMPD1
61763	0	0.250253	1	APOB	FALSE	APOB
61765	0	0.250253	1	APRT	FALSE	APRT
61767	0	0.250253	1	BAZ2A	FALSE	BAZ2A
61771	0	0.250253	1	BRCA2	FALSE	BRCA2
61777	0	0.250253	1	COL22A1	FALSE	COL22A1
61779	0	0.250253	1	COl2A1	FALSE	COl2A1
61781	0	0.250253	1	CR2	FALSE	CR2
61783	0	0.250253	1	CREB2	FALSE	CREB2
61785	0	0.250253	1	DNAH12	FALSE	DNAH12
61787	0	0.250253	1	ECE1	FALSE	ECE1
61797	0	0.250253	1	GRIK1	FALSE	GRIK1
61799	0	0.250253	1	GRIN3A	FALSE	GRIN3A
61801	0	0.250253	1	HIF1 A	FALSE	HIF1 A
61805	0	0.250253	1	IL23	FALSE	IL23
61807	0	0.250253	1	KDR	FALSE	KDR
61813	0	0.250253	1	MMP8	FALSE	MMP8
61815	0	0.250253	1	MMP9	FALSE	MMP9
61819	0	0.250253	1	OPG	FALSE	OPG
61821	0	0.250253	1	PAI1	FALSE	PAI1
61823	0	0.250253	1	PLEKHH1	FALSE	PLEKHH1
61825	0	0.250253	1	PON1	FALSE	PON1
61827	0	0.250253	1	F2	FALSE	F2
61829	0	0.250253	1	PTGIR	FALSE	PTGIR
61831	0	0.250253	1	RANKL	FALSE	RANKL
61835	0	0.250253	1	SREBP2	FALSE	SREBP2
61844	0	0.250253	1	TGFBR3	FALSE	TGFBR3
61848	0	0.250253	1	USH1C	FALSE	USH1C
61850	0	0.250253	1	VDR	FALSE	VDR
61852	0	0.250253	1	VEGF	FALSE	VEGF
61858	0	0.491488	1	SLC15A1	FALSE	SLC15A1
61861	0	0.491488	1	LOC728254	FALSE	LOC728254
61863	0	0.491488	1	NUP58	FALSE	NUP58
61865	0	0.491488	1	TTC39A	FALSE	TTC39A
61867	0	0.491488	1	MOP-1	FALSE	MOP-1
61869	0	0.491488	1	ERBB2	FALSE	ERBB2
61871	0	0.491488	1	TMX4	FALSE	TMX4
61873	0	0.491488	1	CSNK1G1	FALSE	CSNK1G1
61875	0	0.491488	1	KIAA1654	FALSE	KIAA1654
61877	0	0.491488	1	ALX4	FALSE	ALX4
61879	0	0.491488	1	DOT1L	FALSE	DOT1L
61881	0	0.491488	1	SSH2	FALSE	SSH2
61883	0	0.491488	1	MAPK8	FALSE	MAPK8
61885	0	0.491488	1	BMPER	FALSE	BMPER
61887	0	0.491488	1	NELL1	FALSE	NELL1
61889	0	0.491488	1	UMODL1	FALSE	UMODL1
61891	0	0.491488	1	SNCAIP	FALSE	SNCAIP
61893	0	0.491488	1	HIF3A	FALSE	HIF3A
61895	0	0.491488	1	TMEM249	FALSE	TMEM249
61897	0	0.491488	1	TNFRSF14	FALSE	TNFRSF14
61899	0	0.491488	1	ATP7A	FALSE	ATP7A
61901	0	0.491488	1	ARAF	FALSE	ARAF
61903	0	0.491488	1	HDGFRP2	FALSE	HDGFRP2
61905	0	0.491488	1	RBM14	FALSE	RBM14
61907	0	0.491488	1	DNM1	FALSE	DNM1
61909	0	0.491488	1	MAML1	FALSE	MAML1
61911	0	0.491488	1	ZNF302	FALSE	ZNF302
61913	0	0.491488	1	KATNB1	FALSE	KATNB1
61915	0	0.491488	1	PSMB2	FALSE	PSMB2
61917	0	0.491488	1	EIF4E2	FALSE	EIF4E2
61919	0	0.491488	1	GLI4	FALSE	GLI4
61921	0	0.491488	1	OR5G5P	FALSE	OR5G5P
61923	0	0.491488	1	PRSS1	FALSE	PRSS1
61925	0	0.491488	1	FAM78B	FALSE	FAM78B
61927	0	0.491488	1	TJP2	FALSE	TJP2
61929	0	0.491488	1	IGHV5-78	FALSE	IGHV5-78
61931	0	0.491488	1	SPG7	FALSE	SPG7
61933	0	0.491488	1	PRO0471	FALSE	PRO0471
61935	0	0.491488	1	KLF12	FALSE	KLF12
61937	0	0.491488	1	ARSD	FALSE	ARSD
61939	0	0.491488	1	GSN-AS1	FALSE	GSN-AS1
61941	0	0.491488	1	OR5P1P	FALSE	OR5P1P
61943	0	0.491488	1	LOC100128922	FALSE	LOC100128922
61945	0	0.491488	1	LOC645261	FALSE	LOC645261
61947	0	0.491488	1	LOC100133131	FALSE	LOC100133131
61949	0	0.491488	1	HLA-B	FALSE	HLA-B
61951	0	0.491488	1	TPT1P8	FALSE	TPT1P8
61953	0	0.491488	1	MGEA5	FALSE	MGEA5
61955	0	0.491488	1	OR5E1P	FALSE	OR5E1P
61958	0	0.491488	1	LYG2	FALSE	LYG2
61960	0	0.491488	1	AIFM2	FALSE	AIFM2
61962	0	0.491488	1	GRK5	FALSE	GRK5
61964	0	0.491488	1	BEST3	FALSE	BEST3
61966	0	0.491488	1	SLC25A37	FALSE	SLC25A37
61968	0	0.491488	1	MT1E	FALSE	MT1E
61970	0	0.491488	1	LCA10	FALSE	LCA10
61972	0	0.491488	1	SMCR2	FALSE	SMCR2
61974	0	0.491488	1	C1GALT1	FALSE	C1GALT1
61976	0	0.491488	1	ENTPD1	FALSE	ENTPD1
61978	0	0.491488	1	RAI1	FALSE	RAI1
61980	0	0.491488	1	POLR2J3	FALSE	POLR2J3
61982	0	0.491488	1	LOC157740	FALSE	LOC157740
61984	0	0.491488	1	MUC5AC	FALSE	MUC5AC
61986	0	0.491488	1	MAP3K21	FALSE	MAP3K21
61988	0	0.491488	1	LY6G6E	FALSE	LY6G6E
61990	0	0.491488	1	LEAP2	FALSE	LEAP2
61992	0	0.491488	1	PHF10	FALSE	PHF10
61994	0	0.491488	1	COL28A1	FALSE	COL28A1
61996	0	0.491488	1	ROR1	FALSE	ROR1
61998	0	0.491488	1	AQR	FALSE	AQR
62000	0	0.491488	1	DONSON	FALSE	DONSON
62002	0	0.491488	1	LOC647070	FALSE	LOC647070
62004	0	0.491488	1	RNASET2	FALSE	RNASET2
62007	0	0.491488	1	TRAPPC3L	FALSE	TRAPPC3L
62009	0	0.491488	1	LOC153811	FALSE	LOC153811
62011	0	0.491488	1	FBXO17	FALSE	FBXO17
62013	0	0.491488	1	LRRC1	FALSE	LRRC1
62015	0	0.491488	1	COL27A1	FALSE	COL27A1
62017	0	0.491488	1	TRMT44	FALSE	TRMT44
62019	0	0.491488	1	COPE	FALSE	COPE
62021	0	0.491488	1	NAMPT	FALSE	NAMPT
62023	0	0.491488	1	LINC01949	FALSE	LINC01949
62025	0	0.491488	1	FNBP1	FALSE	FNBP1
62027	0	0.491488	1	HS3ST3B1	FALSE	HS3ST3B1
62029	0	0.491488	1	FLJ13773	FALSE	FLJ13773
62031	0	0.491488	1	DPF3	FALSE	DPF3
62033	0	0.491488	1	CNIH4	FALSE	CNIH4
62035	0	0.491488	1	TBC1D27	FALSE	TBC1D27
62037	0	0.491488	1	ZNF598	FALSE	ZNF598
62039	0	0.491488	1	GATA2-AS1	FALSE	GATA2-AS1
62041	0	0.491488	1	FLJ21408	FALSE	FLJ21408
62043	0	0.491488	1	LOC728061	FALSE	LOC728061
62045	0	0.491488	1	LINC00923	FALSE	LINC00923
62047	0	0.491488	1	MAGIX	FALSE	MAGIX
62049	0	0.491488	1	SLC35F5	FALSE	SLC35F5
62051	0	0.491488	1	LZIC	FALSE	LZIC
62053	0	0.491488	1	ALPK1	FALSE	ALPK1
62055	0	0.491488	1	PRORY	FALSE	PRORY
62057	0	0.491488	1	GOLGA2P10	FALSE	GOLGA2P10
62059	0	0.491488	1	MIATNB	FALSE	MIATNB
62061	0	0.491488	1	FAM224A	FALSE	FAM224A
62063	0	0.491488	1	DYNLT1	FALSE	DYNLT1
62065	0	0.491488	1	BPTF	FALSE	BPTF
62067	0	0.491488	1	LOC100129447	FALSE	LOC100129447
62069	0	0.491488	1	LOC200830	FALSE	LOC200830
62071	0	0.491488	1	MARVELD2	FALSE	MARVELD2
62073	0	0.491488	1	LOC284244	FALSE	LOC284244
62075	0	0.491488	1	LINC01529	FALSE	LINC01529
62077	0	0.491488	1	RPL23AP7	FALSE	RPL23AP7
62079	0	0.491488	1	RSPH9	FALSE	RSPH9
62081	0	0.491488	1	LOC400662	FALSE	LOC400662
62083	0	0.491488	1	FLJ30901	FALSE	FLJ30901
62085	0	0.491488	1	LOC728705	FALSE	LOC728705
62087	0	0.491488	1	LOC153546	FALSE	LOC153546
62089	0	0.491488	1	FNDC3A	FALSE	FNDC3A
62091	0	0.491488	1	JAM2	FALSE	JAM2
62093	0	0.491488	1	LINC01793	FALSE	LINC01793
62095	0	0.491488	1	RPRD1A	FALSE	RPRD1A
62097	0	0.491488	1	IPO5P1	FALSE	IPO5P1
62099	0	0.491488	1	COQ3	FALSE	COQ3
62101	0	0.491488	1	LOC643659	FALSE	LOC643659
62103	0	0.491488	1	PCGF3	FALSE	PCGF3
62105	0	0.491488	1	FAM234A	FALSE	FAM234A
62107	0	0.491488	1	VWA5B1	FALSE	VWA5B1
62109	0	0.491488	1	LOC646588	FALSE	LOC646588
62111	0	0.491488	1	LOC729866	FALSE	LOC729866
62113	0	0.491488	1	CCDC88B	FALSE	CCDC88B
62115	0	0.491488	1	ARHGAP21	FALSE	ARHGAP21
62117	0	0.491488	1	NOTCH2NL	FALSE	NOTCH2NL
62119	0	0.491488	1	TCAF2	FALSE	TCAF2
62121	0	0.491488	1	NLRC3	FALSE	NLRC3
62123	0	0.491488	1	KIRREL	FALSE	KIRREL
62125	0	0.491488	1	LOC100127940	FALSE	LOC100127940
62127	0	0.491488	1	SORD	FALSE	SORD
62129	0	0.491488	1	RNF180	FALSE	RNF180
62131	0	0.491488	1	LOC286063	FALSE	LOC286063
62133	0	0.491488	1	ZNF329	FALSE	ZNF329
62135	0	0.491488	1	LINC01184	FALSE	LINC01184
62137	0	0.491488	1	FAM198A	FALSE	FAM198A
62139	0	0.491488	1	LOC105370941	FALSE	LOC105370941
62141	0	0.491488	1	PTPN2	FALSE	PTPN2
62143	0	0.491488	1	LOC102723701	FALSE	LOC102723701
62145	0	0.491488	1	NDUFA10	FALSE	NDUFA10
62147	0	0.491488	1	WDFY3	FALSE	WDFY3
62149	0	0.491488	1	MYNN	FALSE	MYNN
62151	0	0.491488	1	LOC100129455	FALSE	LOC100129455
62153	0	0.491488	1	LOC100131581	FALSE	LOC100131581
62156	0	0.491488	1	LOC100129406	FALSE	LOC100129406
62158	0	0.491488	1	LOC100131894	FALSE	LOC100131894
62160	0	0.491488	1	LOC100131315	FALSE	LOC100131315
62162	0	0.491488	1	LOC100289470	FALSE	LOC100289470
62164	0	0.491488	1	CASC22	FALSE	CASC22
62166	0	0.491488	1	TCP11X2	FALSE	TCP11X2
62168	0	0.491488	1	SSPO	FALSE	SSPO
62170	0	0.491488	1	FAM95B1; LOC105379252	FALSE	FAM95B1; LOC105379252
62172	0	0.491488	1	PPIEL	FALSE	PPIEL
62175	0	0.491488	1	RTBDN	FALSE	RTBDN
62177	0	0.491488	1	LOC728903	FALSE	LOC728903
62181	0	0.491488	1	LOC100130278	FALSE	LOC100130278
62183	0	0.491488	1	NALCN	FALSE	NALCN
62185	0	0.491488	1	LOC645427	FALSE	LOC645427
62187	0	0.491488	1	LOC284581	FALSE	LOC284581
62189	0	0.491488	1	PDXK	FALSE	PDXK
62191	0	0.491488	1	LOC100130078	FALSE	LOC100130078
62193	0	0.491488	1	LINC02067	FALSE	LINC02067
62195	0	0.491488	1	LOC283713	FALSE	LOC283713
62197	0	0.491488	1	LOC497256	FALSE	LOC497256
62199	0	0.491488	1	LOC100130456	FALSE	LOC100130456
62201	0	0.491488	1	LOC286052	FALSE	LOC286052
62203	0	0.491488	1	LOC100129115	FALSE	LOC100129115
62205	0	0.491488	1	LOC100130654	FALSE	LOC100130654
62207	0	0.491488	1	KRT42P	FALSE	KRT42P
62209	0	0.491488	1	MPZL3	FALSE	MPZL3
62211	0	0.491488	1	CCDC129	FALSE	CCDC129
62213	0	0.491488	1	PRKXP1	FALSE	PRKXP1
62215	0	0.491488	1	LOC644727	FALSE	LOC644727
62217	0	0.491488	1	GALT	FALSE	GALT
62219	0	0.491488	1	FLJ38773	FALSE	FLJ38773
62221	0	0.491488	1	LOC284513	FALSE	LOC284513
62223	0	0.491488	1	OXR1	FALSE	OXR1
62225	0	0.491488	1	PGM5P2	FALSE	PGM5P2
62227	0	0.491488	1	LOC100131150	FALSE	LOC100131150
62229	0	0.491488	1	LOC100130433	FALSE	LOC100130433
62231	0	0.491488	1	LOC283075	FALSE	LOC283075
62233	0	0.491488	1	LOC100132363	FALSE	LOC100132363
62235	0	0.491488	1	LOC100130713	FALSE	LOC100130713
62237	0	0.491488	1	RAC2	FALSE	RAC2
62239	0	0.491488	1	LOC100130417	FALSE	LOC100130417
62241	0	0.491488	1	LOC285191	FALSE	LOC285191
62243	0	0.491488	1	C5orf56	FALSE	C5orf56
62245	0	0.491488	1	MAFIP	FALSE	MAFIP
62247	0	0.491488	1	LOC101928343	FALSE	LOC101928343
62249	0	0.491488	1	CARD11	FALSE	CARD11
62251	0	0.491488	1	LOC101927759	FALSE	LOC101927759
62253	0	0.491488	1	FLJ40039	FALSE	FLJ40039
62255	0	0.491488	1	SPEM1	FALSE	SPEM1
62257	0	0.491488	1	LOC283352	FALSE	LOC283352
62259	0	0.491488	1	LOC100129648	FALSE	LOC100129648
62261	0	0.491488	1	LOC100131195	FALSE	LOC100131195
62263	0	0.491488	1	LOC643549	FALSE	LOC643549
62265	0	0.491488	1	LZTS2	FALSE	LZTS2
62267	0	0.491488	1	LOC400965	FALSE	LOC400965
62269	0	0.491488	1	FLJ40712	FALSE	FLJ40712
62271	0	0.491488	1	LOC642335	FALSE	LOC642335
62273	0	0.491488	1	RBM10	FALSE	RBM10
62275	0	0.491488	1	LOC283861	FALSE	LOC283861
62277	0	0.491488	1	LOC100132593	FALSE	LOC100132593
62279	0	0.491488	1	SLC12A5	FALSE	SLC12A5
62281	0	0.491488	1	TMCO5B	FALSE	TMCO5B
62283	0	0.491488	1	HDAC7	FALSE	HDAC7
62285	0	0.491488	1	TBC1D3L	FALSE	TBC1D3L
62288	0	0.491488	1	TAS1R3	FALSE	TAS1R3
62290	0	0.491488	1	LOC100131821	FALSE	LOC100131821
62292	0	0.491488	1	CASTOR2	FALSE	CASTOR2
62294	0	0.491488	1	SLC22A8	FALSE	SLC22A8
62296	0	0.491488	1	FLJ41327	FALSE	FLJ41327
62298	0	0.491488	1	LOC100128429	FALSE	LOC100128429
62300	0	0.491488	1	LOC100132207	FALSE	LOC100132207
62302	0	0.491488	1	LOC642648	FALSE	LOC642648
62304	0	0.491488	1	LOC100128107	FALSE	LOC100128107
62306	0	0.491488	1	CYTH1	FALSE	CYTH1
62308	0	0.491488	1	LOC100131829	FALSE	LOC100131829
62310	0	0.491488	1	FLJ42022	FALSE	FLJ42022
62312	0	0.491488	1	RASGRP2	FALSE	RASGRP2
62314	0	0.491488	1	TMEM262	FALSE	TMEM262
62317	0	0.491488	1	LOC100128170	FALSE	LOC100128170
62319	0	0.491488	1	LOC100130476	FALSE	LOC100130476
62321	0	0.491488	1	CCNDBP1	FALSE	CCNDBP1
62323	0	0.491488	1	LINC01684	FALSE	LINC01684
62325	0	0.491488	1	LOC100131043	FALSE	LOC100131043
62327	0	0.491488	1	LOC100128400	FALSE	LOC100128400
62329	0	0.491488	1	LOC100130642	FALSE	LOC100130642
62331	0	0.491488	1	VAV2	FALSE	VAV2
62333	0	0.491488	1	DENND2C	FALSE	DENND2C
62335	0	0.491488	1	LOC100131000	FALSE	LOC100131000
62338	0	0.491488	1	SRGAP2	FALSE	SRGAP2
62341	0	0.491488	1	PDS5A	FALSE	PDS5A
62343	0	0.491488	1	LOC100128402	FALSE	LOC100128402
62345	0	0.491488	1	RNF212	FALSE	RNF212
62347	0	0.491488	1	MEG3	FALSE	MEG3
62349	0	0.491488	1	FAM99A	FALSE	FAM99A
62351	0	0.491488	1	CRHR1	FALSE	CRHR1
62353	0	0.491488	1	KCTD21-AS1	FALSE	KCTD21-AS1
62355	0	0.491488	1	LOC100128198	FALSE	LOC100128198
62357	0	0.491488	1	LOC441268	FALSE	LOC441268
62359	0	0.491488	1	FAM20C	FALSE	FAM20C
62361	0	0.491488	1	DENND3	FALSE	DENND3
62363	0	0.491488	1	BNIP2	FALSE	BNIP2
62365	0	0.491488	1	VKORC1	FALSE	VKORC1
62367	0	0.491488	1	FLNA	FALSE	FLNA
62369	0	0.491488	1	TBC1D22A	FALSE	TBC1D22A
62371	0	0.491488	1	LOC100129724	FALSE	LOC100129724
62373	0	0.491488	1	BBIP1	FALSE	BBIP1
62375	0	0.491488	1	KALRN	FALSE	KALRN
62377	0	0.491488	1	LRRC37BP1	FALSE	LRRC37BP1
62380	0	0.491488	1	LOC728684	FALSE	LOC728684
62382	0	0.491488	1	PCBP3	FALSE	PCBP3
62384	0	0.491488	1	LOC100131099	FALSE	LOC100131099
62386	0	0.491488	1	LOC645645	FALSE	LOC645645
62388	0	0.491488	1	PRSS29P	FALSE	PRSS29P
62390	0	0.491488	1	LOC100131190	FALSE	LOC100131190
62392	0	0.491488	1	LOC100129763	FALSE	LOC100129763
62394	0	0.491488	1	PKP4-AS1	FALSE	PKP4-AS1
62396	0	0.491488	1	FLJ44385	FALSE	FLJ44385
62398	0	0.491488	1	FLJ44477	FALSE	FLJ44477
62400	0	0.491488	1	CLDN4	FALSE	CLDN4
62402	0	0.491488	1	CSRP1	FALSE	CSRP1
62404	0	0.491488	1	TMA7	FALSE	TMA7
62406	0	0.491488	1	LOC100128494	FALSE	LOC100128494
62408	0	0.491488	1	LOC100129721	FALSE	LOC100129721
62410	0	0.491488	1	LOC101928953	FALSE	LOC101928953
62412	0	0.491488	1	LOC100130419	FALSE	LOC100130419
62414	0	0.491488	1	LOC647983	FALSE	LOC647983
62417	0	0.491488	1	LOC644285	FALSE	LOC644285
62419	0	0.491488	1	LOC100129111	FALSE	LOC100129111
62421	0	0.491488	1	LOC100128670	FALSE	LOC100128670
62424	0	0.491488	1	BCAR1	FALSE	BCAR1
62426	0	0.491488	1	LOC100127955	FALSE	LOC100127955
62428	0	0.491488	1	LOC100289580	FALSE	LOC100289580
62430	0	0.491488	1	LOC101929106	FALSE	LOC101929106
62432	0	0.491488	1	DNAH10OS	FALSE	DNAH10OS
62434	0	0.491488	1	LOC100130741	FALSE	LOC100130741
62436	0	0.491488	1	LOC401557	FALSE	LOC401557
62438	0	0.491488	1	ASPSCR1	FALSE	ASPSCR1
62440	0	0.491488	1	CFAP74	FALSE	CFAP74
62442	0	0.491488	1	FLJ45482	FALSE	FLJ45482
62444	0	0.491488	1	LOC100132495	FALSE	LOC100132495
62446	0	0.491488	1	LOC100130429	FALSE	LOC100130429
62448	0	0.491488	1	LOC100130587	FALSE	LOC100130587
62450	0	0.491488	1	LOC400212	FALSE	LOC400212
62452	0	0.491488	1	C2orf49	FALSE	C2orf49
62454	0	0.491488	1	LOC100128333	FALSE	LOC100128333
62456	0	0.491488	1	LOC401433	FALSE	LOC401433
62458	0	0.491488	1	LOC643936	FALSE	LOC643936
62460	0	0.491488	1	NDUFS7	FALSE	NDUFS7
62462	0	0.491488	1	LOC100130152	FALSE	LOC100130152
62464	0	0.491488	1	LOC400968	FALSE	LOC400968
62466	0	0.491488	1	LOC728673	FALSE	LOC728673
62468	0	0.491488	1	LOC400743	FALSE	LOC400743
62470	0	0.491488	1	LOXHD1	FALSE	LOXHD1
62472	0	0.491488	1	LOC100129373	FALSE	LOC100129373
62474	0	0.491488	1	TRAV20	FALSE	TRAV20
62476	0	0.491488	1	TNRC18P1	FALSE	TNRC18P1
62478	0	0.491488	1	LDHAL6FP	FALSE	LDHAL6FP
62480	0	0.491488	1	LOC102723968	FALSE	LOC102723968
62483	0	0.491488	1	LOC100129869	FALSE	LOC100129869
62485	0	0.491488	1	LOC100128184	FALSE	LOC100128184
62487	0	0.491488	1	C1QTNF6	FALSE	C1QTNF6
62489	0	0.491488	1	LOC100128348	FALSE	LOC100128348
62491	0	0.491488	1	LOC100129186	FALSE	LOC100129186
62493	0	0.491488	1	LOC100130768	FALSE	LOC100130768
62495	0	0.491488	1	MTMR14	FALSE	MTMR14
62497	0	0.491488	1	SLC4A8	FALSE	SLC4A8
62499	0	0.491488	1	LOC100130913	FALSE	LOC100130913
62501	0	0.491488	1	VAC14	FALSE	VAC14
62503	0	0.491488	1	LOC100129974	FALSE	LOC100129974
62505	0	0.491488	1	LOC100134237	FALSE	LOC100134237
62507	0	0.491488	1	HMCN2	FALSE	HMCN2
62509	0	0.491488	1	FLJ46875	FALSE	FLJ46875
62511	0	0.491488	1	LOC100132790	FALSE	LOC100132790
62514	0	0.491488	1	LOC100034248	FALSE	LOC100034248
62516	0	0.491488	1	LOC100128703	FALSE	LOC100128703
62518	0	0.491488	1	LOC100507236	FALSE	LOC100507236
62520	0	0.491488	1	LOC100131831	FALSE	LOC100131831
62522	0	0.491488	1	EPS15	FALSE	EPS15
62524	0	0.491488	1	THRB-AS1	FALSE	THRB-AS1
62526	0	0.491488	1	LOC644686	FALSE	LOC644686
62528	0	0.491488	1	LINC02138	FALSE	LINC02138
62530	0	0.491488	1	LINC02213	FALSE	LINC02213
62532	0	0.491488	1	RPS2P47	FALSE	RPS2P47
62534	0	0.491488	1	FGD2	FALSE	FGD2
62536	0	0.491488	1	ADAMTS7P1	FALSE	ADAMTS7P1
62538	0	0.491488	1	ZSCAN30	FALSE	ZSCAN30
62540	0	0.491488	1	LOC441666	FALSE	LOC441666
62542	0	0.491488	1	SLC37A3	FALSE	SLC37A3
62544	0	0.491488	1	SEC14L3	FALSE	SEC14L3
62547	0	0.491488	1	LOC642980	FALSE	LOC642980
62549	0	0.491488	1	TRIO	FALSE	TRIO
62551	0	0.491488	1	EML6	FALSE	EML6
62553	0	0.491488	1	ANK3	FALSE	ANK3
62555	0	0.491488	1	TPTEP1	FALSE	TPTEP1
62557	0	0.491488	1	TRMT13	FALSE	TRMT13
62559	0	0.491488	1	BST2	FALSE	BST2
62561	0	0.491488	1	SNAPC5	FALSE	SNAPC5
62563	0	0.491488	1	METTL26	FALSE	METTL26
62565	0	0.491488	1	KCNQ2	FALSE	KCNQ2
62567	0	0.491488	1	ERCC5	FALSE	ERCC5
62569	0	0.491488	1	GTPBP6	FALSE	GTPBP6
62571	0	0.491488	1	GABRB1	FALSE	GABRB1
62573	0	0.491488	1	SYNJ2	FALSE	SYNJ2
62575	0	0.491488	1	USP42	FALSE	USP42
62577	0	0.491488	1	KRT87P	FALSE	KRT87P
62579	0	0.491488	1	PPP3CB	FALSE	PPP3CB
62581	0	0.491488	1	ST7L	FALSE	ST7L
62583	0	0.491488	1	ATMIN	FALSE	ATMIN
62586	0	0.491488	1	CFAP65	FALSE	CFAP65
62589	0	0.491488	1	KMT5C	FALSE	KMT5C
62591	0	0.491488	1	PMPCA	FALSE	PMPCA
62593	0	0.491488	1	ANKDD1A	FALSE	ANKDD1A
62595	0	0.491488	1	CELA3A	FALSE	CELA3A
62597	0	0.491488	1	MAPK12	FALSE	MAPK12
62599	0	0.491488	1	BAD	FALSE	BAD
62601	0	0.491488	1	CD72	FALSE	CD72
62603	0	0.491488	1	PTGR1	FALSE	PTGR1
62605	0	0.491488	1	DPP6	FALSE	DPP6
62607	0	0.491488	1	RASSF1	FALSE	RASSF1
62609	0	0.491488	1	LINC00893	FALSE	LINC00893
62611	0	0.491488	1	UBA5	FALSE	UBA5
62613	0	0.491488	1	SVIL	FALSE	SVIL
62615	0	0.491488	1	ROPN1	FALSE	ROPN1
62617	0	0.491488	1	LPIN1	FALSE	LPIN1
62619	0	0.491488	1	PRAF2	FALSE	PRAF2
62621	0	0.491488	1	CD2	FALSE	CD2
62623	0	0.491488	1	PKDCC	FALSE	PKDCC
62625	0	0.491488	1	SPX	FALSE	SPX
62627	0	0.491488	1	STARD7-AS1	FALSE	STARD7-AS1
62629	0	0.491488	1	SNX8	FALSE	SNX8
62631	0	0.491488	1	MINOS1P1	FALSE	MINOS1P1
62633	0	0.491488	1	TBCD	FALSE	TBCD
62635	0	0.491488	1	LOC101060157	FALSE	LOC101060157
62637	0	0.491488	1	CNOT3	FALSE	CNOT3
62639	0	0.491488	1	ZMYM2	FALSE	ZMYM2
62641	0	0.491488	1	CCDC57	FALSE	CCDC57
62643	0	0.491488	1	LINC00917	FALSE	LINC00917
62645	0	0.491488	1	LOC145945	FALSE	LOC145945
62647	0	0.491488	1	MIR3142HG	FALSE	MIR3142HG
62649	0	0.491488	1	UVSSA	FALSE	UVSSA
62651	0	0.491488	1	LOC284240	FALSE	LOC284240
62653	0	0.491488	1	LOC81787	FALSE	LOC81787
62655	0	0.491488	1	LOC399716	FALSE	LOC399716
62657	0	0.491488	1	ATOH8	FALSE	ATOH8
62659	0	0.491488	1	CALML3-AS1	FALSE	CALML3-AS1
62661	0	0.491488	1	HACD2	FALSE	HACD2
62663	0	0.491488	1	PGA3	FALSE	PGA3
62665	0	0.491488	1	ABI3BP	FALSE	ABI3BP
62667	0	0.491488	1	PYGO1	FALSE	PYGO1
62669	0	0.491488	1	LOC283911	FALSE	LOC283911
62671	0	0.491488	1	KIF3A	FALSE	KIF3A
62673	0	0.491488	1	TRIM64EP	FALSE	TRIM64EP
62676	0	0.491488	1	S100A7A	FALSE	S100A7A
62678	0	0.491488	1	DACOR1	FALSE	DACOR1
62680	0	0.491488	1	KANK3	FALSE	KANK3
62682	0	0.491488	1	KLHDC4	FALSE	KLHDC4
62685	0	0.491488	1	ZSCAN1	FALSE	ZSCAN1
62687	0	0.491488	1	LINC01297	FALSE	LINC01297
62689	0	0.491488	1	HIP1	FALSE	HIP1
62691	0	0.491488	1	ARID5A	FALSE	ARID5A
62693	0	0.491488	1	SLMAP	FALSE	SLMAP
62695	0	0.491488	1	LOC100132099	FALSE	LOC100132099
62697	0	0.491488	1	LOC646513	FALSE	LOC646513
62699	0	0.491488	1	CLEC2A	FALSE	CLEC2A
62701	0	0.491488	1	SH3KBP1	FALSE	SH3KBP1
62703	0	0.491488	1	HCRP1	FALSE	HCRP1
62705	0	0.491488	1	PLCD4	FALSE	PLCD4
62707	0	0.491488	1	CYP2A13	FALSE	CYP2A13
62709	0	0.491488	1	LOC646743	FALSE	LOC646743
62711	0	0.491488	1	DEFA7P	FALSE	DEFA7P
62713	0	0.491488	1	DEFA9P	FALSE	DEFA9P
62715	0	0.491488	1	KLK13	FALSE	KLK13
62717	0	0.491488	1	HSP90AB5P	FALSE	HSP90AB5P
62719	0	0.491488	1	ATP13A2	FALSE	ATP13A2
62721	0	0.491488	1	LINC00260	FALSE	LINC00260
62723	0	0.491488	1	SLC45A2	FALSE	SLC45A2
62725	0	0.491488	1	MGC10814	FALSE	MGC10814
62727	0	0.491488	1	LOC105371184	FALSE	LOC105371184
62729	0	0.491488	1	LAT2	FALSE	LAT2
62731	0	0.491488	1	UPK1A-AS1	FALSE	UPK1A-AS1
62733	0	0.491488	1	BFSP2-AS1	FALSE	BFSP2-AS1
62735	0	0.491488	1	RGR	FALSE	RGR
62737	0	0.491488	1	HLA-DQA1	FALSE	HLA-DQA1
62739	0	0.491488	1	C14orf159	FALSE	C14orf159
62741	0	0.491488	1	RRN3P1	FALSE	RRN3P1
62743	0	0.491488	1	LOC642862	FALSE	LOC642862
62745	0	0.491488	1	GLB1L3	FALSE	GLB1L3
62747	0	0.491488	1	ZNF587	FALSE	ZNF587
62749	0	0.491488	1	HES2	FALSE	HES2
62751	0	0.491488	1	UTY	FALSE	UTY
62753	0	0.491488	1	IGLL5	FALSE	IGLL5
62755	0	0.491488	1	CSAG4	FALSE	CSAG4
62757	0	0.491488	1	FBRSL1	FALSE	FBRSL1
62759	0	0.491488	1	DDIT4L	FALSE	DDIT4L
62761	0	0.491488	1	PHBP19	FALSE	PHBP19
62763	0	0.491488	1	ZNF527	FALSE	ZNF527
62765	0	0.491488	1	LAMA5	FALSE	LAMA5
62767	0	0.491488	1	RNF208	FALSE	RNF208
62769	0	0.491488	1	ICMT	FALSE	ICMT
62771	0	0.491488	1	RPS21	FALSE	RPS21
62773	0	0.491488	1	AMD1P3	FALSE	AMD1P3
62775	0	0.491488	1	TDRD3	FALSE	TDRD3
62777	0	0.491488	1	TLN1	FALSE	TLN1
62779	0	0.491488	1	KLHL14	FALSE	KLHL14
62781	0	0.491488	1	ZNF248	FALSE	ZNF248
62783	0	0.491488	1	ANKRD20A5P	FALSE	ANKRD20A5P
62785	0	0.491488	1	SPATA21	FALSE	SPATA21
62787	0	0.491488	1	MORN4	FALSE	MORN4
62789	0	0.491488	1	LOC152048	FALSE	LOC152048
62791	0	0.491488	1	PLGLB2	FALSE	PLGLB2
62793	0	0.491488	1	IGLV6-57	FALSE	IGLV6-57
62795	0	0.491488	1	LILRB4	FALSE	LILRB4
62797	0	0.491488	1	C16orf52	FALSE	C16orf52
62799	0	0.491488	1	C1orf145	FALSE	C1orf145
62801	0	0.491488	1	GRASPOS	FALSE	GRASPOS
62803	0	0.491488	1	SLIT1	FALSE	SLIT1
62805	0	0.491488	1	VPS53	FALSE	VPS53
62807	0	0.491488	1	SNX29	FALSE	SNX29
62809	0	0.491488	1	SNX22	FALSE	SNX22
62811	0	0.491488	1	LOC654342	FALSE	LOC654342
62813	0	0.491488	1	ANKS1A	FALSE	ANKS1A
62815	0	0.491488	1	GRIA3	FALSE	GRIA3
62817	0	0.491488	1	MGAT4EP	FALSE	MGAT4EP
62819	0	0.491488	1	LOC285043	FALSE	LOC285043
62821	0	0.491488	1	ARAFP2	FALSE	ARAFP2
62823	0	0.491488	1	DNAH2	FALSE	DNAH2
62825	0	0.491488	1	LOC730961	FALSE	LOC730961
62827	0	0.491488	1	LYPD4	FALSE	LYPD4
62829	0	0.491488	1	MGC34796	FALSE	MGC34796
62831	0	0.491488	1	LOC100134937	FALSE	LOC100134937
62833	0	0.491488	1	GJD4	FALSE	GJD4
62835	0	0.491488	1	LINC01783	FALSE	LINC01783
62838	0	0.491488	1	PRODH	FALSE	PRODH
62840	0	0.491488	1	ECM2	FALSE	ECM2
62842	0	0.491488	1	SRGAP2C	FALSE	SRGAP2C
62844	0	0.491488	1	LOC439951	FALSE	LOC439951
62846	0	0.491488	1	LOC284263	FALSE	LOC284263
62848	0	0.491488	1	LOC100129603	FALSE	LOC100129603
62850	0	0.491488	1	LINC02029	FALSE	LINC02029
62852	0	0.491488	1	PHLDB2	FALSE	PHLDB2
62854	0	0.491488	1	GABRB3	FALSE	GABRB3
62856	0	0.491488	1	NUPL2	FALSE	NUPL2
62858	0	0.491488	1	MED14OS	FALSE	MED14OS
62860	0	0.491488	1	ZNF81	FALSE	ZNF81
62863	0	0.491488	1	LOC729224	FALSE	LOC729224
62865	0	0.491488	1	ARHGEF10	FALSE	ARHGEF10
62868	0	0.491488	1	RABL2B	FALSE	RABL2B
62870	0	0.491488	1	OTOA	FALSE	OTOA
62872	0	0.491488	1	LOC340340	FALSE	LOC340340
62875	0	0.491488	1	PRR14L	FALSE	PRR14L
62877	0	0.491488	1	TCL6	FALSE	TCL6
62879	0	0.491488	1	KIF26B	FALSE	KIF26B
62881	0	0.491488	1	LOC338620	FALSE	LOC338620
62883	0	0.491488	1	AIDA	FALSE	AIDA
62885	0	0.491488	1	C19orf68	FALSE	C19orf68
62887	0	0.491488	1	GLP2R	FALSE	GLP2R
62889	0	0.491488	1	CBWD5	FALSE	CBWD5
62891	0	0.491488	1	LOC339468	FALSE	LOC339468
62893	0	0.491488	1	CIDECP	FALSE	CIDECP
62895	0	0.491488	1	RAB6C-AS1	FALSE	RAB6C-AS1
62897	0	0.491488	1	NOS2P3	FALSE	NOS2P3
62899	0	0.491488	1	SMIM11A	FALSE	SMIM11A
62901	0	0.491488	1	C12orf76	FALSE	C12orf76
62903	0	0.491488	1	SUZ12P1	FALSE	SUZ12P1
62905	0	0.491488	1	LOC284933	FALSE	LOC284933
62907	0	0.491488	1	LOC729291	FALSE	LOC729291
62909	0	0.491488	1	KCNQ5	FALSE	KCNQ5
62911	0	0.491488	1	CEP104	FALSE	CEP104
62913	0	0.491488	1	CTBP2	FALSE	CTBP2
62915	0	0.491488	1	LOC729887	FALSE	LOC729887
62917	0	0.491488	1	ZNF550	FALSE	ZNF550
62919	0	0.491488	1	POGZ	FALSE	POGZ
62921	0	0.491488	1	BCL7C	FALSE	BCL7C
62923	0	0.491488	1	MCOLN3	FALSE	MCOLN3
62925	0	0.491488	1	SLC2A14	FALSE	SLC2A14
62927	0	0.491488	1	IGFL2-AS1	FALSE	IGFL2-AS1
62929	0	0.491488	1	HEATR5A	FALSE	HEATR5A
62931	0	0.491488	1	VTCN1	FALSE	VTCN1
62933	0	0.491488	1	SH3TC1	FALSE	SH3TC1
62935	0	0.491488	1	TRIM46	FALSE	TRIM46
62937	0	0.491488	1	NR1D2	FALSE	NR1D2
62939	0	0.491488	1	HNRNPA1	FALSE	HNRNPA1
62941	0	0.491488	1	RPSAP36	FALSE	RPSAP36
62943	0	0.491488	1	ZNF761	FALSE	ZNF761
62945	0	0.491488	1	RPS20P27	FALSE	RPS20P27
62947	0	0.491488	1	EBPL	FALSE	EBPL
62949	0	0.491488	1	IGHV4-31	FALSE	IGHV4-31
62951	0	0.491488	1	DAAM2	FALSE	DAAM2
62953	0	0.491488	1	SNRPN	FALSE	SNRPN
62955	0	0.491488	1	FUT11	FALSE	FUT11
62957	0	0.491488	1	LINC00469	FALSE	LINC00469
62959	0	0.491488	1	TWIST2	FALSE	TWIST2
62961	0	0.491488	1	TTLL9	FALSE	TTLL9
62963	0	0.491488	1	SYNGR2	FALSE	SYNGR2
62965	0	0.491488	1	NRK	FALSE	NRK
62967	0	0.491488	1	SH2D6	FALSE	SH2D6
62969	0	0.491488	1	WIPF1	FALSE	WIPF1
62971	0	0.491488	1	LINC00537	FALSE	LINC00537
62973	0	0.491488	1	RASSF2	FALSE	RASSF2
62975	0	0.491488	1	DENND2A	FALSE	DENND2A
62977	0	0.491488	1	EEF1DP3	FALSE	EEF1DP3
62979	0	0.491488	1	FAM25C	FALSE	FAM25C
62981	0	0.491488	1	LINC00355	FALSE	LINC00355
62983	0	0.491488	1	BCOR	FALSE	BCOR
62985	0	0.491488	1	HIST1H4C	FALSE	HIST1H4C
62987	0	0.491488	1	LOC642947	FALSE	LOC642947
62989	0	0.491488	1	LOC101928673	FALSE	LOC101928673
62991	0	0.491488	1	LOC643454	FALSE	LOC643454
62993	0	0.491488	1	LIN28B-AS1	FALSE	LIN28B-AS1
62995	0	0.491488	1	LIMD1	FALSE	LIMD1
62997	0	0.491488	1	LOC731075	FALSE	LOC731075
62999	0	0.491488	1	LOC100128233	FALSE	LOC100128233
63001	0	0.491488	1	EFCAB11	FALSE	EFCAB11
63004	0	0.491488	1	FRY	FALSE	FRY
63006	0	0.491488	1	ZNF528-AS1	FALSE	ZNF528-AS1
63008	0	0.491488	1	GPR17	FALSE	GPR17
63010	0	0.491488	1	ACTR3C	FALSE	ACTR3C
63012	0	0.491488	1	LYSMD4	FALSE	LYSMD4
63014	0	0.491488	1	HNRNPA2B1	FALSE	HNRNPA2B1
63016	0	0.491488	1	DKFZp686M1136	FALSE	DKFZp686M1136
63018	0	0.491488	1	PDXDC2P-NPIPB14P	FALSE	PDXDC2P-NPIPB14P
63020	0	0.491488	1	ACTG1P20	FALSE	ACTG1P20
63022	0	0.491488	1	EHMT2	FALSE	EHMT2
63024	0	0.491488	1	MAPK4	FALSE	MAPK4
63026	0	0.491488	1	LINC01498	FALSE	LINC01498
63028	0	0.491488	1	CEP68	FALSE	CEP68
63030	0	0.491488	1	PANK3	FALSE	PANK3
63032	0	0.491488	1	LOC157562	FALSE	LOC157562
63034	0	0.491488	1	LOC102724804	FALSE	LOC102724804
63036	0	0.491488	1	LINC01574	FALSE	LINC01574
63038	0	0.491488	1	STARD9	FALSE	STARD9
63040	0	0.491488	1	ZNF808	FALSE	ZNF808
63042	0	0.491488	1	ZNF284	FALSE	ZNF284
63044	0	0.491488	1	MSS51	FALSE	MSS51
63046	0	0.491488	1	NBPF19	FALSE	NBPF19
63048	0	0.491488	1	GALC	FALSE	GALC
63050	0	0.491488	1	LINC01605	FALSE	LINC01605
63052	0	0.491488	1	LOC105375297	FALSE	LOC105375297
63054	0	0.491488	1	LOC723805	FALSE	LOC723805
63056	0	0.491488	1	EIF4ENIF1	FALSE	EIF4ENIF1
63058	0	0.491488	1	DUOXA1	FALSE	DUOXA1
63060	0	0.491488	1	CBFA2T2	FALSE	CBFA2T2
63062	0	0.491488	1	LOC101060498	FALSE	LOC101060498
63064	0	0.491488	1	ITGB2	FALSE	ITGB2
63066	0	0.491488	1	ALDOAP2	FALSE	ALDOAP2
63069	0	0.491488	1	HSP90AA2P	FALSE	HSP90AA2P
63071	0	0.491488	1	HTR1D	FALSE	HTR1D
63073	0	0.491488	1	LUADT1	FALSE	LUADT1
63076	0	0.491488	1	ACADM	FALSE	ACADM
63078	0	0.491488	1	ACADVL	FALSE	ACADVL
63080	0	0.491488	1	ACAT1	FALSE	ACAT1
63083	0	0.491488	1	ADA	FALSE	ADA
63085	0	0.491488	1	SGCA	FALSE	SGCA
63087	0	0.491488	1	ADSL	FALSE	ADSL
63089	0	0.491488	1	AGA	FALSE	AGA
63091	0	0.491488	1	AGL	FALSE	AGL
63093	0	0.491488	1	AGT	FALSE	AGT
63095	0	0.491488	1	ABCD1	FALSE	ABCD1
63097	0	0.491488	1	ALDOA	FALSE	ALDOA
63099	0	0.491488	1	ALDOB	FALSE	ALDOB
63101	0	0.491488	1	ANK1	FALSE	ANK1
63104	0	0.491488	1	APOE	FALSE	APOE
63106	0	0.491488	1	FAS	FALSE	FAS
63108	0	0.491488	1	ASS1	FALSE	ASS1
63110	0	0.491488	1	ATM	FALSE	ATM
63113	0	0.491488	1	BCHE	FALSE	BCHE
63115	0	0.491488	1	BCKDHB	FALSE	BCKDHB
63117	0	0.491488	1	BTD	FALSE	BTD
63119	0	0.491488	1	BTK	FALSE	BTK
63121	0	0.491488	1	SERPING1	FALSE	SERPING1
63124	0	0.491488	1	C2	FALSE	C2
63126	0	0.491488	1	C3	FALSE	C3
63129	0	0.491488	1	C8B	FALSE	C8B
63131	0	0.491488	1	CACNA1S	FALSE	CACNA1S
63134	0	0.491488	1	CD3G	FALSE	CD3G
63136	0	0.491488	1	CDKN2A	FALSE	CDKN2A
63138	0	0.491488	1	LYST	FALSE	LYST
63140	0	0.491488	1	ERCC8	FALSE	ERCC8
63142	0	0.491488	1	CLCNKB	FALSE	CLCNKB
63145	0	0.491488	1	COL1A2	FALSE	COL1A2
63147	0	0.491488	1	COL3A1	FALSE	COL3A1
63149	0	0.491488	1	COL5A1	FALSE	COL5A1
63152	0	0.491488	1	COL7A1	FALSE	COL7A1
63154	0	0.491488	1	COMP	FALSE	COMP
63156	0	0.491488	1	CP	FALSE	CP
63159	0	0.491488	1	CPOX	FALSE	CPOX
63161	0	0.491488	1	CSTB	FALSE	CSTB
63163	0	0.491488	1	CYP1B1	FALSE	CYP1B1
63166	0	0.491488	1	DDB2	FALSE	DDB2
63168	0	0.491488	1	DPYD	FALSE	DPYD
63170	0	0.491488	1	TOR1A	FALSE	TOR1A
63172	0	0.491488	1	EDN3	FALSE	EDN3
63174	0	0.491488	1	ENG	FALSE	ENG
63176	0	0.491488	1	EPB42	FALSE	EPB42
63178	0	0.491488	1	EPOR	FALSE	EPOR
63181	0	0.491488	1	ESR1	FALSE	ESR1
63184	0	0.491488	1	ETFA	FALSE	ETFA
63186	0	0.491488	1	EXT1	FALSE	EXT1
63189	0	0.491488	1	F7	FALSE	F7
63191	0	0.491488	1	FAH	FALSE	FAH
63193	0	0.491488	1	FBN1	FALSE	FBN1
63195	0	0.491488	1	FH	FALSE	FH
63197	0	0.491488	1	FUT6	FALSE	FUT6
63199	0	0.491488	1	GAA	FALSE	GAA
63203	0	0.491488	1	GBE1	FALSE	GBE1
63205	0	0.491488	1	GCGR	FALSE	GCGR
63207	0	0.491488	1	GCH1	FALSE	GCH1
63209	0	0.491488	1	GIPR	FALSE	GIPR
63211	0	0.491488	1	GJA1	FALSE	GJA1
63213	0	0.491488	1	GLI3	FALSE	GLI3
63215	0	0.491488	1	GP1BA	FALSE	GP1BA
63217	0	0.491488	1	GPI	FALSE	GPI
63219	0	0.491488	1	MSH6	FALSE	MSH6
63221	0	0.491488	1	GUSB	FALSE	GUSB
63223	0	0.491488	1	HADHA	FALSE	HADHA
63225	0	0.491488	1	HADHB	FALSE	HADHB
63227	0	0.491488	1	CFH	FALSE	CFH
63229	0	0.491488	1	HGD	FALSE	HGD
63231	0	0.491488	1	HMGCL	FALSE	HMGCL
63233	0	0.491488	1	TBX5	FALSE	TBX5
63235	0	0.491488	1	SHH	FALSE	SHH
63237	0	0.491488	1	HPRT1	FALSE	HPRT1
63239	0	0.491488	1	HSD11B2	FALSE	HSD11B2
63241	0	0.491488	1	ICAM1	FALSE	ICAM1
63243	0	0.491488	1	CFI	FALSE	CFI
63245	0	0.491488	1	IL2RG	FALSE	IL2RG
63247	0	0.491488	1	INS	FALSE	INS
63249	0	0.491488	1	INSR	FALSE	INSR
63251	0	0.491488	1	ITGA6	FALSE	ITGA6
63253	0	0.491488	1	ITGB4	FALSE	ITGB4
63255	0	0.491488	1	JAG1	FALSE	JAG1
63257	0	0.491488	1	JAK3	FALSE	JAK3
63259	0	0.491488	1	ANOS1	FALSE	ANOS1
63261	0	0.491488	1	KCNE1	FALSE	KCNE1
63263	0	0.491488	1	KIT	FALSE	KIT
63265	0	0.491488	1	KRT9	FALSE	KRT9
63267	0	0.491488	1	SGCB	FALSE	SGCB
63269	0	0.491488	1	LIG1	FALSE	LIG1
63271	0	0.491488	1	LPL	FALSE	LPL
63273	0	0.491488	1	MEFV	FALSE	MEFV
63275	0	0.491488	1	MET	FALSE	MET
63277	0	0.491488	1	MICA	FALSE	MICA
63280	0	0.491488	1	MLH1	FALSE	MLH1
63283	0	0.491488	1	MSH2	FALSE	MSH2
63286	0	0.491488	1	MTM1	FALSE	MTM1
63289	0	0.491488	1	MYBPC3	FALSE	MYBPC3
63291	0	0.491488	1	MYOC	FALSE	MYOC
63293	0	0.491488	1	NAGA	FALSE	NAGA
63296	0	0.491488	1	NCF1	FALSE	NCF1
63299	0	0.491488	1	NF1	FALSE	NF1
63301	0	0.491488	1	PNP	FALSE	PNP
63303	0	0.491488	1	NPC1	FALSE	NPC1
63307	0	0.491488	1	OCRL	FALSE	OCRL
63309	0	0.491488	1	PAX6	FALSE	PAX6
63312	0	0.491488	1	PDHA1	FALSE	PDHA1
63314	0	0.491488	1	PEPD	FALSE	PEPD
63316	0	0.491488	1	PEX7	FALSE	PEX7
63318	0	0.491488	1	PFKM	FALSE	PFKM
63320	0	0.491488	1	PGK1	FALSE	PGK1
63322	0	0.491488	1	PKD1	FALSE	PKD1
63324	0	0.491488	1	PKD2	FALSE	PKD2
63326	0	0.491488	1	PKLR	FALSE	PKLR
63328	0	0.491488	1	PLOD1	FALSE	PLOD1
63330	0	0.491488	1	PMM2	FALSE	PMM2
63332	0	0.491488	1	PMP22	FALSE	PMP22
63334	0	0.491488	1	PON2	FALSE	PON2
63336	0	0.491488	1	POU3F4	FALSE	POU3F4
63338	0	0.491488	1	CTSA	FALSE	CTSA
63340	0	0.491488	1	PPT1	FALSE	PPT1
63343	0	0.491488	1	PRNP	FALSE	PRNP
63345	0	0.491488	1	PTEN	FALSE	PTEN
63348	0	0.491488	1	PTS	FALSE	PTS
63350	0	0.491488	1	PEX5	FALSE	PEX5
63352	0	0.491488	1	RB1	FALSE	RB1
63354	0	0.491488	1	PRPH2	FALSE	PRPH2
63356	0	0.491488	1	RLBP1	FALSE	RLBP1
63358	0	0.491488	1	ROM1	FALSE	ROM1
63360	0	0.491488	1	RPGR	FALSE	RPGR
63362	0	0.491488	1	RS1	FALSE	RS1
63364	0	0.491488	1	SAA1	FALSE	SAA1
63366	0	0.491488	1	SGCD	FALSE	SGCD
63369	0	0.491488	1	SLC12A3	FALSE	SLC12A3
63371	0	0.491488	1	SLC4A1	FALSE	SLC4A1
63374	0	0.491488	1	SMN1	FALSE	SMN1
63376	0	0.491488	1	SOX9	FALSE	SOX9
63378	0	0.491488	1	ABCA4	FALSE	ABCA4
63380	0	0.491488	1	ABCC8	FALSE	ABCC8
63382	0	0.491488	1	SERPINA7	FALSE	SERPINA7
63384	0	0.491488	1	TCN2	FALSE	TCN2
63386	0	0.491488	1	TGFBI	FALSE	TGFBI
63388	0	0.491488	1	THBD	FALSE	THBD
63390	0	0.491488	1	TIMP3	FALSE	TIMP3
63392	0	0.491488	1	TNNI3	FALSE	TNNI3
63395	0	0.491488	1	TPMT	FALSE	TPMT
63397	0	0.491488	1	TSC1	FALSE	TSC1
63399	0	0.491488	1	UMPS	FALSE	UMPS
63401	0	0.491488	1	WAS	FALSE	WAS
63403	0	0.491488	1	MID1	FALSE	MID1
63405	0	0.491488	1	ALDH3A2	FALSE	ALDH3A2
63407	0	0.491488	1	SLC25A20	FALSE	SLC25A20
63409	0	0.491488	1	CHM	FALSE	CHM
63411	0	0.491488	1	TPP1	FALSE	TPP1
63413	0	0.491488	1	ABCC2	FALSE	ABCC2
63415	0	0.491488	1	COL5A2	FALSE	COL5A2
63417	0	0.491488	1	CRYAA	FALSE	CRYAA
63419	0	0.491488	1	CSF2RB	FALSE	CSF2RB
63421	0	0.491488	1	CTSK	FALSE	CTSK
63423	0	0.491488	1	EGR2	FALSE	EGR2
63425	0	0.491488	1	ERCC2	FALSE	ERCC2
63427	0	0.491488	1	EXT2	FALSE	EXT2
63429	0	0.491488	1	GLB1	FALSE	GLB1
63431	0	0.491488	1	GM2A	FALSE	GM2A
63433	0	0.491488	1	HLCS	FALSE	HLCS
63435	0	0.491488	1	HRG	FALSE	HRG
63437	0	0.491488	1	HSD17B4	FALSE	HSD17B4
63439	0	0.491488	1	IFNGR1	FALSE	IFNGR1
63441	0	0.491488	1	IL4R	FALSE	IL4R
63443	0	0.491488	1	ITGA2B	FALSE	ITGA2B
63445	0	0.491488	1	KRT10	FALSE	KRT10
63447	0	0.491488	1	KRT2	FALSE	KRT2
63449	0	0.491488	1	LTBP2	FALSE	LTBP2
63451	0	0.491488	1	PAFAH1B1	FALSE	PAFAH1B1
63453	0	0.491488	1	NCF2	FALSE	NCF2
63455	0	0.491488	1	NOTCH3	FALSE	NOTCH3
63457	0	0.491488	1	OXCT1	FALSE	OXCT1
63459	0	0.491488	1	SLC26A4	FALSE	SLC26A4
63461	0	0.491488	1	PECAM1	FALSE	PECAM1
63464	0	0.491488	1	RFX5	FALSE	RFX5
63466	0	0.491488	1	SELE	FALSE	SELE
63468	0	0.491488	1	SOD1	FALSE	SOD1
63470	0	0.491488	1	STK11	FALSE	STK11
63472	0	0.491488	1	HNF1B	FALSE	HNF1B
63474	0	0.491488	1	AK1	FALSE	AK1
63478	0	0.491488	1	ALPL	FALSE	ALPL
63480	0	0.491488	1	AMT	FALSE	AMT
63482	0	0.491488	1	APP	FALSE	APP
63484	0	0.491488	1	ARSA	FALSE	ARSA
63486	0	0.491488	1	ATRX	FALSE	ATRX
63489	0	0.491488	1	C1QB	FALSE	C1QB
63491	0	0.491488	1	COL10A1	FALSE	COL10A1
63493	0	0.491488	1	CYP11B1	FALSE	CYP11B1
63495	0	0.491488	1	CYP21A2	FALSE	CYP21A2
63497	0	0.491488	1	F12	FALSE	F12
63499	0	0.491488	1	GH1	FALSE	GH1
63501	0	0.491488	1	HBB	FALSE	HBB
63503	0	0.491488	1	HBD	FALSE	HBD
63505	0	0.491488	1	HEXA	FALSE	HEXA
63507	0	0.491488	1	HOXA13	FALSE	HOXA13
63509	0	0.491488	1	LDLR	FALSE	LDLR
63511	0	0.491488	1	MC2R	FALSE	MC2R
63513	0	0.491488	1	PCCB	FALSE	PCCB
63515	0	0.491488	1	PMS1	FALSE	PMS1
63517	0	0.491488	1	PMS2	FALSE	PMS2
63519	0	0.491488	1	REN	FALSE	REN
63521	0	0.491488	1	RFXAP	FALSE	RFXAP
63523	0	0.491488	1	SFTPB	FALSE	SFTPB
63526	0	0.491488	1	VHL	FALSE	VHL
63528	0	0.491488	1	VWF	FALSE	VWF
63530	0	0.491488	1	WRN	FALSE	WRN
63532	0	0.491488	1	CRX	FALSE	CRX
63534	0	0.491488	1	DCX	FALSE	DCX
63536	0	0.491488	1	FCGR3A	FALSE	FCGR3A
63538	0	0.491488	1	CD55	FALSE	CD55
63540	0	0.491488	1	SLC11A1	FALSE	SLC11A1
63542	0	0.491488	1	CCR5	FALSE	CCR5
63544	0	0.491488	1	TNF	FALSE	TNF
63546	0	0.491488	1	IGFBP2	FALSE	IGFBP2
63548	0	0.491488	1	IGFBP5	FALSE	IGFBP5
63550	0	0.491488	1	IL6	FALSE	IL6
63552	0	0.491488	1	SERPINE1	FALSE	SERPINE1
63555	0	0.491488	1	CD44	FALSE	CD44
63558	0	0.491488	1	CD4	FALSE	CD4
63560	0	0.491488	1	IGF1	FALSE	IGF1
63563	0	0.491488	1	HTR2A	FALSE	HTR2A
63565	0	0.491488	1	BDKRB2	FALSE	BDKRB2
63567	0	0.491488	1	NOS2	FALSE	NOS2
63569	0	0.491488	1	IL10RB	FALSE	IL10RB
63571	0	0.491488	1	IFNAR1	FALSE	IFNAR1
63573	0	0.491488	1	ITGAM	FALSE	ITGAM
63575	0	0.491488	1	CXCR1	FALSE	CXCR1
63577	0	0.491488	1	RFX2	FALSE	RFX2
63579	0	0.491488	1	VTN	FALSE	VTN
63581	0	0.491488	1	IL11	FALSE	IL11
63583	0	0.491488	1	AIRE	FALSE	AIRE
63585	0	0.491488	1	TGFB1	FALSE	TGFB1
63587	0	0.491488	1	NAT1	FALSE	NAT1
63591	0	0.491488	1	ACHE	FALSE	ACHE
63593	0	0.491488	1	ADH1C	FALSE	ADH1C
63595	0	0.491488	1	ADORA2B	FALSE	ADORA2B
63597	0	0.491488	1	ADRA2B	FALSE	ADRA2B
63599	0	0.491488	1	ADRA2C	FALSE	ADRA2C
63601	0	0.491488	1	ALDH1A1	FALSE	ALDH1A1
63604	0	0.491488	1	ALDH3B1	FALSE	ALDH3B1
63606	0	0.491488	1	ALDH9A1	FALSE	ALDH9A1
63608	0	0.491488	1	ALOX5	FALSE	ALOX5
63610	0	0.491488	1	ANXA1	FALSE	ANXA1
63612	0	0.491488	1	ATP1A1	FALSE	ATP1A1
63614	0	0.491488	1	BDKRB1	FALSE	BDKRB1
63616	0	0.491488	1	BLVRA	FALSE	BLVRA
63618	0	0.491488	1	BLVRB	FALSE	BLVRB
63620	0	0.491488	1	TSPO	FALSE	TSPO
63622	0	0.491488	1	CACNA2D1	FALSE	CACNA2D1
63624	0	0.491488	1	CD3D	FALSE	CD3D
63626	0	0.491488	1	CD3E	FALSE	CD3E
63628	0	0.491488	1	CHRM4	FALSE	CHRM4
63630	0	0.491488	1	CHRNA4	FALSE	CHRNA4
63632	0	0.491488	1	CHRND	FALSE	CHRND
63634	0	0.491488	1	COMT	FALSE	COMT
63636	0	0.491488	1	CRAT	FALSE	CRAT
63638	0	0.491488	1	CRH	FALSE	CRH
63640	0	0.491488	1	CSF1	FALSE	CSF1
63642	0	0.491488	1	CSF2	FALSE	CSF2
63645	0	0.491488	1	CYP2B6	FALSE	CYP2B6
63647	0	0.491488	1	CYP2E1	FALSE	CYP2E1
63649	0	0.491488	1	CYP3A5	FALSE	CYP3A5
63651	0	0.491488	1	CYP4A11	FALSE	CYP4A11
63653	0	0.491488	1	CYP4B1	FALSE	CYP4B1
63655	0	0.491488	1	CYP11A1	FALSE	CYP11A1
63657	0	0.491488	1	CYP27A1	FALSE	CYP27A1
63659	0	0.491488	1	CYP51A1	FALSE	CYP51A1
63661	0	0.491488	1	DCK	FALSE	DCK
63664	0	0.491488	1	DHFR	FALSE	DHFR
63666	0	0.491488	1	FGF1	FALSE	FGF1
63669	0	0.491488	1	FKBP1A	FALSE	FKBP1A
63672	0	0.491488	1	FOLR2	FALSE	FOLR2
63674	0	0.491488	1	FOLR3	FALSE	FOLR3
63676	0	0.491488	1	GAST	FALSE	GAST
63678	0	0.491488	1	GABRD	FALSE	GABRD
63682	0	0.491488	1	GAS6	FALSE	GAS6
63684	0	0.491488	1	GGCX	FALSE	GGCX
63686	0	0.491488	1	GNRH1	FALSE	GNRH1
63688	0	0.491488	1	GRIA1	FALSE	GRIA1
63690	0	0.491488	1	GRIK3	FALSE	GRIK3
63694	0	0.491488	1	GRIN2C	FALSE	GRIN2C
63697	0	0.491488	1	GRIN2D	FALSE	GRIN2D
63699	0	0.491488	1	GRM3	FALSE	GRM3
63701	0	0.491488	1	GRM7	FALSE	GRM7
63703	0	0.491488	1	GSTM3	FALSE	GSTM3
63705	0	0.491488	1	GSTM5	FALSE	GSTM5
63707	0	0.491488	1	GSTP1	FALSE	GSTP1
63709	0	0.491488	1	GSTT1	FALSE	GSTT1
63711	0	0.491488	1	GSTT2	FALSE	GSTT2
63713	0	0.491488	1	GUCY1A3	FALSE	GUCY1A3
63715	0	0.491488	1	HMGCR	FALSE	HMGCR
63717	0	0.491488	1	HPGD	FALSE	HPGD
63719	0	0.491488	1	HTR1B	FALSE	HTR1B
63721	0	0.491488	1	HTR6	FALSE	HTR6
63723	0	0.491488	1	ICAM2	FALSE	ICAM2
63725	0	0.491488	1	IGF1R	FALSE	IGF1R
63727	0	0.491488	1	IGF2R	FALSE	IGF2R
63729	0	0.491488	1	IL1R1	FALSE	IL1R1
63732	0	0.491488	1	IMPDH1	FALSE	IMPDH1
63734	0	0.491488	1	IMPDH2	FALSE	IMPDH2
63736	0	0.491488	1	ITGAX	FALSE	ITGAX
63738	0	0.491488	1	ITGB7	FALSE	ITGB7
63740	0	0.491488	1	KCNJ5	FALSE	KCNJ5
63742	0	0.491488	1	KLKB1	FALSE	KLKB1
63744	0	0.491488	1	LHB	FALSE	LHB
63746	0	0.491488	1	KITLG	FALSE	KITLG
63748	0	0.491488	1	MGP	FALSE	MGP
63750	0	0.491488	1	NPR1	FALSE	NPR1
63752	0	0.491488	1	NPY2R	FALSE	NPY2R
63754	0	0.491488	1	OXT	FALSE	OXT
63756	0	0.491488	1	P4HB	FALSE	P4HB
63759	0	0.491488	1	PAM	FALSE	PAM
63761	0	0.491488	1	PDE3B	FALSE	PDE3B
63763	0	0.491488	1	PDE4C	FALSE	PDE4C
63765	0	0.491488	1	PDHB	FALSE	PDHB
63767	0	0.491488	1	PLA2G1B	FALSE	PLA2G1B
63769	0	0.491488	1	PLAT	FALSE	PLAT
63772	0	0.491488	1	PPIC	FALSE	PPIC
63774	0	0.491488	1	PPP3CA	FALSE	PPP3CA
63776	0	0.491488	1	PRIM1	FALSE	PRIM1
63778	0	0.491488	1	PRIM2	FALSE	PRIM2
63781	0	0.491488	1	PRRG1	FALSE	PRRG1
63783	0	0.491488	1	PTAFR	FALSE	PTAFR
63785	0	0.491488	1	PTGER2	FALSE	PTGER2
63787	0	0.491488	1	PTGER4	FALSE	PTGER4
63789	0	0.491488	1	PTGIS	FALSE	PTGIS
63791	0	0.491488	1	PTGS2	FALSE	PTGS2
63793	0	0.491488	1	RARB	FALSE	RARB
63796	0	0.491488	1	RPL5	FALSE	RPL5
63800	0	0.491488	1	RPL7	FALSE	RPL7
63804	0	0.491488	1	RPL7A	FALSE	RPL7A
63806	0	0.491488	1	RPL8	FALSE	RPL8
63808	0	0.491488	1	RPL11	FALSE	RPL11
63810	0	0.491488	1	RPL23	FALSE	RPL23
63813	0	0.491488	1	RPL18	FALSE	RPL18
63815	0	0.491488	1	RPL18A	FALSE	RPL18A
63817	0	0.491488	1	RPL19	FALSE	RPL19
63819	0	0.491488	1	RPL21	FALSE	RPL21
63827	0	0.491488	1	RPL22	FALSE	RPL22
63829	0	0.491488	1	RPL23A	FALSE	RPL23A
63834	0	0.491488	1	RPL17	FALSE	RPL17
63837	0	0.491488	1	RPL24	FALSE	RPL24
63839	0	0.491488	1	RPL26	FALSE	RPL26
63841	0	0.491488	1	RPL27	FALSE	RPL27
63843	0	0.491488	1	RPL30	FALSE	RPL30
63845	0	0.491488	1	RPL28	FALSE	RPL28
63847	0	0.491488	1	RPL29	FALSE	RPL29
63852	0	0.491488	1	RPL31	FALSE	RPL31
63854	0	0.491488	1	RPL35A	FALSE	RPL35A
63856	0	0.491488	1	RPL37A	FALSE	RPL37A
63859	0	0.491488	1	RPL38	FALSE	RPL38
63861	0	0.491488	1	RPL39	FALSE	RPL39
63864	0	0.491488	1	RPL36AL	FALSE	RPL36AL
63866	0	0.491488	1	FNDC9	FALSE	FNDC9
63868	0	0.491488	1	ATP2B4	FALSE	ATP2B4
63870	0	0.491488	1	NCCRP1	FALSE	NCCRP1
63872	0	0.491488	1	ZNF429	FALSE	ZNF429
63874	0	0.491488	1	SMAD5	FALSE	SMAD5
63876	0	0.491488	1	STX16	FALSE	STX16
63878	0	0.491488	1	LSS	FALSE	LSS
63880	0	0.491488	1	SLC35E4	FALSE	SLC35E4
63882	0	0.491488	1	KRTAP5-5	FALSE	KRTAP5-5
63885	0	0.491488	1	UBE2W	FALSE	UBE2W
63888	0	0.491488	1	PTER	FALSE	PTER
63890	0	0.491488	1	ATP2C1	FALSE	ATP2C1
63892	0	0.491488	1	SNCB	FALSE	SNCB
63894	0	0.491488	1	TM6SF2	FALSE	TM6SF2
63896	0	0.491488	1	GRB10	FALSE	GRB10
63899	0	0.491488	1	GALK2	FALSE	GALK2
63901	0	0.491488	1	GDF6	FALSE	GDF6
63903	0	0.491488	1	GGA1	FALSE	GGA1
63905	0	0.491488	1	OR2Y1	FALSE	OR2Y1
63907	0	0.491488	1	ETFRF1	FALSE	ETFRF1
63909	0	0.491488	1	SPOPL	FALSE	SPOPL
63911	0	0.491488	1	CYP27C1	FALSE	CYP27C1
63913	0	0.491488	1	LCN9	FALSE	LCN9
63915	0	0.491488	1	MED11	FALSE	MED11
63917	0	0.491488	1	IL17REL	FALSE	IL17REL
63919	0	0.491488	1	DENND6B	FALSE	DENND6B
63921	0	0.491488	1	OR2A42	FALSE	OR2A42
63923	0	0.491488	1	PIM3	FALSE	PIM3
63925	0	0.491488	1	RUNX1	FALSE	RUNX1
63928	0	0.491488	1	OR4E2	FALSE	OR4E2
63930	0	0.491488	1	OR52N1	FALSE	OR52N1
63932	0	0.491488	1	OR52N5	FALSE	OR52N5
63934	0	0.491488	1	OR5C1	FALSE	OR5C1
63937	0	0.491488	1	OR5D18	FALSE	OR5D18
63939	0	0.491488	1	PLEKHA1	FALSE	PLEKHA1
63942	0	0.491488	1	USP16	FALSE	USP16
63944	0	0.491488	1	NT5C3A	FALSE	NT5C3A
63947	0	0.491488	1	C4B	FALSE	C4B
63949	0	0.491488	1	ATP5G2	FALSE	ATP5G2
63951	0	0.491488	1	HN1	FALSE	HN1
63953	0	0.491488	1	DEFB108B	FALSE	DEFB108B
63955	0	0.491488	1	ANAPC11	FALSE	ANAPC11
63957	0	0.491488	1	ARL6IP4	FALSE	ARL6IP4
63959	0	0.491488	1	ATP5G3	FALSE	ATP5G3
63961	0	0.491488	1	CAPRIN2	FALSE	CAPRIN2
63963	0	0.491488	1	ZFYVE27	FALSE	ZFYVE27
63965	0	0.491488	1	WLS	FALSE	WLS
63967	0	0.491488	1	GOLGA7	FALSE	GOLGA7
63970	0	0.491488	1	PRY2	FALSE	PRY2
63973	0	0.491488	1	DNAJB12	FALSE	DNAJB12
63975	0	0.491488	1	PDE4DIP	FALSE	PDE4DIP
63977	0	0.491488	1	ZNF787	FALSE	ZNF787
63979	0	0.491488	1	INPP5J	FALSE	INPP5J
63981	0	0.491488	1	BTBD7	FALSE	BTBD7
63983	0	0.491488	1	FCRLB	FALSE	FCRLB
63985	0	0.491488	1	GPATCH8	FALSE	GPATCH8
63987	0	0.491488	1	GPR139	FALSE	GPR139
63989	0	0.491488	1	TWISTNB	FALSE	TWISTNB
63991	0	0.491488	1	RPLP1	FALSE	RPLP1
63993	0	0.491488	1	SMAD2	FALSE	SMAD2
63995	0	0.491488	1	C11orf49	FALSE	C11orf49
63997	0	0.491488	1	LEPR	FALSE	LEPR
64000	0	0.491488	1	HMGXB4	FALSE	HMGXB4
64002	0	0.491488	1	TMEM200B	FALSE	TMEM200B
64004	0	0.491488	1	PDE1A	FALSE	PDE1A
64006	0	0.491488	1	LY6G6F	FALSE	LY6G6F
64008	0	0.491488	1	RREB1	FALSE	RREB1
64010	0	0.491488	1	ATP5J	FALSE	ATP5J
64012	0	0.491488	1	ATP5J2	FALSE	ATP5J2
64014	0	0.491488	1	ERLIN2	FALSE	ERLIN2
64016	0	0.491488	1	TARP	FALSE	TARP
64018	0	0.491488	1	ATP5S	FALSE	ATP5S
64020	0	0.491488	1	DUPD1	FALSE	DUPD1
64022	0	0.491488	1	EVI2A	FALSE	EVI2A
64024	0	0.491488	1	RPLP2	FALSE	RPLP2
64026	0	0.491488	1	FBLN2	FALSE	FBLN2
64028	0	0.491488	1	DYRK3	FALSE	DYRK3
64030	0	0.491488	1	GPRASP2	FALSE	GPRASP2
64032	0	0.491488	1	GRK4	FALSE	GRK4
64034	0	0.491488	1	GRK6	FALSE	GRK6
64036	0	0.491488	1	TUSC1	FALSE	TUSC1
64039	0	0.491488	1	QSOX1	FALSE	QSOX1
64041	0	0.491488	1	OR4F4	FALSE	OR4F4
64043	0	0.491488	1	ZNF740	FALSE	ZNF740
64045	0	0.491488	1	RTP2	FALSE	RTP2
64047	0	0.491488	1	ACP7	FALSE	ACP7
64049	0	0.491488	1	RNASEK	FALSE	RNASEK
64051	0	0.491488	1	STPG3	FALSE	STPG3
64054	0	0.491488	1	CLEC2D	FALSE	CLEC2D
64056	0	0.491488	1	PLA2G6	FALSE	PLA2G6
64058	0	0.491488	1	METRNL	FALSE	METRNL
64060	0	0.491488	1	ITGA11	FALSE	ITGA11
64062	0	0.491488	1	OR1B1	FALSE	OR1B1
64064	0	0.491488	1	OR1J4	FALSE	OR1J4
64066	0	0.491488	1	OR1L6	FALSE	OR1L6
64068	0	0.491488	1	OR1N2	FALSE	OR1N2
64070	0	0.491488	1	OR1S2	FALSE	OR1S2
64072	0	0.491488	1	OR10G8	FALSE	OR10G8
64074	0	0.491488	1	OR10J5	FALSE	OR10J5
64076	0	0.491488	1	OR13H1	FALSE	OR13H1
64078	0	0.491488	1	OR13J1	FALSE	OR13J1
64080	0	0.491488	1	OR2AG2	FALSE	OR2AG2
64082	0	0.491488	1	OR4D6	FALSE	OR4D6
64084	0	0.491488	1	OR4S1	FALSE	OR4S1
64086	0	0.491488	1	OR5D14	FALSE	OR5D14
64088	0	0.491488	1	OR5K1	FALSE	OR5K1
64090	0	0.491488	1	OR51A7	FALSE	OR51A7
64092	0	0.491488	1	OR51F1	FALSE	OR51F1
64094	0	0.491488	1	OR51S1	FALSE	OR51S1
64096	0	0.491488	1	OR51T1	FALSE	OR51T1
64098	0	0.491488	1	OR52B6	FALSE	OR52B6
64100	0	0.491488	1	OR52N2	FALSE	OR52N2
64102	0	0.491488	1	OR52R1	FALSE	OR52R1
64104	0	0.491488	1	OR6Y1	FALSE	OR6Y1
64106	0	0.491488	1	OR8A1	FALSE	OR8A1
64108	0	0.491488	1	OR8J1	FALSE	OR8J1
64110	0	0.491488	1	TMEM198	FALSE	TMEM198
64112	0	0.491488	1	FRG2	FALSE	FRG2
64114	0	0.491488	1	OR4F29	FALSE	OR4F29
64116	0	0.491488	1	OR1L1	FALSE	OR1L1
64118	0	0.491488	1	OR4N4	FALSE	OR4N4
64120	0	0.491488	1	OR9G4	FALSE	OR9G4
64122	0	0.491488	1	SREBF1	FALSE	SREBF1
64125	0	0.491488	1	OR5H1	FALSE	OR5H1
64127	0	0.491488	1	RGS10	FALSE	RGS10
64129	0	0.491488	1	GPNMB	FALSE	GPNMB
64131	0	0.491488	1	AK4	FALSE	AK4
64134	0	0.491488	1	PRR13	FALSE	PRR13
64136	0	0.491488	1	MTIF2	FALSE	MTIF2
64138	0	0.491488	1	ACTR2	FALSE	ACTR2
64143	0	0.491488	1	YPEL2	FALSE	YPEL2
64145	0	0.491488	1	KRTAP5-11	FALSE	KRTAP5-11
64147	0	0.491488	1	HIST2H3A	FALSE	HIST2H3A
64149	0	0.491488	1	OR10G2	FALSE	OR10G2
64151	0	0.491488	1	OR5H6	FALSE	OR5H6
64153	0	0.491488	1	OR2A2	FALSE	OR2A2
64155	0	0.491488	1	OR4K5	FALSE	OR4K5
64157	0	0.491488	1	CACNA2D2	FALSE	CACNA2D2
64159	0	0.491488	1	OR5K3	FALSE	OR5K3
64161	0	0.491488	1	SF3B1	FALSE	SF3B1
64163	0	0.491488	1	EDA	FALSE	EDA
64165	0	0.491488	1	SUMO1	FALSE	SUMO1
64167	0	0.491488	1	OR6B2	FALSE	OR6B2
64169	0	0.491488	1	ATP8B2	FALSE	ATP8B2
64171	0	0.491488	1	RYK	FALSE	RYK
64173	0	0.491488	1	IP6K2	FALSE	IP6K2
64175	0	0.491488	1	RPS3A	FALSE	RPS3A
64179	0	0.491488	1	HMCES	FALSE	HMCES
64181	0	0.491488	1	RBMY1B	FALSE	RBMY1B
64183	0	0.491488	1	MAPKAP1	FALSE	MAPKAP1
64186	0	0.491488	1	WDR33	FALSE	WDR33
64189	0	0.491488	1	ARHGAP17	FALSE	ARHGAP17
64191	0	0.491488	1	GTDC1	FALSE	GTDC1
64193	0	0.491488	1	SLC25A25	FALSE	SLC25A25
64195	0	0.491488	1	SPIN2B	FALSE	SPIN2B
64197	0	0.491488	1	EPHA8	FALSE	EPHA8
64199	0	0.491488	1	SDC1	FALSE	SDC1
64201	0	0.491488	1	GOSR1	FALSE	GOSR1
64203	0	0.491488	1	ATN1	FALSE	ATN1
64205	0	0.491488	1	ALG8	FALSE	ALG8
64207	0	0.491488	1	RPL32	FALSE	RPL32
64209	0	0.491488	1	C8orf48	FALSE	C8orf48
64211	0	0.491488	1	ZNF484	FALSE	ZNF484
64213	0	0.491488	1	LKAAEAR1	FALSE	LKAAEAR1
64215	0	0.491488	1	IGIP	FALSE	IGIP
64217	0	0.491488	1	SPOP	FALSE	SPOP
64219	0	0.491488	1	ARHGAP25	FALSE	ARHGAP25
64221	0	0.491488	1	IFRD1	FALSE	IFRD1
64223	0	0.491488	1	BRWD1	FALSE	BRWD1
64225	0	0.491488	1	ZNF599	FALSE	ZNF599
64227	0	0.491488	1	KLHDC9	FALSE	KLHDC9
64229	0	0.491488	1	SETD4	FALSE	SETD4
64231	0	0.491488	1	SFI1	FALSE	SFI1
64233	0	0.491488	1	TRPM3	FALSE	TRPM3
64235	0	0.491488	1	F8A2	FALSE	F8A2
64237	0	0.491488	1	NKAPL	FALSE	NKAPL
64239	0	0.491488	1	PPP1R27	FALSE	PPP1R27
64241	0	0.491488	1	C1QTNF9B	FALSE	C1QTNF9B
64243	0	0.491488	1	SHISA2	FALSE	SHISA2
64245	0	0.491488	1	CDHR4	FALSE	CDHR4
64247	0	0.491488	1	CSDE1	FALSE	CSDE1
64249	0	0.491488	1	SS18	FALSE	SS18
64251	0	0.491488	1	IGFBPL1	FALSE	IGFBPL1
64253	0	0.491488	1	BUB3	FALSE	BUB3
64255	0	0.491488	1	CEPT1	FALSE	CEPT1
64257	0	0.491488	1	RPS4Y1	FALSE	RPS4Y1
64259	0	0.491488	1	OPTN	FALSE	OPTN
64261	0	0.491488	1	COA5	FALSE	COA5
64264	0	0.491488	1	AMY1C	FALSE	AMY1C
64266	0	0.491488	1	UACA	FALSE	UACA
64268	0	0.491488	1	MOG	FALSE	MOG
64270	0	0.491488	1	SCX	FALSE	SCX
64272	0	0.491488	1	CISD2	FALSE	CISD2
64274	0	0.491488	1	CGGBP1	FALSE	CGGBP1
64276	0	0.491488	1	CCDC73	FALSE	CCDC73
64278	0	0.491488	1	CTDSPL	FALSE	CTDSPL
64280	0	0.491488	1	C4orf46	FALSE	C4orf46
64283	0	0.491488	1	LAMTOR4	FALSE	LAMTOR4
64285	0	0.491488	1	GPX8	FALSE	GPX8
64288	0	0.491488	1	C14orf180	FALSE	C14orf180
64291	0	0.491488	1	2020-09-02	FALSE	2020-09-02
64294	0	0.491488	1	ENAH	FALSE	ENAH
64297	0	0.491488	1	TMEM64	FALSE	TMEM64
64299	0	0.491488	1	MXRA7	FALSE	MXRA7
64303	0	0.491488	1	LGMN	FALSE	LGMN
64305	0	0.491488	1	SLC7A2	FALSE	SLC7A2
64307	0	0.491488	1	CXCR4	FALSE	CXCR4
64309	0	0.491488	1	USP20	FALSE	USP20
64311	0	0.491488	1	TPST2	FALSE	TPST2
64313	0	0.491488	1	TCOF1	FALSE	TCOF1
64316	0	0.491488	1	CST9	FALSE	CST9
64318	0	0.491488	1	EML1	FALSE	EML1
64320	0	0.491488	1	RBPMS	FALSE	RBPMS
64322	0	0.491488	1	SULT1C3	FALSE	SULT1C3
64324	0	0.491488	1	CTAGE15	FALSE	CTAGE15
64326	0	0.491488	1	SPDYC	FALSE	SPDYC
64328	0	0.491488	1	SPDYA	FALSE	SPDYA
64330	0	0.491488	1	FAT3	FALSE	FAT3
64332	0	0.491488	1	CUL4A	FALSE	CUL4A
64334	0	0.491488	1	STK16	FALSE	STK16
64336	0	0.491488	1	CKAP5	FALSE	CKAP5
64338	0	0.491488	1	RPS5	FALSE	RPS5
64340	0	0.491488	1	SH3D19	FALSE	SH3D19
64342	0	0.491488	1	CLSTN1	FALSE	CLSTN1
64344	0	0.491488	1	SMPDL3B	FALSE	SMPDL3B
64346	0	0.491488	1	SPANXN3	FALSE	SPANXN3
64348	0	0.491488	1	NUTM2D	FALSE	NUTM2D
64350	0	0.491488	1	LBX2	FALSE	LBX2
64352	0	0.491488	1	ZCCHC11	FALSE	ZCCHC11
64354	0	0.491488	1	USF3	FALSE	USF3
64356	0	0.491488	1	TMEM230	FALSE	TMEM230
64359	0	0.491488	1	SSBP3	FALSE	SSBP3
64362	0	0.491488	1	C20orf194	FALSE	C20orf194
64364	0	0.491488	1	FAM168B	FALSE	FAM168B
64366	0	0.491488	1	RIPPLY2	FALSE	RIPPLY2
64368	0	0.491488	1	RPS6	FALSE	RPS6
64370	0	0.491488	1	ARHGAP28	FALSE	ARHGAP28
64372	0	0.491488	1	LRRC38	FALSE	LRRC38
64374	0	0.491488	1	NRG3	FALSE	NRG3
64376	0	0.491488	1	ZNF766	FALSE	ZNF766
64378	0	0.491488	1	TTC7B	FALSE	TTC7B
64380	0	0.491488	1	PIK3R6	FALSE	PIK3R6
64382	0	0.491488	1	RNF187	FALSE	RNF187
64384	0	0.491488	1	SPIN3	FALSE	SPIN3
64386	0	0.491488	1	FAM83B	FALSE	FAM83B
64388	0	0.491488	1	C16orf91	FALSE	C16orf91
64390	0	0.491488	1	ZNF780A	FALSE	ZNF780A
64392	0	0.491488	1	ZC3H12B	FALSE	ZC3H12B
64394	0	0.491488	1	RSPH4A	FALSE	RSPH4A
64396	0	0.491488	1	SERP2	FALSE	SERP2
64398	0	0.491488	1	HACD4	FALSE	HACD4
64400	0	0.491488	1	GOLGA7B	FALSE	GOLGA7B
64403	0	0.491488	1	BCL2L15	FALSE	BCL2L15
64406	0	0.491488	1	RAP1A	FALSE	RAP1A
64408	0	0.491488	1	SAMD13	FALSE	SAMD13
64410	0	0.491488	1	C1orf189	FALSE	C1orf189
64412	0	0.491488	1	MYBPHL	FALSE	MYBPHL
64414	0	0.491488	1	RPS7	FALSE	RPS7
64417	0	0.491488	1	PDLIM5	FALSE	PDLIM5
64419	0	0.491488	1	FYTTD1	FALSE	FYTTD1
64421	0	0.491488	1	DSTN	FALSE	DSTN
64423	0	0.491488	1	2020-09-07	FALSE	2020-09-07
64425	0	0.491488	1	TRAPPC2	FALSE	TRAPPC2
64427	0	0.491488	1	PCGF6	FALSE	PCGF6
64429	0	0.491488	1	CHCHD7	FALSE	CHCHD7
64432	0	0.491488	1	NAA30	FALSE	NAA30
64434	0	0.491488	1	HNRNPA1L2	FALSE	HNRNPA1L2
64439	0	0.491488	1	MSL1	FALSE	MSL1
64441	0	0.491488	1	PRAMEF7	FALSE	PRAMEF7
64443	0	0.491488	1	CRLF2	FALSE	CRLF2
64446	0	0.491488	1	ANO9	FALSE	ANO9
64448	0	0.491488	1	MDK	FALSE	MDK
64450	0	0.491488	1	NTRK3	FALSE	NTRK3
64452	0	0.491488	1	AKTIP	FALSE	AKTIP
64455	0	0.491488	1	KRTAP5-7	FALSE	KRTAP5-7
64457	0	0.491488	1	SPRN	FALSE	SPRN
64459	0	0.491488	1	GOSR2	FALSE	GOSR2
64461	0	0.491488	1	FECH	FALSE	FECH
64463	0	0.491488	1	CTBP1	FALSE	CTBP1
64465	0	0.491488	1	IL32	FALSE	IL32
64468	0	0.491488	1	ARGFX	FALSE	ARGFX
64470	0	0.491488	1	KRTAP5-4	FALSE	KRTAP5-4
64473	0	0.491488	1	ZNF763	FALSE	ZNF763
64475	0	0.491488	1	NHLRC3	FALSE	NHLRC3
64477	0	0.491488	1	SLC25A53	FALSE	SLC25A53
64479	0	0.491488	1	ZNF260	FALSE	ZNF260
64481	0	0.491488	1	ADAL	FALSE	ADAL
64483	0	0.491488	1	COA6	FALSE	COA6
64485	0	0.491488	1	SNX30	FALSE	SNX30
64488	0	0.491488	1	RPS9	FALSE	RPS9
64491	0	0.491488	1	LSP1	FALSE	LSP1
64493	0	0.491488	1	ZNF789	FALSE	ZNF789
64495	0	0.491488	1	OR2G6	FALSE	OR2G6
64498	0	0.491488	1	SEH1L	FALSE	SEH1L
64500	0	0.491488	1	FXR1	FALSE	FXR1
64503	0	0.491488	1	LURAP1	FALSE	LURAP1
64505	0	0.491488	1	ALG10B	FALSE	ALG10B
64507	0	0.491488	1	PPP1R42	FALSE	PPP1R42
64509	0	0.491488	1	NHSL2	FALSE	NHSL2
64511	0	0.491488	1	DCAF12L2	FALSE	DCAF12L2
64513	0	0.491488	1	AADACL4	FALSE	AADACL4
64515	0	0.491488	1	HNRNPCL1	FALSE	HNRNPCL1
64517	0	0.491488	1	TCTEX1D4	FALSE	TCTEX1D4
64519	0	0.491488	1	PRR25	FALSE	PRR25
64522	0	0.491488	1	C2orf68	FALSE	C2orf68
64524	0	0.491488	1	PRR23B	FALSE	PRR23B
64526	0	0.491488	1	LRRC26	FALSE	LRRC26
64529	0	0.491488	1	FIGNL2	FALSE	FIGNL2
64531	0	0.491488	1	LDLRAD2	FALSE	LDLRAD2
64533	0	0.491488	1	SMCO3	FALSE	SMCO3
64535	0	0.491488	1	EIF2AK4	FALSE	EIF2AK4
64537	0	0.491488	1	CARMIL2	FALSE	CARMIL2
64539	0	0.491488	1	EXOC7	FALSE	EXOC7
64541	0	0.491488	1	STAP2	FALSE	STAP2
64543	0	0.491488	1	C8orf58	FALSE	C8orf58
64545	0	0.491488	1	CXorf40B	FALSE	CXorf40B
64547	0	0.491488	1	RPS10	FALSE	RPS10
64552	0	0.491488	1	ANXA2R	FALSE	ANXA2R
64554	0	0.491488	1	DCUN1D2	FALSE	DCUN1D2
64556	0	0.491488	1	SPRR2G	FALSE	SPRR2G
64558	0	0.491488	1	ODF3B	FALSE	ODF3B
64561	0	0.491488	1	OCIAD2	FALSE	OCIAD2
64563	0	0.491488	1	EMC6	FALSE	EMC6
64565	0	0.491488	1	FBXO44	FALSE	FBXO44
64567	0	0.491488	1	DDR2	FALSE	DDR2
64569	0	0.491488	1	FAM96A	FALSE	FAM96A
64573	0	0.491488	1	GLTPD2	FALSE	GLTPD2
64575	0	0.491488	1	RPS11	FALSE	RPS11
64577	0	0.491488	1	LLGL2	FALSE	LLGL2
64579	0	0.491488	1	BAG5	FALSE	BAG5
64581	0	0.491488	1	ALG1L	FALSE	ALG1L
64583	0	0.491488	1	HDAC5	FALSE	HDAC5
64585	0	0.491488	1	UFSP1	FALSE	UFSP1
64588	0	0.491488	1	PAPSS2	FALSE	PAPSS2
64590	0	0.491488	1	DNAJC25	FALSE	DNAJC25
64592	0	0.491488	1	RAE1	FALSE	RAE1
64594	0	0.491488	1	TAF9	FALSE	TAF9
64596	0	0.491488	1	RPS13	FALSE	RPS13
64598	0	0.491488	1	RFFL	FALSE	RFFL
64600	0	0.491488	1	TMCC1	FALSE	TMCC1
64602	0	0.491488	1	LAMB3	FALSE	LAMB3
64604	0	0.491488	1	KCNK2	FALSE	KCNK2
64606	0	0.491488	1	INPP5D	FALSE	INPP5D
64608	0	0.491488	1	CYB561	FALSE	CYB561
64610	0	0.491488	1	DAPL1	FALSE	DAPL1
64613	0	0.491488	1	C14orf28	FALSE	C14orf28
64615	0	0.491488	1	ZHX1	FALSE	ZHX1
64617	0	0.491488	1	C2orf76	FALSE	C2orf76
64620	0	0.491488	1	HSP90AA1	FALSE	HSP90AA1
64623	0	0.491488	1	TMEM30B	FALSE	TMEM30B
64625	0	0.491488	1	ATP6AP1L	FALSE	ATP6AP1L
64627	0	0.491488	1	RAB28	FALSE	RAB28
64629	0	0.491488	1	VMA21	FALSE	VMA21
64631	0	0.491488	1	H2AFB2	FALSE	H2AFB2
64634	0	0.491488	1	ACTBL2	FALSE	ACTBL2
64636	0	0.491488	1	SH3PXD2B	FALSE	SH3PXD2B
64638	0	0.491488	1	GNG10	FALSE	GNG10
64641	0	0.491488	1	RPS15	FALSE	RPS15
64643	0	0.491488	1	BRCC3	FALSE	BRCC3
64645	0	0.491488	1	VLDLR	FALSE	VLDLR
64647	0	0.491488	1	NTRK2	FALSE	NTRK2
64649	0	0.491488	1	SERBP1	FALSE	SERBP1
64651	0	0.491488	1	BTBD11	FALSE	BTBD11
64653	0	0.491488	1	NR3C1	FALSE	NR3C1
64656	0	0.491488	1	GCOM1	FALSE	GCOM1
64658	0	0.491488	1	MYZAP	FALSE	MYZAP
64660	0	0.491488	1	FAHD1	FALSE	FAHD1
64662	0	0.491488	1	NAE1	FALSE	NAE1
64664	0	0.491488	1	RPS15A	FALSE	RPS15A
64669	0	0.491488	1	RPS16	FALSE	RPS16
64671	0	0.491488	1	PUM1	FALSE	PUM1
64674	0	0.491488	1	MYADM	FALSE	MYADM
64677	0	0.491488	1	RPS17	FALSE	RPS17
64679	0	0.491488	1	RPS19	FALSE	RPS19
64682	0	0.491488	1	RPS20	FALSE	RPS20
64684	0	0.491488	1	ZNF805	FALSE	ZNF805
64686	0	0.491488	1	IQCB1	FALSE	IQCB1
64688	0	0.491488	1	ABCC5	FALSE	ABCC5
64691	0	0.491488	1	GLRA4	FALSE	GLRA4
64693	0	0.491488	1	RGPD1	FALSE	RGPD1
64695	0	0.491488	1	SOD2	FALSE	SOD2
64697	0	0.491488	1	HES3	FALSE	HES3
64699	0	0.491488	1	HIST2H2BF	FALSE	HIST2H2BF
64701	0	0.491488	1	NRP1	FALSE	NRP1
64703	0	0.491488	1	ASPDH	FALSE	ASPDH
64705	0	0.491488	1	RPL6	FALSE	RPL6
64710	0	0.491488	1	LIN52	FALSE	LIN52
64712	0	0.491488	1	ACTL10	FALSE	ACTL10
64714	0	0.491488	1	CD276	FALSE	CD276
64717	0	0.491488	1	RARA	FALSE	RARA
64720	0	0.491488	1	RNASE12	FALSE	RNASE12
64723	0	0.491488	1	ZNF197	FALSE	ZNF197
64725	0	0.491488	1	SPTB	FALSE	SPTB
64729	0	0.491488	1	RPL9	FALSE	RPL9
64731	0	0.491488	1	YIPF5	FALSE	YIPF5
64733	0	0.491488	1	FNBP1L	FALSE	FNBP1L
64735	0	0.491488	1	RPS23	FALSE	RPS23
64737	0	0.491488	1	RPS14	FALSE	RPS14
64739	0	0.491488	1	CELF2	FALSE	CELF2
64742	0	0.491488	1	ABCF1	FALSE	ABCF1
64744	0	0.491488	1	MBP	FALSE	MBP
64747	0	0.491488	1	CSNK1A1	FALSE	CSNK1A1
64749	0	0.491488	1	CD34	FALSE	CD34
64751	0	0.491488	1	CD74	FALSE	CD74
64753	0	0.491488	1	CES1	FALSE	CES1
64755	0	0.491488	1	CHI3L2	FALSE	CHI3L2
64757	0	0.491488	1	CTRB2	FALSE	CTRB2
64759	0	0.491488	1	U2AF1	FALSE	U2AF1
64761	0	0.491488	1	KPRP	FALSE	KPRP
64763	0	0.491488	1	TSPAN4	FALSE	TSPAN4
64766	0	0.491488	1	DUT	FALSE	DUT
64768	0	0.491488	1	TPD52	FALSE	TPD52
64770	0	0.491488	1	RAB12	FALSE	RAB12
64772	0	0.491488	1	ANO6	FALSE	ANO6
64774	0	0.491488	1	VEGFA	FALSE	VEGFA
64777	0	0.491488	1	AMPD3	FALSE	AMPD3
64779	0	0.491488	1	SPAG16	FALSE	SPAG16
64781	0	0.491488	1	NDEL1	FALSE	NDEL1
64783	0	0.491488	1	ARFIP1	FALSE	ARFIP1
64785	0	0.491488	1	ARRDC2	FALSE	ARRDC2
64787	0	0.491488	1	ABHD17B	FALSE	ABHD17B
64789	0	0.491488	1	RPS24	FALSE	RPS24
64791	0	0.491488	1	RPS25	FALSE	RPS25
64793	0	0.491488	1	RPS26	FALSE	RPS26
64795	0	0.491488	1	SLC35F1	FALSE	SLC35F1
64797	0	0.491488	1	KCTD21	FALSE	KCTD21
64799	0	0.491488	1	FBXO43	FALSE	FBXO43
64801	0	0.491488	1	C6orf120	FALSE	C6orf120
64803	0	0.491488	1	CIB4	FALSE	CIB4
64805	0	0.491488	1	AHDC1	FALSE	AHDC1
64807	0	0.491488	1	C2orf71	FALSE	C2orf71
64809	0	0.491488	1	PLEKHG1	FALSE	PLEKHG1
64811	0	0.491488	1	CPTP	FALSE	CPTP
64815	0	0.491488	1	PGAM4	FALSE	PGAM4
64817	0	0.491488	1	CDNF	FALSE	CDNF
64819	0	0.491488	1	ZNF16	FALSE	ZNF16
64821	0	0.491488	1	SLC10A7	FALSE	SLC10A7
64823	0	0.491488	1	RPS27	FALSE	RPS27
64825	0	0.491488	1	RPS29	FALSE	RPS29
64827	0	0.491488	1	AP2B1	FALSE	AP2B1
64829	0	0.491488	1	AP1G1	FALSE	AP1G1
64831	0	0.491488	1	OPN4	FALSE	OPN4
64833	0	0.491488	1	SUN3	FALSE	SUN3
64835	0	0.491488	1	ARHGAP5	FALSE	ARHGAP5
64837	0	0.491488	1	RPS28	FALSE	RPS28
64840	0	0.491488	1	COX19	FALSE	COX19
64842	0	0.491488	1	SPDYE2	FALSE	SPDYE2
64845	0	0.491488	1	ZNF451	FALSE	ZNF451
64847	0	0.491488	1	CYB5RL	FALSE	CYB5RL
64849	0	0.491488	1	RUNX3	FALSE	RUNX3
64851	0	0.491488	1	SRSF7	FALSE	SRSF7
64853	0	0.491488	1	PLAA	FALSE	PLAA
64855	0	0.491488	1	LRRC17	FALSE	LRRC17
64857	0	0.491488	1	RBFOX2	FALSE	RBFOX2
64859	0	0.491488	1	ERGIC1	FALSE	ERGIC1
64861	0	0.491488	1	TRMT11	FALSE	TRMT11
64863	0	0.491488	1	MCUR1	FALSE	MCUR1
64866	0	0.491488	1	NABP1	FALSE	NABP1
64868	0	0.491488	1	DHRS12	FALSE	DHRS12
64870	0	0.491488	1	ATAT1	FALSE	ATAT1
64872	0	0.491488	1	DNAJB14	FALSE	DNAJB14
64874	0	0.491488	1	DDX59	FALSE	DDX59
64876	0	0.491488	1	MRI1	FALSE	MRI1
64878	0	0.491488	1	FDX1L	FALSE	FDX1L
64880	0	0.491488	1	IZUMO4	FALSE	IZUMO4
64882	0	0.491488	1	CCDC78	FALSE	CCDC78
64884	0	0.491488	1	MANEAL	FALSE	MANEAL
64886	0	0.491488	1	C12orf40	FALSE	C12orf40
64888	0	0.491488	1	TIPRL	FALSE	TIPRL
64891	0	0.491488	1	PHKB	FALSE	PHKB
64893	0	0.491488	1	CPT1A	FALSE	CPT1A
64895	0	0.491488	1	INSC	FALSE	INSC
64900	0	0.491488	1	MMP28	FALSE	MMP28
64902	0	0.491488	1	NR2C1	FALSE	NR2C1
64904	0	0.491488	1	UBE2V1	FALSE	UBE2V1
64907	0	0.491488	1	ZNF207	FALSE	ZNF207
64909	0	0.491488	1	STK24	FALSE	STK24
64912	0	0.491488	1	MINOS1	FALSE	MINOS1
64914	0	0.491488	1	ZNF226	FALSE	ZNF226
64916	0	0.491488	1	PLGLB1	FALSE	PLGLB1
64919	0	0.491488	1	RAB41	FALSE	RAB41
64921	0	0.491488	1	USP48	FALSE	USP48
64923	0	0.491488	1	RRM1	FALSE	RRM1
64925	0	0.491488	1	DEFB136	FALSE	DEFB136
64927	0	0.491488	1	TMEM259	FALSE	TMEM259
64929	0	0.491488	1	GPR155	FALSE	GPR155
64932	0	0.491488	1	C17orf62	FALSE	C17orf62
64934	0	0.491488	1	NLRP1	FALSE	NLRP1
64936	0	0.491488	1	PAIP2	FALSE	PAIP2
64938	0	0.491488	1	SAR1B	FALSE	SAR1B
64940	0	0.491488	1	BABAM1	FALSE	BABAM1
64942	0	0.491488	1	SPECC1	FALSE	SPECC1
64944	0	0.491488	1	PPM1B	FALSE	PPM1B
64947	0	0.491488	1	DYX1C1	FALSE	DYX1C1
64949	0	0.491488	1	PHF12	FALSE	PHF12
64951	0	0.491488	1	DUSP28	FALSE	DUSP28
64953	0	0.491488	1	MTUS2	FALSE	MTUS2
64955	0	0.491488	1	LY9	FALSE	LY9
64957	0	0.491488	1	DCLRE1C	FALSE	DCLRE1C
64959	0	0.491488	1	TIAL1	FALSE	TIAL1
64961	0	0.491488	1	CALCA	FALSE	CALCA
64964	0	0.491488	1	ITPRIPL2	FALSE	ITPRIPL2
64966	0	0.491488	1	FAM134B	FALSE	FAM134B
64968	0	0.491488	1	SORBS1	FALSE	SORBS1
64970	0	0.491488	1	C18orf32	FALSE	C18orf32
64972	0	0.491488	1	FAM102A	FALSE	FAM102A
64974	0	0.491488	1	RPL41	FALSE	RPL41
64976	0	0.491488	1	HHLA3	FALSE	HHLA3
64978	0	0.491488	1	AGAP1	FALSE	AGAP1
64980	0	0.491488	1	CYS1	FALSE	CYS1
64982	0	0.491488	1	ACOT1	FALSE	ACOT1
64984	0	0.491488	1	ACOT9	FALSE	ACOT9
64986	0	0.491488	1	MAJIN	FALSE	MAJIN
64988	0	0.491488	1	GGPS1	FALSE	GGPS1
64990	0	0.491488	1	EIF3B	FALSE	EIF3B
64992	0	0.491488	1	CNGA4	FALSE	CNGA4
64994	0	0.491488	1	SMIM21	FALSE	SMIM21
64996	0	0.491488	1	HELZ2	FALSE	HELZ2
64998	0	0.491488	1	PDE4B	FALSE	PDE4B
65000	0	0.491488	1	DYNLL1	FALSE	DYNLL1
65003	0	0.491488	1	DEFB124	FALSE	DEFB124
65005	0	0.491488	1	GON4L	FALSE	GON4L
65007	0	0.491488	1	PHYH	FALSE	PHYH
65009	0	0.491488	1	SCML1	FALSE	SCML1
65011	0	0.491488	1	SCD5	FALSE	SCD5
65013	0	0.491488	1	SIL1	FALSE	SIL1
65015	0	0.491488	1	BTF3	FALSE	BTF3
65017	0	0.491488	1	CASTOR1	FALSE	CASTOR1
65020	0	0.491488	1	DEFB107A	FALSE	DEFB107A
65022	0	0.491488	1	DEFB128	FALSE	DEFB128
65024	0	0.491488	1	ZNF630	FALSE	ZNF630
65026	0	0.491488	1	NPM1	FALSE	NPM1
65028	0	0.491488	1	DEFB130	FALSE	DEFB130
65030	0	0.491488	1	NCKAP5L	FALSE	NCKAP5L
65032	0	0.491488	1	EIF3C	FALSE	EIF3C
65034	0	0.491488	1	GAB4	FALSE	GAB4
65036	0	0.491488	1	DIXDC1	FALSE	DIXDC1
65038	0	0.491488	1	SLC38A10	FALSE	SLC38A10
65041	0	0.491488	1	NARF	FALSE	NARF
65043	0	0.491488	1	GOLGA6A	FALSE	GOLGA6A
65046	0	0.491488	1	PRPS2	FALSE	PRPS2
65048	0	0.491488	1	C20orf27	FALSE	C20orf27
65050	0	0.491488	1	TRIOBP	FALSE	TRIOBP
65054	0	0.491488	1	BOLA2B	FALSE	BOLA2B
65058	0	0.491488	1	ATAD3C	FALSE	ATAD3C
65060	0	0.491488	1	EFEMP1	FALSE	EFEMP1
65063	0	0.491488	1	SLC25A29	FALSE	SLC25A29
65065	0	0.491488	1	ZBTB7C	FALSE	ZBTB7C
65067	0	0.491488	1	ATP6V1C2	FALSE	ATP6V1C2
65069	0	0.491488	1	SPATA6L	FALSE	SPATA6L
65071	0	0.491488	1	MPEG1	FALSE	MPEG1
65073	0	0.491488	1	TBC1D28	FALSE	TBC1D28
65075	0	0.491488	1	MROH7	FALSE	MROH7
65077	0	0.491488	1	NPRL3	FALSE	NPRL3
65079	0	0.491488	1	THEMIS2	FALSE	THEMIS2
65081	0	0.491488	1	FHL2	FALSE	FHL2
65083	0	0.491488	1	CATSPERZ	FALSE	CATSPERZ
65085	0	0.491488	1	PRSS53	FALSE	PRSS53
65087	0	0.491488	1	SIRPG	FALSE	SIRPG
65089	0	0.491488	1	RUSC1-AS1	FALSE	RUSC1-AS1
65091	0	0.491488	1	KLHL35	FALSE	KLHL35
65093	0	0.491488	1	DNAJB2	FALSE	DNAJB2
65095	0	0.491488	1	RPS4Y2	FALSE	RPS4Y2
65097	0	0.491488	1	KREMEN1	FALSE	KREMEN1
65099	0	0.491488	1	CCNL2	FALSE	CCNL2
65101	0	0.491488	1	MAP9	FALSE	MAP9
65103	0	0.491488	1	PTGFR	FALSE	PTGFR
65106	0	0.491488	1	USP9X	FALSE	USP9X
65108	0	0.491488	1	SPAG8	FALSE	SPAG8
65110	0	0.491488	1	IAH1	FALSE	IAH1
65112	0	0.491488	1	SPRED3	FALSE	SPRED3
65114	0	0.491488	1	ZDHHC19	FALSE	ZDHHC19
65116	0	0.491488	1	CREBZF	FALSE	CREBZF
65118	0	0.491488	1	PRMT5	FALSE	PRMT5
65120	0	0.491488	1	ZMYM5	FALSE	ZMYM5
65123	0	0.491488	1	SAPCD1	FALSE	SAPCD1
65126	0	0.491488	1	IFFO1	FALSE	IFFO1
65128	0	0.491488	1	CHTF8	FALSE	CHTF8
65130	0	0.491488	1	TYW5	FALSE	TYW5
65132	0	0.491488	1	NBPF10	FALSE	NBPF10
65136	0	0.491488	1	TMEM232	FALSE	TMEM232
65138	0	0.491488	1	CDC42	FALSE	CDC42
65141	0	0.491488	1	CDK20	FALSE	CDK20
65143	0	0.491488	1	OXLD1	FALSE	OXLD1
65145	0	0.491488	1	ACBD7	FALSE	ACBD7
65147	0	0.491488	1	STRN4	FALSE	STRN4
65149	0	0.491488	1	GPER1	FALSE	GPER1
65153	0	0.491488	1	C8orf74	FALSE	C8orf74
65155	0	0.491488	1	CD53	FALSE	CD53
65157	0	0.491488	1	CD63	FALSE	CD63
65159	0	0.491488	1	FAM133B	FALSE	FAM133B
65161	0	0.491488	1	SPP1	FALSE	SPP1
65163	0	0.491488	1	MUC17	FALSE	MUC17
65165	0	0.491488	1	ARAP1	FALSE	ARAP1
65167	0	0.491488	1	CKLF	FALSE	CKLF
65169	0	0.491488	1	SLAIN1	FALSE	SLAIN1
65171	0	0.491488	1	CEP44	FALSE	CEP44
65173	0	0.491488	1	LFNG	FALSE	LFNG
65175	0	0.491488	1	MCHR2	FALSE	MCHR2
65177	0	0.491488	1	ZNF765	FALSE	ZNF765
65179	0	0.491488	1	AGTRAP	FALSE	AGTRAP
65181	0	0.491488	1	CLDND1	FALSE	CLDND1
65183	0	0.491488	1	PAQR3	FALSE	PAQR3
65185	0	0.491488	1	MINDY1	FALSE	MINDY1
65187	0	0.491488	1	DCLK2	FALSE	DCLK2
65189	0	0.491488	1	ADAMTSL1	FALSE	ADAMTSL1
65191	0	0.491488	1	DCUN1D4	FALSE	DCUN1D4
65193	0	0.491488	1	HAGH	FALSE	HAGH
65195	0	0.491488	1	YARS2	FALSE	YARS2
65197	0	0.491488	1	C6orf48	FALSE	C6orf48
65200	0	0.491488	1	ZBTB8A	FALSE	ZBTB8A
65202	0	0.491488	1	FABP6	FALSE	FABP6
65204	0	0.491488	1	PHF11	FALSE	PHF11
65206	0	0.491488	1	ASB1	FALSE	ASB1
65208	0	0.491488	1	MINDY2	FALSE	MINDY2
65210	0	0.491488	1	SLC26A6	FALSE	SLC26A6
65212	0	0.491488	1	SIDT2	FALSE	SIDT2
65214	0	0.491488	1	ERAP1	FALSE	ERAP1
65216	0	0.491488	1	ATF3	FALSE	ATF3
65219	0	0.491488	1	ACP1	FALSE	ACP1
65221	0	0.491488	1	DEFB104B	FALSE	DEFB104B
65223	0	0.491488	1	KIAA0895L	FALSE	KIAA0895L
65225	0	0.491488	1	HIST2H2AA4	FALSE	HIST2H2AA4
65227	0	0.491488	1	PTPN20	FALSE	PTPN20
65230	0	0.491488	1	TROVE2	FALSE	TROVE2
65232	0	0.491488	1	PGP	FALSE	PGP
65234	0	0.491488	1	CEP63	FALSE	CEP63
65236	0	0.491488	1	NAAA	FALSE	NAAA
65238	0	0.491488	1	ZNF596	FALSE	ZNF596
65240	0	0.491488	1	SLC16A3	FALSE	SLC16A3
65242	0	0.491488	1	CAST	FALSE	CAST
65245	0	0.491488	1	PSAP	FALSE	PSAP
65248	0	0.491488	1	ZNF565	FALSE	ZNF565
65250	0	0.491488	1	CARHSP1	FALSE	CARHSP1
65252	0	0.491488	1	FRMD6	FALSE	FRMD6
65254	0	0.491488	1	GTF2H2C_2	FALSE	GTF2H2C_2
65257	0	0.491488	1	SLC12A6	FALSE	SLC12A6
65259	0	0.491488	1	SLC35A2	FALSE	SLC35A2
65261	0	0.491488	1	ZNF706	FALSE	ZNF706
65263	0	0.491488	1	DIAPH3	FALSE	DIAPH3
65265	0	0.491488	1	AGAP3	FALSE	AGAP3
65267	0	0.491488	1	SLC9A6	FALSE	SLC9A6
65269	0	0.491488	1	LTBP4	FALSE	LTBP4
65272	0	0.491488	1	FEZ2	FALSE	FEZ2
65275	0	0.491488	1	SMC2	FALSE	SMC2
65277	0	0.491488	1	ENGASE	FALSE	ENGASE
65279	0	0.491488	1	TMEM8B	FALSE	TMEM8B
65281	0	0.491488	1	MAP4K1	FALSE	MAP4K1
65283	0	0.491488	1	DBNDD1	FALSE	DBNDD1
65285	0	0.491488	1	NGDN	FALSE	NGDN
65287	0	0.491488	1	SHPRH	FALSE	SHPRH
65289	0	0.491488	1	MSANTD1	FALSE	MSANTD1
65291	0	0.491488	1	NECTIN2	FALSE	NECTIN2
65293	0	0.491488	1	FGR	FALSE	FGR
65295	0	0.491488	1	STAG2	FALSE	STAG2
65299	0	0.491488	1	METTL12	FALSE	METTL12
65301	0	0.491488	1	TPM3	FALSE	TPM3
65305	0	0.491488	1	SLC6A3	FALSE	SLC6A3
65307	0	0.491488	1	MSMP	FALSE	MSMP
65309	0	0.491488	1	SMAP1	FALSE	SMAP1
65311	0	0.491488	1	TMEM237	FALSE	TMEM237
65313	0	0.491488	1	NUTM2G	FALSE	NUTM2G
65315	0	0.491488	1	S100A7L2	FALSE	S100A7L2
65317	0	0.491488	1	SLA	FALSE	SLA
65319	0	0.491488	1	SRD5A1	FALSE	SRD5A1
65321	0	0.491488	1	PHACTR4	FALSE	PHACTR4
65323	0	0.491488	1	RCC1	FALSE	RCC1
65325	0	0.491488	1	REC8	FALSE	REC8
65327	0	0.491488	1	CLCC1	FALSE	CLCC1
65329	0	0.491488	1	DBNDD2	FALSE	DBNDD2
65331	0	0.491488	1	CTXN3	FALSE	CTXN3
65333	0	0.491488	1	C9orf116	FALSE	C9orf116
65335	0	0.491488	1	SSTR2	FALSE	SSTR2
65338	0	0.491488	1	SSTR3	FALSE	SSTR3
65340	0	0.491488	1	TBXA2R	FALSE	TBXA2R
65343	0	0.491488	1	TNFRSF1B	FALSE	TNFRSF1B
65346	0	0.491488	1	TOP2A	FALSE	TOP2A
65348	0	0.491488	1	TOP2B	FALSE	TOP2B
65350	0	0.491488	1	TUBB2A	FALSE	TUBB2A
65352	0	0.491488	1	TUBG1	FALSE	TUBG1
65355	0	0.491488	1	MZT1	FALSE	MZT1
65357	0	0.491488	1	UGT1A6	FALSE	UGT1A6
65360	0	0.491488	1	ZNF493	FALSE	ZNF493
65363	0	0.491488	1	LYRM9	FALSE	LYRM9
65365	0	0.491488	1	QSER1	FALSE	QSER1
65367	0	0.491488	1	TP53I11	FALSE	TP53I11
65369	0	0.491488	1	MYH14	FALSE	MYH14
65372	0	0.491488	1	GPBAR1	FALSE	GPBAR1
65374	0	0.491488	1	ZNF436	FALSE	ZNF436
65376	0	0.491488	1	SEC31A	FALSE	SEC31A
65378	0	0.491488	1	RNF214	FALSE	RNF214
65381	0	0.491488	1	DPH5	FALSE	DPH5
65383	0	0.491488	1	NR1I3	FALSE	NR1I3
65385	0	0.491488	1	GNAS	FALSE	GNAS
65389	0	0.491488	1	VPS37D	FALSE	VPS37D
65391	0	0.491488	1	NXPE4	FALSE	NXPE4
65393	0	0.491488	1	AGAP7P	FALSE	AGAP7P
65398	0	0.491488	1	ALG9	FALSE	ALG9
65400	0	0.491488	1	ECT2L	FALSE	ECT2L
65402	0	0.491488	1	FAM110C	FALSE	FAM110C
65404	0	0.491488	1	VCAM1	FALSE	VCAM1
65406	0	0.491488	1	SRSF1	FALSE	SRSF1
65408	0	0.491488	1	FAM127B	FALSE	FAM127B
65410	0	0.491488	1	FAM127C	FALSE	FAM127C
65412	0	0.491488	1	SLC29A1	FALSE	SLC29A1
65414	0	0.491488	1	CDC16	FALSE	CDC16
65416	0	0.491488	1	TBCE	FALSE	TBCE
65418	0	0.491488	1	FAM177A1	FALSE	FAM177A1
65420	0	0.491488	1	PAICS	FALSE	PAICS
65422	0	0.491488	1	IKZF2	FALSE	IKZF2
65425	0	0.491488	1	ABCC6	FALSE	ABCC6
65428	0	0.491488	1	FKTN	FALSE	FKTN
65430	0	0.491488	1	CLRN2	FALSE	CLRN2
65432	0	0.491488	1	ADGRG2	FALSE	ADGRG2
65435	0	0.491488	1	DBI	FALSE	DBI
65437	0	0.491488	1	KIAA1147	FALSE	KIAA1147
65440	0	0.491488	1	FAM155A	FALSE	FAM155A
65442	0	0.491488	1	SLC45A1	FALSE	SLC45A1
65444	0	0.491488	1	OC90	FALSE	OC90
65446	0	0.491488	1	PLIN4	FALSE	PLIN4
65448	0	0.491488	1	CCDC61	FALSE	CCDC61
65451	0	0.491488	1	FBXO41	FALSE	FBXO41
65453	0	0.491488	1	NOBOX	FALSE	NOBOX
65455	0	0.491488	1	U2SURP	FALSE	U2SURP
65457	0	0.491488	1	MYBL1	FALSE	MYBL1
65459	0	0.491488	1	DLGAP3	FALSE	DLGAP3
65461	0	0.491488	1	UNK	FALSE	UNK
65463	0	0.491488	1	LMTK3	FALSE	LMTK3
65465	0	0.491488	1	WHAMM	FALSE	WHAMM
65468	0	0.491488	1	WTIP	FALSE	WTIP
65470	0	0.491488	1	TTC36	FALSE	TTC36
65472	0	0.491488	1	SLC38A8	FALSE	SLC38A8
65474	0	0.491488	1	BEND3	FALSE	BEND3
65476	0	0.491488	1	UNCX	FALSE	UNCX
65478	0	0.491488	1	DYNC2H1	FALSE	DYNC2H1
65480	0	0.491488	1	ASPG	FALSE	ASPG
65482	0	0.491488	1	MYO5B	FALSE	MYO5B
65485	0	0.491488	1	SYCN	FALSE	SYCN
65487	0	0.491488	1	FBXO46	FALSE	FBXO46
65489	0	0.491488	1	MFSD2B	FALSE	MFSD2B
65491	0	0.491488	1	PLEKHM3	FALSE	PLEKHM3
65494	0	0.491488	1	MBOAT1	FALSE	MBOAT1
65496	0	0.491488	1	USP45	FALSE	USP45
65498	0	0.491488	1	TMEM8C	FALSE	TMEM8C
65500	0	0.491488	1	ZNF275	FALSE	ZNF275
65503	0	0.491488	1	TNRC18	FALSE	TNRC18
65505	0	0.491488	1	MEGF9	FALSE	MEGF9
65507	0	0.491488	1	TMEM223	FALSE	TMEM223
65509	0	0.491488	1	RBM44	FALSE	RBM44
65511	0	0.491488	1	SHISA3	FALSE	SHISA3
65513	0	0.491488	1	TBX18	FALSE	TBX18
65515	0	0.491488	1	TSPAN11	FALSE	TSPAN11
65518	0	0.491488	1	RASSF10	FALSE	RASSF10
65520	0	0.491488	1	WIPF3	FALSE	WIPF3
65522	0	0.491488	1	TMC3	FALSE	TMC3
65524	0	0.491488	1	PPP1R1C	FALSE	PPP1R1C
65526	0	0.491488	1	TMEM218	FALSE	TMEM218
65528	0	0.491488	1	TRABD2A	FALSE	TRABD2A
65530	0	0.491488	1	TMEM120B	FALSE	TMEM120B
65534	0	0.491488	1	SEBOX	FALSE	SEBOX
65536	0	0.491488	1	GSTT2B	FALSE	GSTT2B
65538	0	0.491488	1	DNLZ	FALSE	DNLZ
65540	0	0.491488	1	THOC2	FALSE	THOC2
65542	0	0.491488	1	ACD	FALSE	ACD
65544	0	0.491488	1	DHRS4L1	FALSE	DHRS4L1
65546	0	0.491488	1	TCTN1	FALSE	TCTN1
65548	0	0.491488	1	TOM1L2	FALSE	TOM1L2
65550	0	0.491488	1	GPD2	FALSE	GPD2
65552	0	0.491488	1	POTEE	FALSE	POTEE
65554	0	0.491488	1	NAA60	FALSE	NAA60
65556	0	0.491488	1	DNAAF2	FALSE	DNAAF2
65558	0	0.491488	1	PLOD3	FALSE	PLOD3
65560	0	0.491488	1	DDTL	FALSE	DDTL
65562	0	0.491488	1	SERPINA3	FALSE	SERPINA3
65564	0	0.491488	1	UQCC3	FALSE	UQCC3
65566	0	0.491488	1	MCC	FALSE	MCC
65568	0	0.491488	1	ZNF154	FALSE	ZNF154
65570	0	0.491488	1	NFE4	FALSE	NFE4
65572	0	0.491488	1	RELL1	FALSE	RELL1
65574	0	0.491488	1	C6orf201	FALSE	C6orf201
65576	0	0.491488	1	LNP1	FALSE	LNP1
65578	0	0.491488	1	KRTAP24-1	FALSE	KRTAP24-1
65580	0	0.491488	1	AADAC	FALSE	AADAC
65582	0	0.491488	1	NDUFAF8	FALSE	NDUFAF8
65584	0	0.491488	1	AOC1	FALSE	AOC1
65586	0	0.491488	1	ACACB	FALSE	ACACB
65588	0	0.491488	1	MEX3A	FALSE	MEX3A
[truncated: 7,876 more rows]

## Sheet: KEGG
GOID	GOTerm	Ontology Source	Term PValue	Group PValue	GOLevels	GOGroups	% Associated Genes	Nr. Genes	Associated Genes Found
GO:0004933	AGE-RAGE signaling pathway in diabetic complications	KEGG_17.03.2017	0.00024	0.00024	[-1]	Group0	6.06061	6	[COL1A1, EDN1, MMP2, NOS3, TGFBR2, VEGFC]
GO:0000270	Cysteine and methionine metabolism	KEGG_17.03.2017	0.00067	0.00067	[-1]	Group1	8.88889	4	[BCAT1, CBS, CTH, GOT2]
GO:0000310	Lysine degradation	KEGG_17.03.2017	0.015	0.015	[-1]	Group2	5.08475	3	[AADAT, PHYKPL, PLOD2]
GO:0000670	One carbon pool by folate	KEGG_17.03.2017	2.6e-05	2.6e-05	[-1]	Group3	20	4	[FTCD, GART, MTHFR, TYMS]
GO:0000010	Glycolysis / Gluconeogenesis	KEGG_17.03.2017	0.022	0.0024	[-1]	Group4	4.47761	3	[GAPDH, HK1, TPI1]
GO:0004066	HIF-1 signaling pathway	KEGG_17.03.2017	0.002	0.0024	[-1]	Group4	4.9505	5	[EDN1, GAPDH, HK1, NOS3, TF]
GO:0000220	Arginine biosynthesis	KEGG_17.03.2017	3.2e-05	8.5e-07	[-1]	Group5	19.0476	4	[GLUL, GOT2, NOS1, NOS3]
GO:0000250	Alanine, aspartate and glutamate metabolism	KEGG_17.03.2017	0.0037	8.5e-07	[-1]	Group5	8.57143	3	[ABAT, GLUL, GOT2]
GO:0000330	Arginine and proline metabolism	KEGG_17.03.2017	4.9e-06	8.5e-07	[-1]	Group5	12	6	[AZIN2, GOT2, NOS1, NOS3, OAT, ODC1]
GO:0000280	Valine, leucine and isoleucine degradation	KEGG_17.03.2017	0.00086	9.9e-05	[-1]	Group6	8.33333	4	[ABAT, BCAT1, MUT, PCCA]
GO:0000630	Glyoxylate and dicarboxylate metabolism	KEGG_17.03.2017	0.0001	9.9e-05	[-1]	Group6	14.2857	4	[CAT, GLUL, MUT, PCCA]
GO:0000640	Propanoate metabolism	KEGG_17.03.2017	0.0028	9.9e-05	[-1]	Group6	9.375	3	[ABAT, MUT, PCCA]

## Sheet: Reactome
GOID	GOTerm	Ontology Source	Term PValue	Group PValue	GOLevels	GOGroups	% Associated Genes	Nr. Genes	Associated Genes Found
GO:0000903	ATF6 (ATF6-alpha) activates chaperones	REACTOME_Pathways_09.11.2016	0.017	2.3e-06	[-1]	Group5	4.28571	3	[A2M, ALB, APOA1]
GO:0001578	Amino acid synthesis and interconversion (transamination)	REACTOME_Pathways_09.11.2016	0.0013	0.0013	[-1]	Group2	10.7143	3	[GLUL, GOT2, OAT]
GO:0000684	Binding and Uptake of Ligands by Scavenger Receptors	REACTOME_Pathways_09.11.2016	0.00025	2.3e-06	[-1]	Group5	10	4	[ALB, APOA1, COL1A1, HPX]
GO:0000400	Chylomicron-mediated lipid transport	REACTOME_Pathways_09.11.2016	0.017	2.3e-06	[-1]	Group5	4.28571	3	[A2M, ALB, APOA1]
GO:0000821	Defective AMN causes hereditary megaloblastic anemia 1	REACTOME_Pathways_09.11.2016	4.5e-05	2.3e-06	[-1]	Group5	15.3846	4	[A2M, ALB, APOA1, MUT]
GO:0000822	Defective CUBN causes hereditary megaloblastic anemia 1	REACTOME_Pathways_09.11.2016	4.5e-05	2.3e-06	[-1]	Group5	15.3846	4	[A2M, ALB, APOA1, MUT]
GO:0000807	Defects in cobalamin (B12) metabolism	REACTOME_Pathways_09.11.2016	4.5e-05	2.3e-06	[-1]	Group5	15.3846	4	[A2M, ALB, APOA1, MUT]
GO:0000069	Disinhibition of SNARE formation	REACTOME_Pathways_09.11.2016	8.6e-06	2.3e-06	[-1]	Group5	6.01504	8	[A2M, ALB, APOA1, F5, TF, THBS1, TTN, VEGFC]
GO:0001573	Gluconeogenesis	REACTOME_Pathways_09.11.2016	0.0033	0.0033	[-1]	Group3	5.06329	4	[GAPDH, GOT2, HK1, TPI1]
GO:0001575	Glucose metabolism	REACTOME_Pathways_09.11.2016	0.0033	0.0033	[-1]	Group3	5.06329	4	[GAPDH, GOT2, HK1, TPI1]
GO:0001571	Glycolysis	REACTOME_Pathways_09.11.2016	0.0016	0.0033	[-1]	Group3	10	3	[GAPDH, HK1, TPI1]
GO:0000520	HDL-mediated lipid transport	REACTOME_Pathways_09.11.2016	4.5e-05	2.3e-06	[-1]	Group5	15.3846	4	[A2M, ALB, APOA1, MUT]
GO:0001703	Insulin receptor recycling	REACTOME_Pathways_09.11.2016	0.0099	0.0099	[-1]	Group4	5.26316	3	[NOS1, NOS3, TF]
GO:0001092	Interaction between L1 and Ankyrins	REACTOME_Pathways_09.11.2016	9.2e-05	9.2e-05	[-1]	Group0	12.9032	4	[ACTB, ANK2, NFASC, SCN5A]
GO:0001792	Iron uptake and transport	REACTOME_Pathways_09.11.2016	0.0099	0.0099	[-1]	Group4	5.26316	3	[NOS1, NOS3, TF]
GO:0000401	Lipoprotein metabolism	REACTOME_Pathways_09.11.2016	0.017	2.3e-06	[-1]	Group5	4.28571	3	[A2M, ALB, APOA1]
GO:0000705	Metabolism of ingested SeMet, Sec, MeSec into H2Se	REACTOME_Pathways_09.11.2016	3.7e-05	3.7e-05	[-1]	Group1	33.3333	3	[CBS, CTH, SCLY]
GO:0000071	Platelet degranulation	REACTOME_Pathways_09.11.2016	6.5e-06	2.3e-06	[-1]	Group5	6.25	8	[A2M, ALB, APOA1, F5, TF, THBS1, TTN, VEGFC]
GO:0000084	ROS, RNS production in response to bacteria	REACTOME_Pathways_09.11.2016	0.0099	0.0099	[-1]	Group4	5.26316	3	[NOS1, NOS3, TF]
GO:0001682	Response to elevated platelet cytosolic Ca2+	REACTOME_Pathways_09.11.2016	8.6e-06	2.3e-06	[-1]	Group5	6.01504	8	[A2M, ALB, APOA1, F5, TF, THBS1, TTN, VEGFC]
GO:0000681	Scavenging of heme from plasma	REACTOME_Pathways_09.11.2016	0.00025	2.3e-06	[-1]	Group5	10	4	[ALB, APOA1, COL1A1, HPX]
GO:0001828	Serine biosynthesis	REACTOME_Pathways_09.11.2016	0.0013	0.0013	[-1]	Group2	10.7143	3	[GLUL, GOT2, OAT]
GO:0001793	Transferrin endocytosis and recycling	REACTOME_Pathways_09.11.2016	0.0099	0.0099	[-1]	Group4	5.26316	3	[NOS1, NOS3, TF]

## Sheet: WikiPathways
GOID	GOTerm	Ontology Source	Term PValue	Group PValue	GOLevels	GOGroups	% Associated Genes	Nr. Genes	Associated Genes Found
GO:0001946	Cori Cycle	WikiPathways_08.11.2016	0.00056	0.00056	[-1]	Group0	18.75	3	[GAPDH, HK1, TPI1]
GO:0000241	One Carbon Metabolism	WikiPathways_08.11.2016	0.00025	0.00025	[-1]	Group1	13.3333	4	[FTCD, GART, MTHFR, TYMS]
GO:0003298	Melatonin metabolism and effects	WikiPathways_08.11.2016	0.0067	0.0067	[-1]	Group2	8.10811	3	[CRY1, CRY2, EDN1]
GO:0003614	Photodynamic therapy-induced HIF-1 survival signaling	WikiPathways_08.11.2016	0.0067	0.0067	[-1]	Group3	8.10811	3	[EDN1, HK1, IGFBP3]
GO:0000560	TGF-beta Receptor Signaling	WikiPathways_08.11.2016	0.022	0.022	[-1]	Group4	5.17241	3	[TGFBR2, THBS1, ZNF423]
GO:0000015	Selenium Micronutrient Network	WikiPathways_08.11.2016	0.00031	1.2e-05	[-1]	Group5	6.74157	6	[ALB, APOA1, CAT, CBS, CTH, MTHFR]
GO:0001533	Vitamin B12 Metabolism	WikiPathways_08.11.2016	1.6e-05	1.2e-05	[-1]	Group5	11.3208	6	[ALB, APOA1, CBS, CTH, MTHFR, MUT]
GO:0000176	Folate Metabolism	WikiPathways_08.11.2016	6.5e-06	1.2e-05	[-1]	Group5	10.1449	7	[ALB, APOA1, CAT, CBS, CTH, GART, MTHFR]
GO:0002525	Trans-sulfuration and one carbon metabolism	WikiPathways_08.11.2016	0.00032	1.2e-05	[-1]	Group5	12.5	4	[CBS, CTH, MTHFR, TYMS]
